# Supplementary material for: Average genome size estimation improves comparative metagenomics and sheds light on the functional ecology of the human microbiome
Source: Genome Biol. 2015 Mar 25;16(1):51. doi: 10.1186/s13059-015-0611-7 (PMC4389708; doi:10.1186/s13059-015-0611-7)
Supplement: Additional file 1: — A table listing the 30 essential single-copy genes used to estimate average genome size along with their copy number distributions across Bacteria, Archaea, and Fungi. [file 13059_2015_611_MOESM1_ESM.xlsx]

## Sheet: Sheet2
List of 30 essential single-copy genes and their distributions across complete genomes from Bacteria, Archaea, and Fungi marker_id: gene family name used by D. Wu et al (2013) ko_id: KEGG Orthology Group identifier mean: average copy number of gene across genomes variance: copy number variance of gene across genomes universality: fraction of genomes where gene is present
			Bacteria (N=150)			Archaea (N=79)			Fungi (N=24)
marker_id	ko_id	description	mean	variance	universality	mean	variance	universality	mean	variance	universality
BA00001	K02967	small subunit ribosomal protein S2	0.952	0.0457	0.952	1	0	1	0.333333	0.217593	0.333333
BA00003	K02863	large subunit ribosomal protein L1	0.984	0.0157	0.984	1	0	1	1.58333	0.221933	0.958333
BA00005	K02519	translation initiation factor IF-2	0.824	0.145	0.824	0.9873	0.0125	0.9873	0.708333	0.185692	0.708333
BA00007	K02890	large subunit ribosomal protein L22	0.944	0.0529	0.944	1	0	1	1.08333	0.277488	0.875
BA00009	K02926	large subunit ribosomal protein L4	0.98	0.0196	0.98	1	0	1	1.08333	0.527488	0.791667
BA00010	K02886	large subunit ribosomal protein L2	0.992	0.0079	0.992	1	0	1	2.08333	0.562211	0.958333
BA00011	K02996	small subunit ribosomal protein S9	0.988	0.0199	0.984	0.9873	0.0125	0.9873	1.16667	0.248843	0.958333
BA00012	K02906	large subunit ribosomal protein L3	0.984	0.0157	0.984	1	0	1	1.66667	0.273148	0.958333
BA00013	K01890	phenylalanyl-tRNA synthetase beta chain	0.972	0.0272	0.972	1	0	1	0.958333	0.00166377	0.958333
BA00014	K02874	large subunit ribosomal protein L14	0.992	0.0079	0.992	1	0	1	1.95833	0.296803	0.958333
BA00015	K02988	small subunit ribosomal protein S5	0.976	0.0234	0.976	1	0	1	0.958333	0.00166377	0.958333
BA00016	K02965	small subunit ribosomal protein S19	0.964	0.0347	0.964	1	0	1	1.83333	0.165509	0.958333
BA00017	K02992	small subunit ribosomal protein S7	1	0.008	0.996	1	0	1	1.20833	0.187428	0.958333
BA00018	K02878	large subunit ribosomal protein L16	0.98	0.0196	0.98	0.9873	0.0125	0.9873	1.08333	0.110822	0.958333
BA00019	K02952	small subunit ribosomal protein S13	0.984	0.0157	0.984	1	0	1	1.625	0.457682	0.916667
BA00020	K01889	phenylalanyl-tRNA synthetase alpha chain	0.984	0.0157	0.984	1	0	1	1	0.208333	0.875
BA00021	K02876	large subunit ribosomal protein L15	0.968	0.031	0.968	1	0	1	1.04167	0.161386	0.958333
BA00023	K02933	large subunit ribosomal protein L6	0.976	0.0234	0.976	1	0	1	2.08333	0.478877	0.958333
BA00024	K02867	large subunit ribosomal protein L11	0.996	0.004	0.996	1	0	1	2.04167	0.282914	0.958333
BA00025	K02931	large subunit ribosomal protein L5	0.996	0.004	0.996	1	0	1	1.08333	0.110822	0.958333
BA00026	K02950	small subunit ribosomal protein S12	0.976	0.0314	0.972	1	0	1	1.625	0.374349	0.958333
BA00028	K02982	small subunit ribosomal protein S3	0.984	0.0157	0.984	0.9873	0.0125	0.9873	0.75	0.164062	0.75
BA00029	K02948	small subunit ribosomal protein S11	0.96	0.0384	0.96	0.9873	0.0125	0.9873	1.25	0.289062	0.916667
BA00030	K02864	large subunit ribosomal protein L10	0.984	0.0157	0.984	0.9873	0.0125	0.9873	1.04167	0.411386	0.791667
BA00031	K02994	small subunit ribosomal protein S8	0.988	0.0119	0.988	1	0	1	2.20833	0.545067	0.958333
BA00033	K02881	large subunit ribosomal protein L18	0.972	0.0272	0.972	0.9873	0.0125	0.9873	0.875	0.160807	0.833333
BA00034	K02956	small subunit ribosomal protein S15	0.984	0.0237	0.98	1.0127	0.0125	1	0.916667	0.0413773	0.916667
BA00036	K02961	small subunit ribosomal protein S17	0.964	0.0347	0.964	1	0	1	0.458333	0.489511	0.333333
BA00037	K02871	large subunit ribosomal protein L13	0.984	0.0237	0.98	0.9873	0.0125	0.9873	1.83333	0.748843	0.916667
BA00040	K02895	large subunit ribosomal protein L24	0.96	0.0464	0.956	0.9873	0.0125	0.9873	1.04167	0.161386	0.916667

## Sheet: Sheet3
					mean	variance	universality
Bacteria	BA00001	0.952	0.0457	0.952	1	0	1	BA00001
Bacteria	BA00003	0.984	0.0157	0.984	1	0	1	BA00003
Bacteria	BA00005	0.824	0.145	0.824	0.9873	0.0125	0.9873	BA00005
Bacteria	BA00007	0.944	0.0529	0.944	1	0	1	BA00007
Bacteria	BA00009	0.98	0.0196	0.98	1	0	1	BA00009
Bacteria	BA00010	0.992	0.0079	0.992	1	0	1	BA00010
Bacteria	BA00011	0.988	0.0199	0.984	0.9873	0.0125	0.9873	BA00011
Bacteria	BA00012	0.984	0.0157	0.984	1	0	1	BA00012
Bacteria	BA00013	0.972	0.0272	0.972	1	0	1	BA00013
Bacteria	BA00014	0.992	0.0079	0.992	1	0	1	BA00014
Bacteria	BA00015	0.976	0.0234	0.976	1	0	1	BA00015
Bacteria	BA00016	0.964	0.0347	0.964	1	0	1	BA00016
Bacteria	BA00017	1	0.008	0.996	1	0	1	BA00017
Bacteria	BA00018	0.98	0.0196	0.98	0.9873	0.0125	0.9873	BA00018
Bacteria	BA00019	0.984	0.0157	0.984	1	0	1	BA00019
Bacteria	BA00020	0.984	0.0157	0.984	1	0	1	BA00020
Bacteria	BA00021	0.968	0.031	0.968	1	0	1	BA00021
Bacteria	BA00023	0.976	0.0234	0.976	1	0	1	BA00023
Bacteria	BA00024	0.996	0.004	0.996	1	0	1	BA00024
Bacteria	BA00025	0.996	0.004	0.996	1	0	1	BA00025
Bacteria	BA00026	0.976	0.0314	0.972	1	0	1	BA00026
Bacteria	BA00028	0.984	0.0157	0.984	0.9873	0.0125	0.9873	BA00028
Bacteria	BA00029	0.96	0.0384	0.96	0.9873	0.0125	0.9873	BA00029
Bacteria	BA00030	0.984	0.0157	0.984	0.9873	0.0125	0.9873	BA00030
Bacteria	BA00031	0.988	0.0119	0.988	1	0	1	BA00031
Bacteria	BA00033	0.972	0.0272	0.972	0.9873	0.0125	0.9873	BA00033
Bacteria	BA00034	0.984	0.0237	0.98	1.0127	0.0125	1	BA00034
Bacteria	BA00036	0.964	0.0347	0.964	1	0	1	BA00036
Bacteria	BA00037	0.984	0.0237	0.98	0.9873	0.0125	0.9873	BA00037
Bacteria	BA00040	0.96	0.0464	0.956	0.9873	0.0125	0.9873	BA00040
