# Supplementary material for: Average genome size estimation improves comparative metagenomics and sheds light on the functional ecology of the human microbiome
Source: Genome Biol. 2015 Mar 25;16(1):51. doi: 10.1186/s13059-015-0611-7 (PMC4389708; doi:10.1186/s13059-015-0611-7)
Supplement: Additional file 2: — A table listing the 329 phylogenetically diverse bacterial and archaeal genomes used to validate the 30 essential genes and used in shotgun sequencing simulations to train MicrobeCensus. [file 13059_2015_611_MOESM2_ESM.xlsx]

## Sheet: Sheet1
List of complete genomes used for marker validation and method training Eukaryotic genomes were not used for method training
jgi_taxon_id	ncbi_taxon_id	domain	phylum	name	genome_size
650716001	933801	Archaea	Crenarchaeota	Acidianus hospitalis W1	2137654
648028003	666510	Archaea	Crenarchaeota	Acidilobus saccharovorans 345-15	1496453
638154501	272557	Archaea	Crenarchaeota	Aeropyrum pernix K1	1669695
2510065009	200415	Archaea	Crenarchaeota	Caldisphaera lagunensis IC-154, DSM 15908	1546846
641228483	397948	Archaea	Crenarchaeota	Caldivirga maquilingensis IC-167	2077567
2504643023	311458	Archaea	Crenarchaeota	Candidatus Caldiarchaeum subterraneum	1680938
643348540	490899	Archaea	Crenarchaeota	Desulfurococcus kamchatkensis 1221n	1365223
2513237177	1163730	Archaea	Crenarchaeota	Fervidicoccus fontis Kam940	1319206
640069314	415426	Archaea	Crenarchaeota	Hyperthermus butylicus DSM 5456	1667163
640753029	453591	Archaea	Crenarchaeota	Ignicoccus hospitalis KIN4/I	1297538
648028035	583356	Archaea	Crenarchaeota	Ignisphaera aggregans AQ1.S1, DSM 17230	1875953
640427120	399549	Archaea	Crenarchaeota	Metallosphaera sedula DSM 5348	2191517
638154513	178306	Archaea	Crenarchaeota	Pyrobaculum aerophilum IM2	2222430
2505679005	694429	Archaea	Crenarchaeota	Pyrolobus fumarii 1A, DSM 11204	1843267
640069332	399550	Archaea	Crenarchaeota	Staphylothermus marinus F1	1570485
638154517	330779	Archaea	Crenarchaeota	Sulfolobus acidocaldarius DSM 639	2225959
639633064	368408	Archaea	Crenarchaeota	Thermofilum pendens Hrk 5	1813393
641522657	444157	Archaea	Crenarchaeota	Thermoproteus neutrophilus V24Sta	1769823
646564583	633148	Archaea	Crenarchaeota	Thermosphaera aggregans M11TL, DSM 11486	1316595
648028062	572478	Archaea	Crenarchaeota	Vulcanisaeta distributa DSM 14429	2374137
646564501	439481	Archaea	Euryarchaeota	Aciduliprofundum boonei T469	1486778
638154502	224325	Archaea	Euryarchaeota	Archaeoglobus fulgidus DSM 4304	2178400
640753014	456442	Archaea	Euryarchaeota	Candidatus Methanoregula boonei 6A8	2542943
643348525	521011	Archaea	Euryarchaeota	Candidatus Methanosphaerula palustris E1-9c	2922917
646564534	589924	Archaea	Euryarchaeota	Ferroglobus placidus AEDII12DO, DSM 10642	2196266
648028029	795797	Archaea	Euryarchaeota	Halalkalicoccus jeotgali B3, DSM 18796	3698637
638154503	272569	Archaea	Euryarchaeota	Haloarcula marismortui ATCC 43049	4274642
638154504	64091	Archaea	Euryarchaeota	Halobacterium sp. NRC-1	2571010
646564536	309800	Archaea	Euryarchaeota	Haloferax volcanii DS2, ATCC 29605	4012900
649633053	469382	Archaea	Euryarchaeota	Halogeometricum borinquense PR3, DSM 11551	3944467
644736372	485914	Archaea	Euryarchaeota	Halomicrobium mukohataei DSM 12286	3332349
2506520034	797210	Archaea	Euryarchaeota	Halopiger xanaduensis SH-6	4355268
637000129	362976	Archaea	Euryarchaeota	Haloquadratum walsbyi DSM 16790	3179361
644736373	519442	Archaea	Euryarchaeota	Halorhabdus utahensis DSM 12940	3116795
643692025	416348	Archaea	Euryarchaeota	Halorubrum lacusprofundi ATCC 49239	3692576
646311934	543526	Archaea	Euryarchaeota	Haloterrigena turkmenica DSM 5511	5440782
2506783009	797302	Archaea	Euryarchaeota	Halovivax ruber XH-70, DSM 18193	3223876
650716052	868132	Archaea	Euryarchaeota	Methanobacterium sp. AL-21	2583753
640427121	420247	Archaea	Euryarchaeota	Methanobrevibacter smithii ATCC 35061	1853160
638154505	243232	Archaea	Euryarchaeota	Methanocaldococcus jannaschii DSM 2661	1739916
2505679073	351160	Archaea	Euryarchaeota	Methanocella arvoryzae MRE50 (reannotation)	3179916
640427153	351160	Archaea	Euryarchaeota	Methanocella sp. RC-I	3179916
637000161	259564	Archaea	Euryarchaeota	Methanococcoides burtonii DSM 6242	2575032
638154506	267377	Archaea	Euryarchaeota	Methanococcus maripaludis S2	1661137
640069317	410358	Archaea	Euryarchaeota	Methanocorpusculum labreanum Z	1804962
640069318	368407	Archaea	Euryarchaeota	Methanoculleus marisnigri JR1	2478101
2506783068	28892	Archaea	Euryarchaeota	Methanofollis liminatans GKZPZ, DSM 4140	2475100
648028039	644295	Archaea	Euryarchaeota	Methanohalobium evestigatum Z-7303, DSM 3721	2406232
646564550	547558	Archaea	Euryarchaeota	Methanohalophilus mahii SLP, DSM 5219	2012424
2507262043	882090	Archaea	Euryarchaeota	Methanolinea tarda NOBI-1	2052856
2519103099	1094980	Archaea	Euryarchaeota	Methanolobus psychrophilus R15	3072769
2518645582	1175296	Archaea	Euryarchaeota	Methanomassiliicoccus luminyensis B10	2620233
2509601008	867904	Archaea	Euryarchaeota	Methanomethylovorans hollandica DSM 15978	2714013
648028040	679926	Archaea	Euryarchaeota	Methanoplanus petrolearius SEBR 4847, DSM 11571	2843290
638154507	190192	Archaea	Euryarchaeota	Methanopyrus kandleri AV19	1694969
2508501105	593750	Archaea	Euryarchaeota	Methanoregula formicicum SMSP	2820858
639633038	349307	Archaea	Euryarchaeota	Methanosaeta thermophila PT	1879471
2502790017	679901	Archaea	Euryarchaeota	Methanosalsum zhilinae WeN5, DSM 4017	2138444
637000162	269797	Archaea	Euryarchaeota	Methanosarcina barkeri fusaro	4873766
637000163	339860	Archaea	Euryarchaeota	Methanosphaera stadtmanae DSM 3091	1767403
637000164	323259	Archaea	Euryarchaeota	Methanospirillum hungatei JF-1	3544738
638154510	187420	Archaea	Euryarchaeota	Methanothermobacter thermautotrophicus Delta H	1751377
648276687	647113	Archaea	Euryarchaeota	Methanothermococcus okinawensis IH1	1677455
649633067	523846	Archaea	Euryarchaeota	Methanothermus fervidus V24S, DSM 2088	1243342
650716056	880724	Archaea	Euryarchaeota	Methanotorris igneus Kol 5	1854197
646564555	547559	Archaea	Euryarchaeota	Natrialba magadii ATCC 43099	4443643
2509601048	797303	Archaea	Euryarchaeota	Natrinema pellirubrum 157, JCM 10476	4354100
2510461022	797304	Archaea	Euryarchaeota	Natronobacterium gregoryi SP2, DSM 3393	3788356
2506520044	694430	Archaea	Euryarchaeota	Natronococcus occultus SP4, DSM 3396	4314118
637000187	348780	Archaea	Euryarchaeota	Natronomonas pharaonis DSM 2160	2749696
638154512	263820	Archaea	Euryarchaeota	Picrophilus torridus DSM 9790	1545895
638154514	272844	Archaea	Euryarchaeota	Pyrococcus abyssi GE5	1768562
638154520	69014	Archaea	Euryarchaeota	Thermococcus kodakaraensis KOD1	2088737
638154521	273075	Archaea	Euryarchaeota	Thermoplasma acidophilum DSM 1728	1564906
641522611	374847	Archaea	Korarchaeota	Candidatus Korarchaeum cryptofilum OPF8	1590757
638154511	228908	Archaea	Nanoarchaeota	Nanoarchaeum equitans Kin4-M	490885
2518645532	1229908	Archaea	Thaumarchaeota	Candidatus Nitrosopumilus koreensis AR1	1639964
641522613	414004	Archaea	Thaumarchaeota	Cenarchaeum symbiosum A	2045085
641228499	436308	Archaea	Thaumarchaeota	Nitrosopumilus maritimus SCM1	1645259
2512047033	981222	Bacteria	Acidobacteria	Candidatus Chloracidobacterium thermophilum B	3695372
649633002	696844	Bacteria	Acidobacteria	Granulicella tundricola MP5ACTX9	5503984
639633060	234267	Bacteria	Acidobacteria	Solibacter usitatus Ellin6076	9965640
639633005	290340	Bacteria	Actinobacteria	Arthrobacter aurescens TC1	5226648
644736327	521095	Bacteria	Actinobacteria	Atopobium parvulum DSM 20469	1543805
639633010	367928	Bacteria	Actinobacteria	Bifidobacterium adolescentis ATCC 15703	2089645
646311917	469383	Bacteria	Actinobacteria	Conexibacter woesei DSM 14684	6359369
2511231212	1087453	Bacteria	Actinobacteria	Corynebacterium pseudotuberculosis 42/02-A	2337606
644736358	479437	Bacteria	Actinobacteria	Eggerthella lenta DSM 2243	3632260
648028043	548479	Bacteria	Actinobacteria	Mobiluncus curtisii ATCC 43063	2146480
2518645556	1205910	Bacteria	Actinobacteria	Nocardiopsis alba ATCC BAA-2165	5848211
646564561	553199	Bacteria	Actinobacteria	Propionibacterium acnes SK137	2495334
2505679031	643560	Bacteria	Actinobacteria	Rubrobacter radiotolerans DSM 5868	3398074
644736404	471857	Bacteria	Actinobacteria	Saccharomonospora viridis DSM 43017	4308349
641522653	455632	Bacteria	Actinobacteria	Streptomyces griseus griseus NBRC 13350	8545929
637000331	203267	Bacteria	Actinobacteria	Tropheryma whipplei Twist	927303
637000010	224324	Bacteria	Aquificae	Aquifex aeolicus VF5	1590791
642555132	380749	Bacteria	Aquificae	Hydrogenobaculum sp. Y04AAS1	1559514
642555165	436114	Bacteria	Aquificae	Sulfurihydrogenibium sp. YO3AOP1	1838442
649633104	648996	Bacteria	Aquificae	Thermovibrio ammonificans HB-1, DSM 15698	1759526
650377904	717959	Bacteria	Bacteroidetes	Alistipes shahii WAL 8301	3763317
649633012	693979	Bacteria	Bacteroidetes	Bacteroides helcogenes P 36-108, DSM 20613	3998906
649633013	667015	Bacteria	Bacteroidetes	Bacteroides salanitronis BL78, DSM 18170	4308663
2509276067	880074	Bacteria	Bacteroidetes	Barnesiella viscericola C46, DSM 18177	3076856
642555114	452471	Bacteria	Bacteroidetes	Candidatus Amoebophilus asiaticus 5a2	1884364
643348524	511995	Bacteria	Bacteroidetes	Candidatus Azobacteroides pseudotrichonymphae genomovar. CFP2	1224919
644736337	595499	Bacteria	Bacteroidetes	Candidatus Sulcia muelleri SMDSEM	276984
644736338	521097	Bacteria	Bacteroidetes	Capnocytophaga ochracea DSM 7271	2612925
644736340	485918	Bacteria	Bacteroidetes	Chitinophaga pinensis DSM 2588	9127347
648028020	216432	Bacteria	Bacteroidetes	Croceibacter atlanticus HTCC2559	2952962
2509276020	926556	Bacteria	Bacteroidetes	Echinicola vietnamensis KMM 6221, DSM 17526	5608040
2506485001	929562	Bacteria	Bacteroidetes	Emticicia oligotrophica GPTSA100-15, DSM 17448	5220361
644736368	531844	Bacteria	Bacteroidetes	Flavobacteriaceae bacterium 3519-10	2768101
2509276059	880071	Bacteria	Bacteroidetes	Flexibacter litoralis Fx l1, DSM 6794	4919337
639633025	411154	Bacteria	Bacteroidetes	Gramella forsetii KT0803	3798465
2504756004	760192	Bacteria	Bacteroidetes	Haliscomenobacter hydrossis O, DSM 1100	8771651
2505679007	886377	Bacteria	Bacteroidetes	Muricauda ruestringensis B1, DSM 13258	3842422
2506520050	929704	Bacteria	Bacteroidetes	Myroides odoratus DSM 2801	4301842
649633078	709991	Bacteria	Bacteroidetes	Odoribacter splanchnicus 1651/6, DSM 20712	4392288
640753039	435591	Bacteria	Bacteroidetes	Parabacteroides distasonis ATCC 8503	4811379
2504756018	879243	Bacteria	Bacteroidetes	Porphyromonas asaccharolytica VPI 4198, DSM 20707	2186370
2509276066	908937	Bacteria	Bacteroidetes	Prevotella dentalis ES 2772, DSM 3688	3350206
650716073	767031	Bacteria	Bacteroidetes	Prevotella denticola F0289	2937589
2505679030	761193	Bacteria	Bacteroidetes	Runella slithyformis LSU4, DSM 19594	6919729
637000250	309807	Bacteria	Bacteroidetes	Salinibacter ruber DSM 13855	3587328
2512564032	984262	Bacteria	Bacteroidetes	Saprospira grandis Lewin	4400185
2505679080	743722	Bacteria	Bacteroidetes	Sphingobacterium sp. 21	6226409
646311954	504472	Bacteria	Bacteroidetes	Spirosoma linguale DSM 74	8491258
2513237181	511051	Bacteria	Caldiserica	Caldisericum exile AZM16c01, NBRC 104410	1558103
637000071	182082	Bacteria	Chlamydiae	Chlamydophila pneumoniae TW-183	1225935
650716085	331113	Bacteria	Chlamydiae	Simkania negevensis Z	2628375
640427130	290318	Bacteria	Chlorobi	Prosthecochloris vibrioformis DSM 265	1966858
649633005	926569	Bacteria	Chloroflexi	Anaerolinea thermophila UNI-1	3532378
643348527	326427	Bacteria	Chloroflexi	Chloroflexus aggregans DSM 9485	4684931
646564526	633145	Bacteria	Chloroflexi	Dehalococcoides sp. GT	1360154
641228494	316274	Bacteria	Chloroflexi	Herpetosiphon aurantiacus ATCC 23779	6785430
640427139	357808	Bacteria	Chloroflexi	Roseiflexus sp. RS-1	5801598
646311962	525904	Bacteria	Chloroflexi	Thermobaculum terrenum ATCC BAA-798	3101581
643348582	309801	Bacteria	Chloroflexi	Thermomicrobium roseum DSM 5159	2920742
649633038	653733	Bacteria	Chrysiogenetes	Desulfurispirillum indicum S5	2928377
2503982036	1187	Bacteria	Cyanobacteria	Calothrix sp. PCC 6303	6960392
2503538021	251229	Bacteria	Cyanobacteria	Chroococcidiopsis thermalis PCC 7203	6689401
2503283023	292563	Bacteria	Cyanobacteria	Cyanobacterium stanieri PCC 7202	3163381
643348533	65393	Bacteria	Cyanobacteria	Cyanothece sp. PCC 7424	6554169
2503538028	65093	Bacteria	Cyanobacteria	Halothece sp. PCC 7418	4179170
637000210	74546	Bacteria	Cyanobacteria	Prochlorococcus marinus MIT 9312	1709204
2504643012	82654	Bacteria	Cyanobacteria	Pseudanabaena sp. PCC 7367	4885680
646564527	522772	Bacteria	Deferribacteres	Denitrovibrio acetiphilus N2460, DSM 12809	3222077
2505679008	717231	Bacteria	Deferribacteres	Flexistipes sinusarabici MAS10, DSM 4947	2526590
643348543	515635	Bacteria	Dictyoglomi	Dictyoglomus turgidum DSM 6724	1855560
642555172	471821	Bacteria	Elusimicrobia	Candidatus Endomicrobium sp. Rs-D17	1148570
642555127	445932	Bacteria	Elusimicrobia	Elusimicrobium minutum Pei191	1643562
646311927	59374	Bacteria	Fibrobacteres	Fibrobacter succinogenes succinogenes S85, ATCC 19169	3842635
2512047040	931626	Bacteria	Firmicutes	Acetobacterium woodii WB1, DSM 1030	4044777
646311901	591001	Bacteria	Firmicutes	Acidaminococcus fermentans DSM 20731	2329769
644736326	525919	Bacteria	Firmicutes	Anaerococcus prevotii DSM 20548	1998633
646564511	562970	Bacteria	Firmicutes	Bacillus tusciae T2, DSM 2912	3384766
648028012	515622	Bacteria	Firmicutes	Butyrivibrio proteoclasticus B316	4404886
640427106	351627	Bacteria	Firmicutes	Caldicellulosiruptor saccharolyticus DSM 8903	2970275
2511231076	1029718	Bacteria	Firmicutes	Candidatus Arthromitus sp. SFB-mouse-Japan	1620005
637000060	246194	Bacteria	Firmicutes	Carboxydothermus hydrogenoformans Z-2901	2401519
650716024	991791	Bacteria	Firmicutes	Clostridium acetobutylicum DSM 1731	4145581
646311914	645462	Bacteria	Firmicutes	Clostridium difficile CD196	4110554
647000229	642492	Bacteria	Firmicutes	Clostridium lentocellum DSM 5427	4714237
2509276051	1506	Bacteria	Firmicutes	Clostridium sp. BNL1100	4613747
650716027	1042156	Bacteria	Firmicutes	Clostridium sp. SY8519	2835737
643348530	309798	Bacteria	Firmicutes	Coprothermobacter proteolyticus DSM 5265	1424912
2507149019	871963	Bacteria	Firmicutes	Desulfitobacterium dichloroeliminans LMG P-21439	3624449
640069310	349161	Bacteria	Firmicutes	Desulfotomaculum reducens MI-1	3608104
650716036	1648	Bacteria	Firmicutes	Erysipelothrix rhusiopathiae str. Fujisawa	1787941
649633043	663278	Bacteria	Firmicutes	Ethanoligenens harbinense YUAN-3T, DSM 18485	3008576
650377935	717960	Bacteria	Firmicutes	Eubacterium cylindroides T2-87	1966750
650377939	717961	Bacteria	Firmicutes	Eubacterium siraeum V10Sc8a	2836123
2511231077	546269	Bacteria	Firmicutes	Filifactor alocis ATCC 35896	1931012
641522627	334413	Bacteria	Firmicutes	Finegoldia magna ATCC 29328	1986740
2511231121	1111068	Bacteria	Firmicutes	Geobacillus thermoleovorans CCB_US3_UF5	3596620
650377948	572479	Bacteria	Firmicutes	Halanaerobium praevalens GSL, DSM 2228	2309262
2509601017	42422	Bacteria	Firmicutes	Halobacteroides halobius MD-1, DSM 5150	2649255
641522632	498761	Bacteria	Firmicutes	Heliobacterium modesticaldum Ice1	3075407
651053038	998820	Bacteria	Firmicutes	Lactobacillus casei BD-II	3127288
650716047	1033837	Bacteria	Firmicutes	Lactobacillus kefiranofaciens ZW3	2354088
640427118	299033	Bacteria	Firmicutes	Lactobacillus reuteri F275	1999618
2511231101	420889	Bacteria	Firmicutes	Lactococcus garvieae ATCC 49156	1950135
2511231098	881621	Bacteria	Firmicutes	Listeria ivanovii ivanovii PAM 55	2928879
2503508009	697281	Bacteria	Firmicutes	Mahella australiensis 50-1 BON, DSM 15567	3135972
2511231071	1064535	Bacteria	Firmicutes	Megasphaera elsdenii DSM 20460	2474718
637000167	264732	Bacteria	Firmicutes	Moorella thermoacetica ATCC 39073	2628784
642555142	457570	Bacteria	Firmicutes	Natranaerobius thermophilus JW/NM-WN-LF	3191453
639633047	203123	Bacteria	Firmicutes	Oenococcus oeni PSU-1	1780517
2511231134	351091	Bacteria	Firmicutes	Oscillibacter valericigenes Sjm18-20	4470622
2504557006	546271	Bacteria	Firmicutes	Selenomonas sputigena DSM 20758	2568361
639633061	373153	Bacteria	Firmicutes	Streptococcus pneumoniae D39	2046115
2510917010	1051632	Bacteria	Firmicutes	Sulfobacillus acidophilus TPY	3551206
637000306	292459	Bacteria	Firmicutes	Symbiobacterium thermophilum IAM 14863	3566135
637000316	335541	Bacteria	Firmicutes	Syntrophomonas wolfei wolfei Goettingen	2936195
650716094	499229	Bacteria	Firmicutes	Tepidanaerobacter sp. Re1	2759867
2511231116	945021	Bacteria	Firmicutes	Tetragenococcus halophilus NBRC 12172	2562720
2504756058	697303	Bacteria	Firmicutes	Thermoanaerobacter wiegelii Rt8.B1	2785056
649990025	858215	Bacteria	Firmicutes	Thermoanaerobacterium xylanolyticum LX-11	2534358
2508501069	717605	Bacteria	Firmicutes	Thermobacillus composti KWC4, DSM 18247	4355525
2504756006	747365	Bacteria	Firmicutes	Thermodesulfobium narugense Na82, DSM 14796	1898865
637000117	190304	Bacteria	Fusobacteria	Fusobacterium nucleatum nucleatum ATCC 25586	2174500
644736384	523794	Bacteria	Fusobacteria	Leptotrichia buccalis DSM 1135	2465610
643692024	379066	Bacteria	Gemmatimonadetes	Gemmatimonas aurantiaca T-27T	4636964
2513237218	945713	Bacteria	Ignavibacteria	Ignavibacterium album Mat9-16, JCM 16511	3658997
649633030	330214	Bacteria	Nitrospirae	Candidatus Nitrospira defluvii	4317083
2519103101	1048260	Bacteria	Nitrospirae	Leptospirillum ferriphilum ML-04	2406157
643348581	289376	Bacteria	Nitrospirae	Thermodesulfovibrio yellowstonii DSM 11347	2003803
642555116	174633	Bacteria	Planctomycetes	Candidatus Kuenenia stuttgartiensis	4218325
646311948	530564	Bacteria	Planctomycetes	Pirellula staleyi DSM 6068	6196199
649633083	756272	Bacteria	Planctomycetes	Planctomyces brasiliensis IFAM 1448, DSM 5305	6006602
646564559	521674	Bacteria	Planctomycetes	Planctomyces limnophilus Mu 290, DSM 3776	5460085
637000236	243090	Bacteria	Planctomycetes	Rhodopirellula baltica SH 1	7145576
2509601004	886293	Bacteria	Planctomycetes	Singulisphaera acidiphila MOB10, DSM 18658	9755686
646862301	634458	Bacteria	Proteobacteria	Acetobacter pasteurianus IFO 3283-01-42C	3247995
646862303	634454	Bacteria	Proteobacteria	Acetobacter pasteurianus IFO 3283-07	3338426
649633001	762376	Bacteria	Proteobacteria	Achromobacter xylosoxidans A8	7359146
650716003	990288	Bacteria	Proteobacteria	Acidithiobacillus caldus SM-1	3237599
637000002	62977	Bacteria	Proteobacteria	Acinetobacter sp. ADP1	3598621
2501416926	272556	Bacteria	Proteobacteria	Aggregatibacter actinomycetemcomitans HK1651	2105503
646564502	572477	Bacteria	Proteobacteria	Allochromatium vinosum DSM 180	3669074
640753004	367737	Bacteria	Proteobacteria	Arcobacter butzleri RM4018	2341251
649633007	573065	Bacteria	Proteobacteria	Asticcacaulis excentricus CB 48	4308776
643692004	322710	Bacteria	Proteobacteria	Azotobacter vinelandii DJ, ATCC BAA-1303	5365318
650377909	862908	Bacteria	Proteobacteria	Bacteriovorax marinus SJ	3435933
2519103098	1069642	Bacteria	Proteobacteria	Bdellovibrio bacteriovorus Tiberius	3988594
639633012	224915	Bacteria	Proteobacteria	Buchnera aphidicola Bp	618379
640069306	320373	Bacteria	Proteobacteria	Burkholderia pseudomallei 668	7040403
640753011	360107	Bacteria	Proteobacteria	Campylobacter hominis ATCC BAA-381	1714950
649633028	859654	Bacteria	Proteobacteria	Candidatus Blochmannia vafer BVAF	722593
639633018	387662	Bacteria	Proteobacteria	Candidatus Carsonella ruddii PV	159662
644736335	573234	Bacteria	Proteobacteria	Candidatus Hodgkinia cicadicola Dsem	143795
650716015	696127	Bacteria	Proteobacteria	Candidatus Midichloria mitochondrii IricVA	1183732
650716017	980517	Bacteria	Proteobacteria	Candidatus Pelagibacter sp. IMCC9063	1284727
2517093038	1206109	Bacteria	Proteobacteria	Candidatus Portiera aleyrodidarum BT-B	358242
646564516	488538	Bacteria	Proteobacteria	Candidatus Puniceispirillum marinum IMCC1322	2753527
646564517	515618	Bacteria	Proteobacteria	Candidatus Riesia pediculicola USDA	582127
639633019	413404	Bacteria	Proteobacteria	Candidatus Ruthia magnifica Cm	1160782
2511231192	1053648	Bacteria	Proteobacteria	Candidatus Tremblaya princeps PCVAL	138931
648028015	871271	Bacteria	Proteobacteria	Candidatus Zinderia insecticola CARI	208564
641228489	398578	Bacteria	Proteobacteria	Delftia acidovorans SPH-1	6767514
648028023	644282	Bacteria	Proteobacteria	Desulfarculus baarsii 2st14, DSM 2075	3655731
2504136006	880072	Bacteria	Proteobacteria	Desulfobacca acetoxidans ASRB2, DSM 11109	3282536
643692021	177437	Bacteria	Proteobacteria	Desulfobacterium autotrophicum HRM2, DSM 3382	5657782
644736349	485915	Bacteria	Proteobacteria	Desulfohalobium retbaense DSM 5692	2909567
637000094	177439	Bacteria	Proteobacteria	Desulfotalea psychrophila LSv54	3659634
644736353	526222	Bacteria	Proteobacteria	Desulfovibrio salexigens DSM 2638	4289847
2512564091	33002	Bacteria	Proteobacteria	Desulfurella acetivorans A63, DSM 5264	1819992
640427112	246195	Bacteria	Proteobacteria	Dichelobacter nodosus VCS1703A	1389349
637000097	269484	Bacteria	Proteobacteria	Ehrlichia canis Jake	1315030
637000103	314225	Bacteria	Proteobacteria	Erythrobacter litoralis HTCC2594	3052398
650716037	573569	Bacteria	Proteobacteria	Francisella sp. TX077308	2035931
2511231104	83406	Bacteria	Proteobacteria	gamma proteobacterium sp. HdN1	4587455
649633049	443143	Bacteria	Proteobacteria	Geobacter sp. M18	5277406
650716040	709983	Bacteria	Proteobacteria	Glaciecola sp. 4H-3-7+YE-5	5393591
637000122	290633	Bacteria	Proteobacteria	Gluconobacter oxydans 621H	2922384
646311933	502025	Bacteria	Proteobacteria	Haliangium ochraceum DSM 14365	9446314
648028030	768066	Bacteria	Proteobacteria	Halomonas elongata DSM 2581	4061296
650716041	1002804	Bacteria	Proteobacteria	Helicobacter bizzozeronii CIII-1	1807534
644736375	582402	Bacteria	Proteobacteria	Hirschia baltica ATCC 49814	3540114
648028034	582899	Bacteria	Proteobacteria	Hyphomicrobium denitrificans ATCC 51888	3638969
637000136	283942	Bacteria	Proteobacteria	Idiomarina loihiensis L2TR	2839318
637000137	290400	Bacteria	Proteobacteria	Jannaschia sp. CCS1	4404049
637000145	363253	Bacteria	Proteobacteria	Lawsonia intracellularis PHE/MN1-00	1719014
648028038	661367	Bacteria	Proteobacteria	Legionella longbeachae NSW150	4149158
639633036	156889	Bacteria	Proteobacteria	Magnetococcus sp. MC-1	4719581
640753033	400668	Bacteria	Proteobacteria	Marinomonas sp. MWYL1	5100344
2503198000	536019	Bacteria	Proteobacteria	Mesorhizobium opportunistum WSM2075 (final version from ORNL)	6884444
643348564	460265	Bacteria	Proteobacteria	Methylobacterium nodulans ORS 2060	8839022
2504756059	857087	Bacteria	Proteobacteria	Methylomonas methanica MC09	5051681
646564551	666681	Bacteria	Proteobacteria	Methylotenera versatilis 301	3059871
2511231069	856793	Bacteria	Proteobacteria	Micavibrio aeruginosavorus ARL-13	2481983
637000186	246197	Bacteria	Proteobacteria	Myxococcus xanthus DK 1622	9139763
643692029	598659	Bacteria	Proteobacteria	Nautilia profundicola Am-H	1676444
650377962	630588	Bacteria	Proteobacteria	Neisseria meningitidis alpha710	2242947
644736395	434131	Bacteria	Proteobacteria	Neorickettsia risticii str. Illinois	879977
637000196	335283	Bacteria	Proteobacteria	Nitrosomonas eutropha C71	2781824
642555145	334380	Bacteria	Proteobacteria	Orientia tsutsugamushi Ikeda	2008987
648028050	314260	Bacteria	Proteobacteria	Parvularcula bermudensis HTCC2503	2902643
641522644	452638	Bacteria	Proteobacteria	Polynucleobacter necessarius STIR1	1560469
2511231065	911045	Bacteria	Proteobacteria	Pseudovibrio sp. FO-BEG1	5916782
637000227	335284	Bacteria	Proteobacteria	Psychrobacter cryohalolentis K5	3101097
637000238	316057	Bacteria	Proteobacteria	Rhodopseudomonas palustris BisB5	4892717
643348571	414684	Bacteria	Proteobacteria	Rhodospirillum centenum SW	4355548
2513237204	1150469	Bacteria	Proteobacteria	Rhodospirillum photometricum DSM 122	3876289
639633063	335543	Bacteria	Proteobacteria	Syntrophobacter fumaroxidans MPOB	4990251
644736410	377629	Bacteria	Proteobacteria	Teredinibacter turnerae T7901	5193160
643692051	85643	Bacteria	Proteobacteria	Thauera sp. MZ1T	4574586
646564584	396595	Bacteria	Proteobacteria	Thioalkalivibrio sp. K90mix	2985056
637000325	317025	Bacteria	Proteobacteria	Thiomicrospira crunogena XCL-2	2427734
637000326	326298	Bacteria	Proteobacteria	Thiomicrospira denitrificans ATCC 33889	2201561
2506520049	870187	Bacteria	Proteobacteria	Thiothrix nivea JP2, DSM 5205	4691711
651053078	935297	Bacteria	Proteobacteria	Vibrio cholerae LMA3894-4	3738715
642555168	955	Bacteria	Proteobacteria	Wolbachia pipientis wPip	1482455
641522659	405440	Bacteria	Proteobacteria	Xylella fastidiosa M12	2475130
646862351	637385	Bacteria	Proteobacteria	Yersinia pestis D182038	4802263
650716107	579138	Bacteria	Proteobacteria	Zymomonas mobilis subsp. pomaceae ATCC 29192	2061413
639633011	390236	Bacteria	Spirochaetes	Borrelia afzelii PKo	1201674
646564514	526224	Bacteria	Spirochaetes	Brachyspira murdochii 56-150, DSM 12563	3241804
642555136	355278	Bacteria	Spirochaetes	Leptospira biflexa Patoc 1 (Ames)	3956089
2508501070	158190	Bacteria	Spirochaetes	Sphaerochaeta pleomorpha Grapes	3590853
2500868051	555314	Bacteria	Spirochaetes	Spirochaeta aurantia aurantia M1	4291432
650716099	545695	Bacteria	Spirochaetes	Treponema azotonutricium ZAS-9	3855671
2511231217	491079	Bacteria	Spirochaetes	Treponema pallidum pertenue CDC2	1139744
2504557012	869209	Bacteria	Spirochaetes	Treponema succinifaciens 6091, DSM 2489	2897425
2506520013	869212	Bacteria	Spirochaetes	Turneriella parva H, DSM 21527	4409302
646564503	572547	Bacteria	Synergistetes	Aminobacterium colombiense ALA-1, DSM 12261	1980592
2509601011	891968	Bacteria	Synergistetes	Anaerobaculum mobile NGA, DSM 13181	2160700
646311961	525903	Bacteria	Synergistetes	Thermanaerovibrio acidaminovorans DSM 6589	1848474
642555117	59748	Bacteria	Tenericutes	Candidatus Phytoplasma australiense	879959
651053045	859194	Bacteria	Tenericutes	Mycoplasma haemofelis Ohio2	1155937
650377960	907287	Bacteria	Tenericutes	Mycoplasma hyopneumoniae 168	925576
637000181	272632	Bacteria	Tenericutes	Mycoplasma mycoides mycoides SC PG1	1211703
648231715	722438	Bacteria	Tenericutes	Mycoplasma pneumoniae FH	811088
2511231073	708248	Bacteria	Tenericutes	Mycoplasma suis KI_3806	709270
637000185	262723	Bacteria	Tenericutes	Mycoplasma synoviae 53	799476
637000332	273119	Bacteria	Tenericutes	Ureaplasma parvum serovar 3 str. ATCC 700970	751719
637000092	243230	Bacteria	Thermi	Deinococcus radiodurans R1	3284088
646564545	504728	Bacteria	Thermi	Meiothermus ruber 21, DSM 1279	3097457
649633105	743525	Bacteria	Thermi	Thermus scotoductus SA-01, ATCC 700910	2355186
646564586	649638	Bacteria	Thermi	Truepera radiovictrix RQ-24, DSM 17093	3260398
2505119042	667014	Bacteria	Thermodesulfobacteria	Thermodesulfatator indicus CIR29812, DSM 15286	2322224
640753026	381764	Bacteria	Thermotogae	Fervidobacterium nodosum Rt17-B1	1948941
2508501120	443254	Bacteria	Thermotogae	Marinitoga piezophila KA3	2244793
2510065086	660470	Bacteria	Thermotogae	Mesotoga prima MesG1AG4.2	2975953
641228500	403833	Bacteria	Thermotogae	Petrotoga mobilis SJ95	2169548
641228511	416591	Bacteria	Thermotogae	Thermotoga lettingae TMO	2135342
642555104	349741	Bacteria	Verrucomicrobia	Akkermansia muciniphila ATCC BAA-835	2664102
646564524	583355	Bacteria	Verrucomicrobia	Coraliomargarita akajimensis DSM 45221	3750771
642555138	481448	Bacteria	Verrucomicrobia	Methylacidiphilum infernorum V4	2287145
638208601	330879	Eukaryota	Ascomycota	Aspergillus fumigatus Af293	29384941
640281012	425011	Eukaryota	Ascomycota	Aspergillus niger CBS 513.88	33975533
638208603	284593	Eukaryota	Ascomycota	Candida glabrata CBS 138	12280357
638208605	284592	Eukaryota	Ascomycota	Debaryomyces hansenii CBS767	12220823
2517287009	931890	Eukaryota	Ascomycota	Eremothecium cymbalariae DBVPG#7215	9669424
638208607	33169	Eukaryota	Ascomycota	Eremothecium gossypii	8742377
638208608	284590	Eukaryota	Ascomycota	Kluyveromyces lactis NRRL Y-1140	10689156
2517093045	573729	Eukaryota	Ascomycota	Myceliophthora thermophila ATCC 42464	38744216
2517093021	1064592	Eukaryota	Ascomycota	Naumovozyma castellii AS 22404 CBS 4309	11219539
2517093020	1071378	Eukaryota	Ascomycota	Naumovozyma dairenensis CBS 421	13533150
640281010	322104	Eukaryota	Ascomycota	Pichia stipitis CBS 6054	15441179
638208609	4932	Eukaryota	Ascomycota	Saccharomyces cerevisiae	12156600
638208610	284812	Eukaryota	Ascomycota	Schizosaccharomyces pombe 972h-	12554318
2517093022	1071381	Eukaryota	Ascomycota	Tetrapisispora phaffii van der Walt Y 89 CBS 4417	12100190
2517093046	35720	Eukaryota	Ascomycota	Thielavia terrestris NRRL 8126	36912256
2517093023	1076872	Eukaryota	Ascomycota	Torulaspora delbrueckii Wallerstein 129 CBS 1146	9220678
638208611	284591	Eukaryota	Ascomycota	Yarrowia lipolytica CLIB122	20502981
2508501134	264124	Eukaryota	Basidiomycota	Botryobasidium botryosum	46674321
638208604	214684	Eukaryota	Basidiomycota	Cryptococcus neoformans var. neoformans JEC21	19051859
2508501135	206324	Eukaryota	Basidiomycota	Gymnopus luxurians	66281680
2508501133	71945	Eukaryota	Basidiomycota	Hypholoma sublateritium	48031814
2508501132	403673	Eukaryota	Chytridiomycota	Batrachochytrium dendrobatidis JEL423	23722384
638208606	284813	Eukaryota	Microsporidia	Encephalitozoon cuniculi GB-M1	2497519
2517287008	876142	Eukaryota	Microsporidia	Encephalitozoon intestinalis ATCC 5050	2216898

## Sheet: Sheet2
domain	phylum	directory	taxon_oid	ncbi_taxon_id	genome_size		jgi_taxon_id	ncbi_taxon_id	domain	phylum	name	genome_size
	Ascomycota	Aspergillus_fumigatus_Af293	638208601	330879	29384941		638208601	330879	Eukaryota	Ascomycota	Aspergillus fumigatus Af293	29384941
	Ascomycota	Aspergillus_niger_CBS_513.88	640281012	425011	33975533		640281012	425011	Eukaryota	Ascomycota	Aspergillus niger CBS 513.88	33975533
	Ascomycota	Candida_glabrata_CBS_138	638208603	284593	12280357		638208603	284593	Eukaryota	Ascomycota	Candida glabrata CBS 138	12280357
	Ascomycota	Debaryomyces_hansenii_CBS767	638208605	284592	12220823		638208605	284592	Eukaryota	Ascomycota	Debaryomyces hansenii CBS767	12220823
	Ascomycota	Eremothecium_cymbalariae_DBVPG#7215	2517287009	931890	9669424		2517287009	931890	Eukaryota	Ascomycota	Eremothecium cymbalariae DBVPG#7215	9669424
	Ascomycota	Eremothecium_gossypii	638208607	33169	8742377		638208607	33169	Eukaryota	Ascomycota	Eremothecium gossypii	8742377
	Ascomycota	Kluyveromyces_lactis_NRRL_Y-1140	638208608	284590	10689156		638208608	284590	Eukaryota	Ascomycota	Kluyveromyces lactis NRRL Y-1140	10689156
	Ascomycota	Myceliophthora_thermophila_ATCC_42464	2517093045	573729	38744216		2517093045	573729	Eukaryota	Ascomycota	Myceliophthora thermophila ATCC 42464	38744216
	Ascomycota	Naumovozyma_castellii_AS_22404__CBS_4309	2517093021	1064592	11219539		2517093021	1064592	Eukaryota	Ascomycota	Naumovozyma castellii AS 22404 CBS 4309	11219539
	Ascomycota	Naumovozyma_dairenensis_CBS_421	2517093020	1071378	13533150		2517093020	1071378	Eukaryota	Ascomycota	Naumovozyma dairenensis CBS 421	13533150
	Ascomycota	Pichia_stipitis_CBS_6054	640281010	322104	15441179		640281010	322104	Eukaryota	Ascomycota	Pichia stipitis CBS 6054	15441179
	Ascomycota	Saccharomyces_cerevisiae	638208609	4932	12156600		638208609	4932	Eukaryota	Ascomycota	Saccharomyces cerevisiae	12156600
	Ascomycota	Schizosaccharomyces_pombe_972h-	638208610	284812	12554318		638208610	284812	Eukaryota	Ascomycota	Schizosaccharomyces pombe 972h-	12554318
	Ascomycota	Tetrapisispora_phaffii_van_der_Walt_Y_89__CBS_4417	2517093022	1071381	12100190		2517093022	1071381	Eukaryota	Ascomycota	Tetrapisispora phaffii van der Walt Y 89 CBS 4417	12100190
	Ascomycota	Thielavia_terrestris_NRRL_8126	2517093046	35720	36912256		2517093046	35720	Eukaryota	Ascomycota	Thielavia terrestris NRRL 8126	36912256
	Ascomycota	Torulaspora_delbrueckii_Wallerstein_129__CBS_1146	2517093023	1076872	9220678		2517093023	1076872	Eukaryota	Ascomycota	Torulaspora delbrueckii Wallerstein 129 CBS 1146	9220678
	Ascomycota	Yarrowia_lipolytica_CLIB122	638208611	284591	20502981		638208611	284591	Eukaryota	Ascomycota	Yarrowia lipolytica CLIB122	20502981
	Basidiomycota	Botryobasidium_botryosum	2508501134	264124	46674321		2508501134	264124	Eukaryota	Basidiomycota	Botryobasidium botryosum	46674321
	Basidiomycota	Cryptococcus_neoformans_var._neoformans_JEC21	638208604	214684	19051859		638208604	214684	Eukaryota	Basidiomycota	Cryptococcus neoformans var. neoformans JEC21	19051859
	Basidiomycota	Gymnopus_luxurians	2508501135	206324	66281680		2508501135	206324	Eukaryota	Basidiomycota	Gymnopus luxurians	66281680
	Basidiomycota	Hypholoma_sublateritium	2508501133	71945	48031814		2508501133	71945	Eukaryota	Basidiomycota	Hypholoma sublateritium	48031814
	Chytridiomycota	Batrachochytrium_dendrobatidis_JEL423	2508501132	403673	23722384		2508501132	403673	Eukaryota	Chytridiomycota	Batrachochytrium dendrobatidis JEL423	23722384
	Microsporidia	Encephalitozoon_cuniculi_GB-M1	638208606	284813	2497519		638208606	284813	Eukaryota	Microsporidia	Encephalitozoon cuniculi GB-M1	2497519
	Microsporidia	Encephalitozoon_intestinalis_ATCC_5050	2517287008	876142	2216898		2517287008	876142	Eukaryota	Microsporidia	Encephalitozoon intestinalis ATCC 5050	2216898
