# Supplementary material for: Average genome size estimation improves comparative metagenomics and sheds light on the functional ecology of the human microbiome
Source: Genome Biol. 2015 Mar 25;16(1):51. doi: 10.1186/s13059-015-0611-7 (PMC4389708; doi:10.1186/s13059-015-0611-7)
Supplement: Additional file 5: — Shows AGS estimation error as a function of the number of marker genes used. [file 13059_2015_611_MOESM5_ESM.xlsx]

## Sheet: Sheet1
AGS estimation error as a function of the number of marker genes used. AGS was estimated for 20 simulated Bacterial/Archaeal metagenomes. Each metagenome was sequenced at 60x coverage and consisted of 100 bp error-free reads. MicrobeCensus was used to estimate the AGS of each metagenome, using between 1-30 essential genes. Up to 30 random combinations of marker genes were used. Displayed below is…
# Marker Genes Used	Mean % Unsigned Error
1	6.23203
2	4.99236
3	4.20424
4	3.8508
5	3.5947
6	3.47742
7	3.35656
8	3.14571
9	3.3099
10	3.08342
11	3.09159
12	3.16746
13	3.11005
14	3.04362
15	2.98715
16	3.04331
17	2.99117
18	2.98075
19	2.93506
20	2.91504
21	2.97363
22	2.91745
23	2.91354
24	2.91538
25	2.90872
26	2.86219
27	2.88612
28	2.86944
29	2.84351
30	2.83621
