# Supplementary material for: Average genome size estimation improves comparative metagenomics and sheds light on the functional ecology of the human microbiome
Source: Genome Biol. 2015 Mar 25;16(1):51. doi: 10.1186/s13059-015-0611-7 (PMC4389708; doi:10.1186/s13059-015-0611-7)
Supplement: Additional file 6: — A list of the bacterial, archaeal, eukaryotic, and viral genomes used in metagenomic simulations to test MicrobeCensus and existing methods. [file 13059_2015_611_MOESM6_ESM.xlsx]

## Sheet: Table1
List of genomes used for evaluating performance of AGS prediction methods
jgi_taxon_id	ncbi_taxon_id	domain	phylum	name	genome_size
639633019	413404	Bacteria	Proteobacteria	Candidatus Ruthia magnifica Cm	1160782
640753039	435591	Bacteria	Bacteroidetes	Parabacteroides distasonis ATCC 8503	4811379
650716037	573569	Bacteria	Proteobacteria	Francisella sp. TX077308	2035931
646564586	649638	Bacteria	Thermi	Truepera radiovictrix RQ-24, DSM 17093	3260398
638154511	228908	Archaea	Nanoarchaeota	Nanoarchaeum equitans Kin4-M	490885
646564551	666681	Bacteria	Proteobacteria	Methylotenera versatilis 301	3059871
650716001	933801	Archaea	Crenarchaeota	Acidianus hospitalis W1	2137654
643348540	490899	Archaea	Crenarchaeota	Desulfurococcus kamchatkensis 1221n	1365223
650716015	696127	Bacteria	Proteobacteria	Candidatus Midichloria mitochondrii IricVA	1183732
2504756018	879243	Bacteria	Bacteroidetes	Porphyromonas asaccharolytica VPI 4198, DSM 20707	2186370
648028038	661367	Bacteria	Proteobacteria	Legionella longbeachae NSW150	4149158
650716094	499229	Bacteria	Firmicutes	Tepidanaerobacter sp. Re1	2759867
650716099	545695	Bacteria	Spirochaetes	Treponema azotonutricium ZAS-9	3855671
637000010	224324	Bacteria	Aquificae	Aquifex aeolicus VF5	1590791
638154520	69014	Archaea	Euryarchaeota	Thermococcus kodakaraensis KOD1	2088737
2509601048	797303	Archaea	Euryarchaeota	Natrinema pellirubrum 157, JCM 10476	4354100
2500868051	555314	Bacteria	Spirochaetes	Spirochaeta aurantia aurantia M1	4291432
646564526	633145	Bacteria	Chloroflexi	Dehalococcoides sp. GT	1360154
638154517	330779	Archaea	Crenarchaeota	Sulfolobus acidocaldarius DSM 639	2225959
648028020	216432	Bacteria	Bacteroidetes	Croceibacter atlanticus HTCC2559	2952962

## Sheet: Sheet1
List of genomes used for building simulated metagenomes and evaluating AGS prediction accuracy
Domain	Genome name	Source	Genome size
Eukaryota	Aspergillus fumigatus Af293	IMG/ER	29384941
Eukaryota	Aspergillus niger CBS 513.88	IMG/ER	33975533
Eukaryota	Batrachochytrium dendrobatidis JEL423	IMG/ER	23722384
Eukaryota	Botryobasidium botryosum	IMG/ER	46674321
Eukaryota	Candida glabrata CBS 138	IMG/ER	12280357
Eukaryota	Cryptococcus neoformans var. neoformans JEC21	IMG/ER	19051859
Eukaryota	Debaryomyces hansenii CBS767	IMG/ER	12220823
Eukaryota	Encephalitozoon cuniculi GB-M1	IMG/ER	2497519
Eukaryota	Eremothecium cymbalariae DBVPG#7215	IMG/ER	9669424
Eukaryota	Eremothecium gossypii	IMG/ER	8742377
Eukaryota	Gymnopus luxurians	IMG/ER	66281680
Eukaryota	Kluyveromyces lactis NRRL Y-1140	IMG/ER	10689156
Eukaryota	Myceliophthora thermophila ATCC 42464	IMG/ER	38744216
Eukaryota	Naumovozyma castellii AS 2.2404, CBS 4309	IMG/ER	11219539
Eukaryota	Naumovozyma dairenensis CBS 421	IMG/ER	13533150
Eukaryota	Pichia stipitis CBS 6054	IMG/ER	15441179
Eukaryota	Schizosaccharomyces pombe 972h-	IMG/ER	12554318
Eukaryota	Tetrapisispora phaffii van der Walt Y 89, CBS 4417	IMG/ER	12100190
Eukaryota	Torulaspora delbrueckii Wallerstein 129, CBS 1146	IMG/ER	9220678
Eukaryota	Yarrowia lipolytica CLIB122	IMG/ER	20502981
Virus	Croceibacter phage P2559Y	NCBI	43153
Virus	Salmonella phage vB SosS Oslo	NCBI	49116
Virus	Lactococcus phage jm3	NCBI	28674
Virus	Clostridium phage phiCD38 2	NCBI	41090
Virus	Haemophilus phage HP2	NCBI	31508
Virus	Mycobacterium phage Kampy	NCBI	51378
Virus	Enterobacteria phage phiP27	NCBI	42575
Virus	Mycobacterium phage DrDrey	NCBI	77367
Virus	Burkholderia phage KS5	NCBI	37236
Virus	Staphylococcus phage 55	NCBI	41902
Virus	Clostridium phage phiMMP04	NCBI	31674
Virus	Escherichia phage phiKT	NCBI	42608
Virus	Vibrio phage VSK	NCBI	6882
Virus	Enterobacteria phage HK106	NCBI	41468
Virus	Listeria phage LP 048	NCBI	133048
Virus	Enterobacteria phage P1	NCBI	94800
Virus	Campylobacter phage CP21	NCBI	182833
Virus	Staphylococcus phage 71	NCBI	43114
Virus	Pseudomonas phage MP1412	NCBI	61167
Virus	Escherichia phage vB EcoS FFH1	NCBI	108483
Archaea	Aciduliprofundum sp. MAR08-339	IMG/ER	1437090
Archaea	Archaeoglobus veneficus SNP6, DSM 11195	IMG/ER	1901943
Archaea	Candidatus Nitrososphaera gargensis Ga9-2	IMG/ER	2833736
Archaea	Haloarcula hispanica CGMCC 1.2049	IMG/ER	3890005
Archaea	Halobacterium salinarum R1	IMG/ER	2668776
Archaea	Halobacterium sp. DL1	IMG/ER	3162560
Archaea	Haloquadratum walsbyi C23	IMG/ER	3260476
Archaea	Methanocaldococcus vulcanius M7	IMG/ER	1761737
Archaea	Methanococcus aeolicus Nankai-3	IMG/ER	1569500
Archaea	Methanococcus maripaludis C5	IMG/ER	1789046
Archaea	Methanococcus voltae A3	IMG/ER	1936387
Archaea	Methanosarcina acetivorans C2A	IMG/ER	5751492
Archaea	Methanosarcina mazei Go1	IMG/ER	4096345
Archaea	Natrinema sp. J7-2	IMG/ER	3793615
Archaea	Pyrobaculum calidifontis JCM 11548	IMG/ER	2009313
Archaea	Pyrobaculum oguniense TE7, DSM 13380	IMG/ER	2452920
Archaea	Pyrobaculum sp. 1860	IMG/ER	2467972
Archaea	Pyrococcus yayanosii CH1	IMG/ER	1716818
Archaea	Staphylothermus hellenicus P8, DSM 12710	IMG/ER	1580347
Archaea	Sulfolobus acidocaldarius N8	IMG/ER	2176362
Archaea	Sulfolobus tokodaii 7	IMG/ER	2694756
Archaea	Thermococcus onnurineus NA1	IMG/ER	1847607
Archaea	Thermococcus sibiricus MM 739	IMG/ER	1845800
Archaea	Thermococcus sp. 4557	IMG/ER	2011320
Archaea	Thermoproteus tenax Kra1	IMG/ER	1841542
Archaea	Vulcanisaeta moutnovskia 768-28	IMG/ER	2298983
Bacteria	Acaryochloris marina MBIC11017	IMG/ER	8361599
Bacteria	Acetobacter pasteurianus IFO 3283-01	IMG/ER	3340249
Bacteria	Acidiphilium cryptum JF-5	IMG/ER	3963080
Bacteria	Acidiphilium multivorum AIU301	IMG/ER	4214744
Bacteria	Acidovorax sp. JS42	IMG/ER	4585154
Bacteria	Acinetobacter sp. DR1	IMG/ER	4152543
Bacteria	Actinobacillus suis H91-0380	IMG/ER	2484940
Bacteria	Aeromonas salmonicida salmonicida A449	IMG/ER	5040536
Bacteria	Aggregatibacter actinomycetemcomitans D11S-1	IMG/ER	2136809
Bacteria	Agrobacterium vitis S4	IMG/ER	6320946
Bacteria	Alcanivorax borkumensis SK2	IMG/ER	3120143
Bacteria	Alkaliphilus oremlandii OhILAs	IMG/ER	3123558
Bacteria	alpha proteobacterium sp. HIMB5	IMG/ER	1343202
Bacteria	Alteromonas macleodii Deep ecotype, DSM 17117	IMG/ER	4412279
Bacteria	Alteromonas taeanensis SN2	IMG/ER	4972148
Bacteria	Ammonifex degensii KC4	IMG/ER	2157067
Bacteria	Amycolatopsis mediterranei U32	IMG/ER	10236715
Bacteria	Anabaena cylindrica PCC 7122	IMG/ER	7063285
Bacteria	Anaerocellum thermophilum Z-1320, DSM 6725	IMG/ER	2931662
Bacteria	Anaplasma centrale str. Israel	IMG/ER	1206806
Bacteria	Aquiflexum balticum BA160, DSM 16537	IMG/ER	5987095
Bacteria	Arcobacter butzleri ED-1	IMG/ER	2256675
Bacteria	Arthrobacter arilaitensis re117, CIP108037	IMG/ER	3918192
Bacteria	Arthrobacter chlorophenolicus A6	IMG/ER	4980870
Bacteria	Arthrobacter nitroguajacolicus Rue61a	IMG/ER	5081038
Bacteria	Arthrobacter phenanthrenivorans Sphe3	IMG/ER	4535320
Bacteria	Azoarcus sp. EbN1	IMG/ER	4727255
Bacteria	Bacillus cellulosilyticus N-4, DSM 2522	IMG/ER	4681672
Bacteria	Bacillus coagulans 2-6	IMG/ER	3073079
Bacteria	Bacillus selenitireducens MLS10	IMG/ER	3592487
Bacteria	Bacillus subtilis 168	IMG/ER	4214630
Bacteria	Bacteroides xylanisolvens XB1A	IMG/ER	5976145
Bacteria	Bartonella australis Aust/NH1	IMG/ER	1596490
Bacteria	Bartonella henselae Houston-1	IMG/ER	1931047
Bacteria	Bartonella quintana Toulouse	IMG/ER	1581384
Bacteria	Bdellovibrio bacteriovorus HD100	IMG/ER	3782950
Bacteria	Bifidobacterium breve ACS-071-V-Sch8b	IMG/ER	2327492
Bacteria	Bifidobacterium dentium Bd1	IMG/ER	2636367
Bacteria	Blattabacterium sp. (Blattella germanica) str. Bge	IMG/ER	640935
Bacteria	Bordetella bronchiseptica RB50	IMG/ER	5339179
Bacteria	Bordetella pertussis Tohama I	IMG/ER	4086189
Bacteria	Borrelia afzelii PKo	IMG/ER	1232503
Bacteria	Borrelia garinii PBi	IMG/ER	1230533
Bacteria	Borrelia recurrentis A1	IMG/ER	1242163
Bacteria	Borrelia turicatae 91E135	IMG/ER	917330
Bacteria	Brenneria salicis Dye EX2, ATCC 15712	IMG/ER	4045881
Bacteria	Brucella melitensis bv Abortus 2308	IMG/ER	3278307
Bacteria	Buchnera aphidicola Cc (Cinara cedri)	IMG/ER	422434
Bacteria	Burkholderia cenocepacia AU 1054	IMG/ER	7279116
Bacteria	Burkholderia glumae BGR1	IMG/ER	7284683
Bacteria	Burkholderia mallei ATCC 23344	IMG/ER	5835527
Bacteria	Burkholderia phenoliruptrix BR3459	IMG/ER	7651131
Bacteria	Burkholderia rhizoxinica HKI 454	IMG/ER	3749984
Bacteria	Caldicellulosiruptor kristjanssonii 177R1B, DSM 12137	IMG/ER	2802443
Bacteria	Caldicellulosiruptor lactoaceticus 6A, DSM 9545	IMG/ER	2674809
Bacteria	Calditerrivibrio nitroreducens Yu37-1, DSM 19672	IMG/ER	2216552
Bacteria	Campylobacter concisus 13826	IMG/ER	2099412
Bacteria	Campylobacter curvus 525.92	IMG/ER	1971264
Bacteria	Campylobacter fetus fetus 82-40	IMG/ER	1773615
Bacteria	Campylobacter jejuni RM1221	IMG/ER	1777831
Bacteria	Campylobacter lari RM2100	IMG/ER	1571661
Bacteria	Candidatus Arthromitus sp. SFB-rat-Yit	IMG/ER	1515556
Bacteria	Candidatus Carsonella ruddii CS, Thao2000	IMG/ER	162504
Bacteria	Candidatus Endolissoclinum patella L2	IMG/ER	1481191
Bacteria	Candidatus Liberibacter asiaticus str. psy62	IMG/ER	1226704
Bacteria	Candidatus Portiera aleyrodidarum BT-QVLC	IMG/ER	350928
Bacteria	Candidatus Sulcia muelleri GWSS	IMG/ER	245530
Bacteria	Catenulispora acidiphila DSM 44928	IMG/ER	10467782
Bacteria	Cellulomonas fimi NRS 133, ATCC 484	IMG/ER	4266344
Bacteria	Cellulomonas gilvus ATCC 13127	IMG/ER	3526441
Bacteria	Cellulophaga algicola IC166, DSM 14237	IMG/ER	4888353
Bacteria	Chlamydia psittaci M56	IMG/ER	1168938
Bacteria	Chlorobaculum parvum NCIB 8327	IMG/ER	2289249
Bacteria	Chlorobium chlorochromatii CaD3	IMG/ER	2572079
Bacteria	Chlorobium tepidum TLS	IMG/ER	2154939
Bacteria	Chromobacterium violaceum ATCC 12472	IMG/ER	4751080
Bacteria	Clostridium acidurici 9a, DSM 604	IMG/ER	3108248
Bacteria	Clostridium cellulolyticum H10	IMG/ER	4068724
Bacteria	Clostridium novyi NT	IMG/ER	2547720
Bacteria	Clostridium perfringens ATCC 13124	IMG/ER	3256683
Bacteria	Clostridium sticklandii DSM 519	IMG/ER	2715461
Bacteria	Coprococcus sp. ART55/1	IMG/ER	3123007
Bacteria	Corallococcus coralloides DSM 2259	IMG/ER	10080619
Bacteria	Corynebacterium glutamicum ATCC 13032 (Bielefeld)	IMG/ER	3282708
Bacteria	Corynebacterium pseudotuberculosis FRC41	IMG/ER	2337913
Bacteria	Corynebacterium resistens DSM 45100	IMG/ER	2601311
Bacteria	Cronobacter sakazakii ES15	IMG/ER	4268675
Bacteria	Cronobacter turicensis	IMG/ER	4599141
Bacteria	Cycloclasticus sp. P1	IMG/ER	2363215
Bacteria	Dechloromonas aromatica RCB	IMG/ER	4501104
Bacteria	Dehalobacter restrictus DSM 9455	IMG/ER	2943336
Bacteria	Dehalobacter sp. CF	IMG/ER	3092048
Bacteria	Dehalococcoides mccartyi BTF08	IMG/ER	1452335
Bacteria	Dehalococcoides sp. CBDB1	IMG/ER	1395502
Bacteria	Dehalogenimonas lykanthroporepellens BL-DC-9	IMG/ER	1686510
Bacteria	Deinococcus deserti VCD115	IMG/ER	3855329
Bacteria	Desulfitobacterium metallireducens 853-15A, DSM 15288	IMG/ER	3176073
Bacteria	Desulfomicrobium baculatum DSM 4028	IMG/ER	3942657
Bacteria	Desulfomonile tiedjei DCB-1, DSM 6799	IMG/ER	6527027
Bacteria	Desulfosporosinus orientis Singapore I, DSM 765	IMG/ER	5863081
Bacteria	Desulfotomaculum acetoxidans DSM 771	IMG/ER	4545624
Bacteria	Desulfotomaculum carboxydivorans CO-1-SRB, DSM 14880	IMG/ER	2892255
Bacteria	Desulfotomaculum gibsoniae Groll, DSM 7213	IMG/ER	4855529
Bacteria	Desulfovibrio magneticus RS-1	IMG/ER	5315620
Bacteria	Desulfovibrio vulgaris vulgaris Hildenborough	IMG/ER	3773159
Bacteria	Desulfurobacterium thermolithotrophum BSA, DSM 11699	IMG/ER	1541968
Bacteria	Dickeya dadantii Ech703	IMG/ER	4679450
Bacteria	Donghaeana dokdonensis DSW-6	IMG/ER	3914632
Bacteria	Dyadobacter fermentans DSM 18053	IMG/ER	6967790
Bacteria	Enterococcus hirae ATCC 9790	IMG/ER	2856440
Bacteria	Enterococcus sp. 7L76	IMG/ER	3096657
Bacteria	Erwinia billingiae Eb661	IMG/ER	5372268
Bacteria	Erwinia carotovora atroseptica SCRI1043	IMG/ER	5064019
Bacteria	Escherichia coli 536	IMG/ER	4938920
Bacteria	Eubacterium limosum KIST612	IMG/ER	4276902
Bacteria	Eubacterium siraeum 70/3	IMG/ER	2943413
Bacteria	Ferrimonas balearica PAT, DSM 9799	IMG/ER	4279159
Bacteria	Fibrobacter succinogenes succinogenes S85	IMG/ER	3843004
Bacteria	Flavobacterium branchiophilum FL-15	IMG/ER	3559884
Bacteria	Flavobacterium johnsoniae UW101	IMG/ER	6096872
Bacteria	Frankia sp. CcI3	IMG/ER	5433628
Bacteria	Geitlerinema sp. PCC 7407	IMG/ER	4681111
Bacteria	Geobacillus kaustophilus HTA426	IMG/ER	3592666
Bacteria	Geobacter lovleyi SZ	IMG/ER	3994874
Bacteria	Geobacter sulfurreducens PCA	IMG/ER	3814139
Bacteria	Geobacter uraniumreducens Rf4	IMG/ER	5136364
Bacteria	Geodermatophilus obscurus DSM 43160	IMG/ER	5322497
Bacteria	Gloeocapsa sp. PCC 7428	IMG/ER	5882710
Bacteria	Gluconobacter oxydans H24	IMG/ER	3602424
Bacteria	Gordonibacter pamelaeae 7-10-1-bT, DSM 19378	IMG/ER	3608022
Bacteria	Granulobacter bethesdensis CGDNIH1	IMG/ER	2708355
Bacteria	Haemophilus influenzae 86-028NP	IMG/ER	1913428
Bacteria	Halobacillus halophilus DSM 2266	IMG/ER	4170008
Bacteria	Halorhodospira halophila SL1	IMG/ER	2678452
Bacteria	Halothiobacillus neapolitanus c2	IMG/ER	2582886
Bacteria	Helicobacter cetorum MIT 99-5656	IMG/ER	1847790
Bacteria	Helicobacter cinaedi PAGU611	IMG/ER	2078348
Bacteria	Helicobacter pylori 26695	IMG/ER	1667833
Bacteria	Hippea maritima MH2, DSM 10411	IMG/ER	1694430
Bacteria	Hyphomicrobium denitrificans 1NES1	IMG/ER	3808687
Bacteria	Intrasporangium calvum 7KIP, DSM 43043	IMG/ER	4024382
Bacteria	Kangiella koreensis DSM 16069	IMG/ER	2852073
Bacteria	Kytococcus sedentarius DSM 20547	IMG/ER	2785024
Bacteria	Lactobacillus acidophilus NCFM	IMG/ER	1993564
Bacteria	Lactobacillus amylovorus GRL 1112	IMG/ER	2126674
Bacteria	Lactobacillus buchneri NRRL B-30929	IMG/ER	2588309
Bacteria	Lactobacillus pasteurii CRBIP 24.76	IMG/ER	4873766
Bacteria	Lactococcus garvieae Lg2	IMG/ER	1963964
Bacteria	Laribacter hongkongensis HLHK9	IMG/ER	3169329
Bacteria	Legionella pneumophila Lens	IMG/ER	3405519
Bacteria	Leptolyngbya sp. PCC 7376	IMG/ER	5125950
Bacteria	Macrococcus caseolyticus JCSC5402	IMG/ER	2219737
Bacteria	Magnetospirillum magneticum AMB-1	IMG/ER	4967142
Bacteria	Marichromatium purpuratum 984	IMG/ER	3779112
Bacteria	Marinithermus hydrothermalis T1, DSM 14884	IMG/ER	2269167
Bacteria	Megamonas hypermegale ART12/1	IMG/ER	2209938
Bacteria	Mesoplasma florum L1	IMG/ER	793224
Bacteria	Methylobacterium extorquens PA1	IMG/ER	5471154
Bacteria	Methylocella silvestris BL2	IMG/ER	4305430
Bacteria	Methylomicrobium alcaliphilum 20Z	IMG/ER	4668296
Bacteria	Microcoleus sp. PCC 7113	IMG/ER	7966510
Bacteria	Microlunatus phosphovorus NM-1	IMG/ER	5683123
Bacteria	Micromonospora sp. L5	IMG/ER	6962533
Bacteria	Morganella morganii morganii KT	IMG/ER	3799539
Bacteria	Mycobacterium gilvum PYR-GCK	IMG/ER	5982829
Bacteria	Mycobacterium intracellulare MOTT-64	IMG/ER	5501090
Bacteria	Mycobacterium massiliense GO 06	IMG/ER	5068807
Bacteria	Mycobacterium tuberculosis CDC1551	IMG/ER	4403706
Bacteria	Mycoplasma arthritidis 158L3-1	IMG/ER	820453
Bacteria	Mycoplasma conjunctivae	IMG/ER	846214
Bacteria	Mycoplasma crocodyli MP145	IMG/ER	934369
Bacteria	Mycoplasma gallisepticum R	IMG/ER	996422
Bacteria	Mycoplasma genitalium G37	IMG/ER	580076
Bacteria	Mycoplasma haemocanis Illinois	IMG/ER	919992
Bacteria	Mycoplasma hyopneumoniae 232	IMG/ER	892758
Bacteria	Mycoplasma mobile 163K	IMG/ER	777079
Bacteria	Mycoplasma penetrans HF-2	IMG/ER	1358633
Bacteria	Mycoplasma pneumoniae M129	IMG/ER	816394
Bacteria	Mycoplasma putrefaciens KS1	IMG/ER	832603
Bacteria	Myxococcus stipitatus DSM 14675	IMG/ER	10350586
Bacteria	Nakamurella multipartita DSM 44233	IMG/ER	6060298
Bacteria	Neisseria gonorrhoeae FA 1090	IMG/ER	2153922
Bacteria	Nitratifractor salsuginis E9I37-1, DSM 16511	IMG/ER	2101285
Bacteria	Nitrosococcus oceani ATCC 19707	IMG/ER	3522111
Bacteria	Nitrosococcus watsoni C-113	IMG/ER	3373286
Bacteria	Nostoc punctiforme PCC 73102	IMG/ER	9059191
Bacteria	Nostoc sp. PCC 7120	IMG/ER	7211789
Bacteria	Ochrobactrum anthropi ATCC 49188	IMG/ER	5205777
Bacteria	Oligotropha carboxidovorans OM5	IMG/ER	3745629
Bacteria	Paenibacillus sp. JDR-2	IMG/ER	7184930
Bacteria	Paludibacter propionicigenes WB4, DSM 17365	IMG/ER	3685504
Bacteria	Pantoea ananatis LMG 20103	IMG/ER	4690298
Bacteria	Pasteurella multocida multocida Pm70	IMG/ER	2257487
Bacteria	Pectobacterium sp. SCC3193	IMG/ER	5164411
Bacteria	Pectobacterium wasabiae WPP163	IMG/ER	5063892
Bacteria	Pedobacter heparinus DSM 2366	IMG/ER	5167383
Bacteria	Pedobacter saltans Steyn 113, DSM 12145	IMG/ER	4635236
Bacteria	Pelodictyon luteolum DSM 273	IMG/ER	2364842
Bacteria	Pelodictyon phaeoclathratiforme BU-1	IMG/ER	3018238
Bacteria	Pelotomaculum thermopropionicum SI	IMG/ER	3025375
Bacteria	Photorhabdus luminescens laumondii TTO1	IMG/ER	5688987
Bacteria	Polaromonas sp. JS666	IMG/ER	5898676
Bacteria	Polynucleobacter sp. QLW-P1DMWA-1	IMG/ER	2159490
Bacteria	Prevotella ruminicola 23	IMG/ER	3619559
Bacteria	Prosthecochloris aestuarii SK413, DSM 271	IMG/ER	2579695
Bacteria	Pseudogulbenkiania sp. NH8B	IMG/ER	4332995
Bacteria	Pseudomonas brassicacearum subsp. brassicacearum NFM421	IMG/ER	6843248
Bacteria	Pseudomonas entomophila L48	IMG/ER	5888780
Bacteria	Pseudomonas fluorescens Pf-5	IMG/ER	7074893
Bacteria	Pseudomonas fulva 12-X	IMG/ER	4920769
Bacteria	Pseudomonas poae RE*1-1-14	IMG/ER	5512241
Bacteria	Pseudomonas stutzeri A1501	IMG/ER	4567418
Bacteria	Pseudoxanthomonas spadix BD-a59	IMG/ER	3452554
Bacteria	Pseudoxanthomonas suwonensis 11-1	IMG/ER	3419049
Bacteria	Psychrobacter arcticus 273-4	IMG/ER	2650701
Bacteria	Psychrobacter sp. PRwf-1	IMG/ER	2995049
Bacteria	Psychromonas ingrahamii 37	IMG/ER	4559598
Bacteria	Rahnella aquatilis CIP 78.65, ATCC 33071	IMG/ER	5447000
Bacteria	Ralstonia solanacearum GMI1000	IMG/ER	5810922
Bacteria	Rhizobium etli CFN 42	IMG/ER	6530228
Bacteria	Rhizobium tropici CIAT899	IMG/ER	6686334
Bacteria	Rhodobacter sphaeroides 2.4.1	IMG/ER	4603060
Bacteria	Rhodoferax ferrireducens T118	IMG/ER	4969784
Bacteria	Rhodospirillum rubrum ATCC 11170	IMG/ER	4406557
Bacteria	Rickettsia australis Cutlack	IMG/ER	1323280
Bacteria	Rickettsia canadensis CA410	IMG/ER	1150228
Bacteria	Rickettsia heilongjiangensis 054	IMG/ER	1278471
Bacteria	Rickettsia philipii 364D	IMG/ER	1287740
Bacteria	Riemerella anatipestifer A350/72, DSM 15868	IMG/ER	2155121
Bacteria	Rivularia sp. PCC 7116	IMG/ER	8728773
Bacteria	Robiginitalea biformata HTCC2501	IMG/ER	3530383
Bacteria	Roseobacter denitrificans OCh 114	IMG/ER	4331234
Bacteria	Rothia dentocariosa ATCC 17931	IMG/ER	2506025
Bacteria	Rothia mucilaginosa DY-18	IMG/ER	2264603
Bacteria	Salinibacter ruber M8	IMG/ER	3619447
Bacteria	Salinispora arenicola CNS-205	IMG/ER	5786361
Bacteria	Salmonella bongori NCTC 12419	IMG/ER	4460105
Bacteria	Segniliparus rotundus CDC 1076, DSM 44985	IMG/ER	3157527
Bacteria	Selenomonas ruminantium lactilytica TAM6421	IMG/ER	3631933
Bacteria	Serratia sp. WW4	IMG/ER	5241455
Bacteria	Shewanella amazonensis SB2B	IMG/ER	4306142
Bacteria	Shewanella baltica OS155	IMG/ER	5342896
Bacteria	Shewanella halifaxensis HAW-EB4	IMG/ER	5226917
Bacteria	Shewanella oneidensis MR-1	IMG/ER	5131408
Bacteria	Shewanella piezotolerans WP3	IMG/ER	5396476
Bacteria	Shewanella putrefaciens CN-32	IMG/ER	4659220
Bacteria	Shewanella woodyi ATCC 51908	IMG/ER	5935403
Bacteria	Sideroxydans lithotrophicus ES-1	IMG/ER	3003656
Bacteria	Sinorhizobium fredii HH103	IMG/ER	7221188
Bacteria	Slackia heliotrinireducens DSM 20476	IMG/ER	3165038
Bacteria	Solibacillus silvestris StLB046	IMG/ER	3969327
Bacteria	Solitalea canadensis USAM 9D, DSM 3403	IMG/ER	5202069
Bacteria	Sphingomonas wittichii RW1	IMG/ER	5915246
Bacteria	Sphingopyxis alaskensis RB2256	IMG/ER	3373713
Bacteria	Spirochaeta smaragdinae SEBR 4228, DSM 11293	IMG/ER	4653970
Bacteria	Spirochaeta sp. Buddy	IMG/ER	3316466
Bacteria	Spirochaeta thermophila DSM 6192	IMG/ER	2472645
Bacteria	Spirulina subsalsa PCC 9445	IMG/ER	5323600
Bacteria	Staphylococcus aureus RF122	IMG/ER	2742531
Bacteria	Staphylococcus carnosus carnosus TM300	IMG/ER	2566423
Bacteria	Stenotrophomonas maltophilia K279a	IMG/ER	4851126
Bacteria	Streptococcus gallolyticus UCN34	IMG/ER	2350911
Bacteria	Streptococcus mitis B6	IMG/ER	2146611
Bacteria	Streptococcus parauberis KCTC 11537	IMG/ER	2143887
Bacteria	Streptococcus pneumoniae R6	IMG/ER	2038615
Bacteria	Streptococcus sanguinis SK36	IMG/ER	2388435
Bacteria	Streptomyces scabiei 87.22	IMG/ER	10148695
Bacteria	Streptosporangium roseum DSM 43021	IMG/ER	10369518
Bacteria	Sulfobacillus acidophilus NAL, DSM 10332	IMG/ER	3557831
Bacteria	Sulfurihydrogenibium azorense Az-Fu1	IMG/ER	1640876
Bacteria	Sulfurospirillum deleyianum DSM 6946	IMG/ER	2306351
Bacteria	Sulfurovum sp. NBC37-1	IMG/ER	2562277
Bacteria	Synechococcus elongatus PCC 6301	IMG/ER	2696255
Bacteria	Syntrophus aciditrophicus SB	IMG/ER	3179300
Bacteria	Thermacetogenium phaeum PB, DSM 12270	IMG/ER	2939057
Bacteria	Thermanaeromonas toyohensis ToBE, DSM 14490	IMG/ER	3334024
Bacteria	Thermoanaerobacter sp. X514	IMG/ER	2457259
Bacteria	Thermoanaerobacterium thermosaccharolyticum DSM 571	IMG/ER	2785752
Bacteria	Thermobispora bispora R51, DSM 43833	IMG/ER	4189976
Bacteria	Thermodesulfobacterium sp. OPB45	IMG/ER	1634377
Bacteria	Thermosediminibacter oceani JW/IW-1228P, DSM 16646	IMG/ER	2280035
Bacteria	Thermosynechococcus elongatus BP-1	IMG/ER	2593857
Bacteria	Thermotoga naphthophila RKU-10	IMG/ER	1809823
Bacteria	Thermus oshimai JL-2	IMG/ER	2401329
Bacteria	Thermus sp. CCB_US3_UF1	IMG/ER	2263488
Bacteria	Thioalkalimicrobium cyclicum ALM1	IMG/ER	1932455
Bacteria	Thioalkalivibrio nitratireducens DSM 14787	IMG/ER	4002352
Bacteria	Thioflavicoccus mobilis 8321	IMG/ER	4137521
Bacteria	Thiomicrospira sp. JR2	IMG/ER	2612894
Bacteria	Thiomonas sp. 3As	IMG/ER	3785534
Bacteria	Tistrella mobilis KA081020-065	IMG/ER	6513401
Bacteria	Treponema brennaborense DSM 12168	IMG/ER	3055580
Bacteria	Treponema pallidum pallidum Nichols	IMG/ER	1137945
Bacteria	Treponema paraluiscuniculi Cuniculi A	IMG/ER	1133390
Bacteria	Trichodesmium erythraeum IMS101	IMG/ER	7750108
Bacteria	Vibrio cholerae O1 bv eltor N16961	IMG/ER	4033429
Bacteria	Vibrio fischeri ES114	IMG/ER	4284050
Bacteria	Vibrio parahaemolyticus RIMD 2210633	IMG/ER	5165770
Bacteria	Waddlia chondrophila WSU 86-1044	IMG/ER	2131905
Bacteria	Weissella koreensis KACC 15510	IMG/ER	1441470
Bacteria	Xanthomonas albilineans GPE PC73	IMG/ER	3768695
Bacteria	Xanthomonas axonopodis pv. citri 306	IMG/ER	5274174
Bacteria	Xylella fastidiosa 9a5c	IMG/ER	2731750
Bacteria	Yersinia enterocolitica enterocolitica 8081	IMG/ER	4683620
