# Supplementary material for: Average genome size estimation improves comparative metagenomics and sheds light on the functional ecology of the human microbiome
Source: Genome Biol. 2015 Mar 25;16(1):51. doi: 10.1186/s13059-015-0611-7 (PMC4389708; doi:10.1186/s13059-015-0611-7)
Supplement: Additional file 7: — A table listing the completed genome projects from NCBI that were used to build mock Illumina metagenomes. AGS estimates for these projects are also included. [file 13059_2015_611_MOESM7_ESM.xlsx]

## Sheet: Table1
Information and estimated AGS of 42 Illumina isolate genome projects used for building mock metagenomes
run_accession	jgi_taxon_id	ncbi_taxon_id	domain	phylum	name	instrument_model	read_length	true_genome_size	estimated_genome_size	signed_error	unsigned_error
DRR001004	2517093035	996634	Bacteria	Actinobacteria	Corynebacterium ulcerans 0102	Illumina Genome Analyzer IIx	80	2579188	2.59002e+06	0.0041999	0.0041999
ERR043347	650377925	717962	Bacteria	Firmicutes	Coprococcus catus GD/7	Illumina HiSeq 2000	100	3522704	3.24941e+06	-0.0775814	0.0775814
SRR058620	646564566	640132	Bacteria	Actinobacteria	Segniliparus rotundus CDC 1076, DSM 44985	Illumina Genome Analyzer II	76	3157527	3.76745e+06	0.193164	0.193164
SRR058725	649633002	696844	Bacteria	Acidobacteria	Granulicella tundricola MP5ACTX9	Illumina Genome Analyzer II	76	5503984	5.63905e+06	0.0245405	0.0245405
SRR058890	2503707007	755732	Bacteria	Bacteroidetes	Fluviicola taffensis RW262, DSM 16823	Illumina Genome Analyzer II	76	4633577	4.55269e+06	-0.0174569	0.0174569
SRR058899	649633076	749222	Bacteria	Proteobacteria	Nitratifractor salsuginis E9I37-1, DSM 16511	Illumina Genome Analyzer II	76	2101285	2.08586e+06	-0.00734004	0.00734004
SRR058900	2505679006	744872	Bacteria	Spirochaetes	Spirochaeta caldaria H1, DSM 7334	Illumina Genome Analyzer II	76	3239340	3.85147e+06	0.188968	0.188968
SRR058910	2506520041	666685	Bacteria	Proteobacteria	Rhodanobacter sp. 2APBS1	Illumina Genome Analyzer II	76	4225490	4.49329e+06	0.0633766	0.0633766
SRR058968	2506520020	714943	Bacteria	Bacteroidetes	Mucilaginibacter paludis TPT56, DSM 18603	Illumina Genome Analyzer II	76	8408322	7.95367e+06	-0.0540717	0.0540717
SRR061048	648028047	633147	Bacteria	Actinobacteria	Olsenella uli VPI, DSM 7084	Illumina Genome Analyzer II	76	2051896	2.15925e+06	0.052317	0.052317
SRR064724	2504136002	693661	Archaea	Euryarchaeota	Archaeoglobus veneficus SNP6, DSM 11195	Illumina Genome Analyzer II	76	1901943	1.95661e+06	0.0287411	0.0287411
SRR064727	649633040	765177	Archaea	Crenarchaeota	Desulfurococcus mucosus 07/1, DSM 2162	Illumina Genome Analyzer II	76	1314639	1.35543e+06	0.0310276	0.0310276
SRR064733	649633026	768670	Bacteria	Deferribacteres	Calditerrivibrio nitroreducens Yu37-1, DSM 19672	Illumina Genome Analyzer II	76	2216552	2.38493e+06	0.0759639	0.0759639
SRR064737	649633100	401053	Bacteria	Acidobacteria	Terriglobus saanensis SP1PR4	Illumina Genome Analyzer II	76	5095226	7.92569e+06	0.555514	0.555514
SRR065693	2506210002	717774	Bacteria	Proteobacteria	Marinomonas mediterranea MMB-1, ATCC 700492	Illumina Genome Analyzer II	76	4684316	3.90386e+06	-0.166611	0.166611
SRR065695	649633088	741091	Bacteria	Proteobacteria	Rahnella sp. Y9602	Illumina Genome Analyzer II	76	5614252	4.99058e+06	-0.111087	0.111087
SRR065721	646311927	59374	Bacteria	Fibrobacteres	Fibrobacter succinogenes succinogenes S85, ATCC 19169	Illumina Genome Analyzer II	76	3842635	4.92163e+06	0.280795	0.280795
SRR065742	649633082	762903	Bacteria	Bacteroidetes	Pedobacter saltans Steyn 113, DSM 12145	Illumina Genome Analyzer II	76	4635236	4.68031e+06	0.0097242	0.0097242
SRR065743	2504643006	869210	Bacteria	Thermi	Marinithermus hydrothermalis T1, DSM 14884	Illumina Genome Analyzer II	76	2269167	2.34034e+06	0.0313632	0.0313632
SRR065799	2509601001	867902	Bacteria	Bacteroidetes	Ornithobacterium rhinotracheale DSM 15997	Illumina Genome Analyzer II	76	2399175	2.76774e+06	0.153621	0.153621
SRR067808	2506783052	756883	Archaea	Euryarchaeota	halophilic archaeon DL31	Illumina Genome Analyzer II	76	3643158	4.0904e+06	0.122763	0.122763
SRR071401	650716053	868131	Archaea	Euryarchaeota	Methanobacterium sp. SWAN-1	Illumina Genome Analyzer II	76	2546541	2.47665e+06	-0.0274449	0.0274449
SRR071449	2506783047	751944	Archaea	Euryarchaeota	Halobacterium sp. DL1	Illumina Genome Analyzer II	76	3162560	2.95321e+06	-0.0661966	0.0661966
SRR071763	2506520047	666686	Bacteria	Firmicutes	Bacillus sp. 1NLA3E	Illumina Genome Analyzer II	76	4815602	3.96273e+06	-0.177106	0.177106
SRR072271	649633032	867900	Bacteria	Bacteroidetes	Cellulophaga lytica LIM-21, DSM 7489	Illumina Genome Analyzer II	76	3765936	3.23854e+06	-0.140044	0.140044
SRR074885	650716033	696281	Bacteria	Firmicutes	Desulfotomaculum ruminis DSM 2154	Illumina Genome Analyzer II	76	3969014	3.649e+06	-0.0806269	0.0806269
SRR097515	649633087	743721	Bacteria	Proteobacteria	Pseudoxanthomonas suwonensis 11-1	Illumina Genome Analyzer II	76	3419049	3.68353e+06	0.0773537	0.0773537
SRR191791	650716067	261292	Bacteria	Proteobacteria	Nitrosomonas sp. Is79A3	Illumina Genome Analyzer II	76	3783444	3.98946e+06	0.0544518	0.0544518
SRR191825	650716008	596154	Bacteria	Proteobacteria	Alicycliphilus denitrificans K601	Illumina Genome Analyzer II	76	5070751	4.26338e+06	-0.15922	0.15922
SRR191829	2508501046	640081	Bacteria	Proteobacteria	Dechlorosoma suillum PS	Illumina Genome Analyzer II	76	3806980	3.59322e+06	-0.0561508	0.0561508
SRR191851	2507262051	720554	Bacteria	Firmicutes	Clostridium clariflavum EBR 45, DSM 19732	Illumina Genome Analyzer II	76	4897678	4.09135e+06	-0.164635	0.164635
SRR191853	650716043	709984	Bacteria	Bacteroidetes	Krokinobacter sp. 4H-3-7-5	Illumina Genome Analyzer II	76	3389993	3.13911e+06	-0.0740057	0.0740057
SRR191863	650377986	865938	Bacteria	Bacteroidetes	Weeksella virosa 9751, DSM 16922	Illumina Genome Analyzer II	76	2272954	2.41818e+06	0.0638949	0.0638949
SRR400633	2506520046	758820	Bacteria	Bacteroidetes	Aquiflexum balticum BA160, DSM 16537	Illumina Genome Analyzer II	76	5987095	5.96583e+06	-0.00355147	0.00355147
SRR401405	649633052	656519	Bacteria	Firmicutes	Halanaerobium hydrogenoformans	Illumina Genome Analyzer II	76	2613117	2.69471e+06	0.0312256	0.0312256
SRR437944	2503538017	698762	Bacteria	Firmicutes	Thermanaeromonas toyohensis ToBE, DSM 14490	Illumina Genome Analyzer II	76	3334024	3.15681e+06	-0.053154	0.053154
SRR512583	639633057	326297	Bacteria	Proteobacteria	Shewanella amazonensis SB2B	Illumina Genome Analyzer II	113	4306142	4.07617e+06	-0.0534054	0.0534054
SRR610308	2509601032	28072	Bacteria	Cyanobacteria	Nostoc sp. PCC 7524	Illumina Genome Analyzer II	74	6718869	6.4975e+06	-0.032947	0.032947
SRR610369	2508501011	292564	Bacteria	Cyanobacteria	Cyanobium gracile PCC 6307	Illumina Genome Analyzer II	76	3342364	2.99122e+06	-0.10506	0.10506
SRR610371	2505679032	99598	Bacteria	Cyanobacteria	Calothrix sp. PCC 7507	Illumina Genome Analyzer II	76	7023215	7.15297e+06	0.0184758	0.0184758
SRR610372	2503754019	111780	Bacteria	Cyanobacteria	Stanieria cyanosphaera PCC 7437	Illumina Genome Analyzer II	76	5544990	5.13163e+06	-0.0745471	0.0745471
SRR628254	2540341163	1265601	Bacteria	Actinobacteria	Streptomyces sp. PAMC26508	Illumina HiSeq 2000	101	7526197	7.19013e+06	-0.0446535	0.0446535
