# Supplementary material for: Average genome size estimation improves comparative metagenomics and sheds light on the functional ecology of the human microbiome
Source: Genome Biol. 2015 Mar 25;16(1):51. doi: 10.1186/s13059-015-0611-7 (PMC4389708; doi:10.1186/s13059-015-0611-7)
Supplement: Additional file 10: — A table listing AGS estimates for human microbiome data. [file 13059_2015_611_MOESM10_ESM.xlsx]

## Sheet: Table1
AGS estimates for four human microbiome projects: HMP (HMP 2012), T2D (Qin 2012), MetaHIT (Qin 2010), GlucoseControl (Karlsson 2013) The reads_sampled field denotes the number of reads used to estimate AGS; Up to 5M reads were used About 300,000 reads are needed to precisely estimate AGS for most datasets
sample_id	study	body_site	reads_sampled	avg_genome_size
SRR341581	T2D	Gastrointestinal tract	5000000	4.96536e+06
SRR341582	T2D	Gastrointestinal tract	5000000	4.96536e+06
SRR341583	T2D	Gastrointestinal tract	5000000	3.05321e+06
SRR341584	T2D	Gastrointestinal tract	5000000	3.75954e+06
SRR341585	T2D	Gastrointestinal tract	5000000	3.14503e+06
SRR341587	T2D	Gastrointestinal tract	5000000	4.44761e+06
SRR341588	T2D	Gastrointestinal tract	5000000	4.93521e+06
SRR341589	T2D	Gastrointestinal tract	5000000	2.94887e+06
SRR341590	T2D	Gastrointestinal tract	5000000	3.38757e+06
SRR341593	T2D	Gastrointestinal tract	5000000	3.71695e+06
SRR341594	T2D	Gastrointestinal tract	5000000	3.39432e+06
SRR341595	T2D	Gastrointestinal tract	5000000	3.93342e+06
SRR341596	T2D	Gastrointestinal tract	5000000	3.48042e+06
SRR341597	T2D	Gastrointestinal tract	5000000	2.59366e+06
SRR341598	T2D	Gastrointestinal tract	5000000	3.67742e+06
SRR341599	T2D	Gastrointestinal tract	5000000	3.06918e+06
SRR341600	T2D	Gastrointestinal tract	5000000	5.25113e+06
SRR341601	T2D	Gastrointestinal tract	5000000	3.40524e+06
SRR341602	T2D	Gastrointestinal tract	5000000	4.70369e+06
SRR341603	T2D	Gastrointestinal tract	5000000	3.20969e+06
SRR341604	T2D	Gastrointestinal tract	5000000	2.89049e+06
SRR341605	T2D	Gastrointestinal tract	5000000	3.64238e+06
SRR341606	T2D	Gastrointestinal tract	5000000	3.56926e+06
SRR341607	T2D	Gastrointestinal tract	4508808	4.64043e+06
SRR341608	T2D	Gastrointestinal tract	3458680	3.22541e+06
SRR341609	T2D	Gastrointestinal tract	2953354	3.92288e+06
SRR341610	T2D	Gastrointestinal tract	709813	3.80992e+06
SRR341611	T2D	Gastrointestinal tract	5000000	3.46335e+06
SRR341612	T2D	Gastrointestinal tract	5000000	3.89748e+06
SRR341613	T2D	Gastrointestinal tract	5000000	3.40389e+06
SRR341614	T2D	Gastrointestinal tract	5000000	3.6444e+06
SRR341615	T2D	Gastrointestinal tract	5000000	3.62888e+06
SRR341616	T2D	Gastrointestinal tract	5000000	3.66011e+06
SRR341617	T2D	Gastrointestinal tract	5000000	3.34818e+06
SRR341618	T2D	Gastrointestinal tract	5000000	3.17879e+06
SRR341619	T2D	Gastrointestinal tract	5000000	3.22277e+06
SRR341620	T2D	Gastrointestinal tract	5000000	3.22744e+06
SRR341621	T2D	Gastrointestinal tract	5000000	3.87296e+06
SRR341622	T2D	Gastrointestinal tract	5000000	3.81131e+06
SRR341623	T2D	Gastrointestinal tract	5000000	3.37134e+06
SRR341624	T2D	Gastrointestinal tract	5000000	4.33767e+06
SRR341625	T2D	Gastrointestinal tract	5000000	3.12941e+06
SRR341626	T2D	Gastrointestinal tract	5000000	4.16385e+06
SRR341627	T2D	Gastrointestinal tract	5000000	4.13284e+06
SRR341628	T2D	Gastrointestinal tract	5000000	3.61873e+06
SRR341629	T2D	Gastrointestinal tract	5000000	3.25088e+06
SRR341630	T2D	Gastrointestinal tract	5000000	3.51174e+06
SRR341631	T2D	Gastrointestinal tract	5000000	3.67485e+06
SRR341632	T2D	Gastrointestinal tract	5000000	4.33296e+06
SRR341633	T2D	Gastrointestinal tract	5000000	4.16095e+06
SRR341634	T2D	Gastrointestinal tract	5000000	3.65028e+06
SRR341635	T2D	Gastrointestinal tract	5000000	3.54336e+06
SRR341636	T2D	Gastrointestinal tract	5000000	3.92358e+06
SRR341637	T2D	Gastrointestinal tract	5000000	3.69685e+06
SRR341638	T2D	Gastrointestinal tract	5000000	4.36167e+06
SRR341639	T2D	Gastrointestinal tract	5000000	3.79045e+06
SRR341640	T2D	Gastrointestinal tract	5000000	4.00477e+06
SRR341641	T2D	Gastrointestinal tract	5000000	3.73668e+06
SRR341642	T2D	Gastrointestinal tract	5000000	4.06542e+06
SRR341643	T2D	Gastrointestinal tract	5000000	3.29278e+06
SRR341644	T2D	Gastrointestinal tract	5000000	4.25613e+06
SRR341645	T2D	Gastrointestinal tract	5000000	3.19954e+06
SRR341646	T2D	Gastrointestinal tract	5000000	3.79143e+06
SRR341647	T2D	Gastrointestinal tract	5000000	3.77936e+06
SRR341648	T2D	Gastrointestinal tract	5000000	3.77976e+06
SRR341649	T2D	Gastrointestinal tract	5000000	3.01659e+06
SRR341650	T2D	Gastrointestinal tract	5000000	3.43321e+06
SRR341651	T2D	Gastrointestinal tract	5000000	3.89247e+06
SRR341652	T2D	Gastrointestinal tract	5000000	3.00343e+06
SRR341653	T2D	Gastrointestinal tract	5000000	3.596e+06
SRR341654	T2D	Gastrointestinal tract	5000000	4.1756e+06
SRR341655	T2D	Gastrointestinal tract	5000000	3.30155e+06
SRR341656	T2D	Gastrointestinal tract	5000000	3.73011e+06
SRR341657	T2D	Gastrointestinal tract	5000000	2.73418e+06
SRR341658	T2D	Gastrointestinal tract	5000000	3.58319e+06
SRR341659	T2D	Gastrointestinal tract	5000000	3.60998e+06
SRR341660	T2D	Gastrointestinal tract	5000000	2.61323e+06
SRR341661	T2D	Gastrointestinal tract	5000000	3.21729e+06
SRR341662	T2D	Gastrointestinal tract	5000000	3.55603e+06
SRR341663	T2D	Gastrointestinal tract	5000000	3.91844e+06
SRR341664	T2D	Gastrointestinal tract	5000000	3.87459e+06
SRR341665	T2D	Gastrointestinal tract	5000000	3.65568e+06
SRR341666	T2D	Gastrointestinal tract	5000000	2.94992e+06
SRR341667	T2D	Gastrointestinal tract	5000000	3.00792e+06
SRR341668	T2D	Gastrointestinal tract	5000000	4.50495e+06
SRR341669	T2D	Gastrointestinal tract	5000000	3.8915e+06
SRR341670	T2D	Gastrointestinal tract	5000000	2.91605e+06
SRR341671	T2D	Gastrointestinal tract	5000000	3.62816e+06
SRR341672	T2D	Gastrointestinal tract	5000000	4.48589e+06
SRR341673	T2D	Gastrointestinal tract	5000000	2.77972e+06
SRR341674	T2D	Gastrointestinal tract	5000000	3.68488e+06
SRR341675	T2D	Gastrointestinal tract	5000000	3.96136e+06
SRR341676	T2D	Gastrointestinal tract	5000000	3.55967e+06
SRR341677	T2D	Gastrointestinal tract	5000000	4.32124e+06
SRR341678	T2D	Gastrointestinal tract	5000000	2.72208e+06
SRR341679	T2D	Gastrointestinal tract	5000000	3.67977e+06
SRR341680	T2D	Gastrointestinal tract	5000000	2.98962e+06
SRR341681	T2D	Gastrointestinal tract	5000000	4.2186e+06
SRR341682	T2D	Gastrointestinal tract	5000000	3.71756e+06
SRR341683	T2D	Gastrointestinal tract	5000000	3.14746e+06
SRR341684	T2D	Gastrointestinal tract	5000000	3.61877e+06
SRR341685	T2D	Gastrointestinal tract	5000000	3.51856e+06
SRR341686	T2D	Gastrointestinal tract	5000000	3.33741e+06
SRR341687	T2D	Gastrointestinal tract	5000000	3.81363e+06
SRR341688	T2D	Gastrointestinal tract	5000000	3.64745e+06
SRR341689	T2D	Gastrointestinal tract	5000000	3.90465e+06
SRR341690	T2D	Gastrointestinal tract	5000000	3.87889e+06
SRR341691	T2D	Gastrointestinal tract	5000000	3.69827e+06
SRR341692	T2D	Gastrointestinal tract	5000000	3.20445e+06
SRR341693	T2D	Gastrointestinal tract	5000000	4.28986e+06
SRR341694	T2D	Gastrointestinal tract	5000000	3.55955e+06
SRR341695	T2D	Gastrointestinal tract	5000000	3.25093e+06
SRR341696	T2D	Gastrointestinal tract	5000000	3.49504e+06
SRR341697	T2D	Gastrointestinal tract	5000000	3.47835e+06
SRR341698	T2D	Gastrointestinal tract	5000000	3.7323e+06
SRR341699	T2D	Gastrointestinal tract	5000000	3.58201e+06
SRR341700	T2D	Gastrointestinal tract	5000000	3.24748e+06
SRR341701	T2D	Gastrointestinal tract	5000000	3.72413e+06
SRR341702	T2D	Gastrointestinal tract	5000000	2.93691e+06
SRR341703	T2D	Gastrointestinal tract	5000000	2.58994e+06
SRR341704	T2D	Gastrointestinal tract	5000000	3.56189e+06
SRR341705	T2D	Gastrointestinal tract	5000000	3.12895e+06
SRR341706	T2D	Gastrointestinal tract	5000000	3.40098e+06
SRR341707	T2D	Gastrointestinal tract	5000000	3.14086e+06
SRR341708	T2D	Gastrointestinal tract	5000000	3.27636e+06
SRR341709	T2D	Gastrointestinal tract	5000000	3.343e+06
SRR341710	T2D	Gastrointestinal tract	5000000	3.82085e+06
SRR341711	T2D	Gastrointestinal tract	5000000	3.0599e+06
SRR341712	T2D	Gastrointestinal tract	5000000	3.38928e+06
SRR341713	T2D	Gastrointestinal tract	5000000	3.1248e+06
SRR341714	T2D	Gastrointestinal tract	5000000	3.57332e+06
SRR341715	T2D	Gastrointestinal tract	5000000	2.8635e+06
SRR341716	T2D	Gastrointestinal tract	5000000	3.5725e+06
SRR341717	T2D	Gastrointestinal tract	5000000	3.97965e+06
SRR341718	T2D	Gastrointestinal tract	5000000	3.85092e+06
SRR341719	T2D	Gastrointestinal tract	5000000	3.82819e+06
SRR341720	T2D	Gastrointestinal tract	5000000	3.1483e+06
SRR341721	T2D	Gastrointestinal tract	5000000	3.292e+06
SRR341722	T2D	Gastrointestinal tract	5000000	3.64772e+06
SRR341723	T2D	Gastrointestinal tract	5000000	3.97909e+06
SRR341724	T2D	Gastrointestinal tract	5000000	2.52171e+06
SRR341725	T2D	Gastrointestinal tract	5000000	3.90282e+06
SRR413556	T2D	Gastrointestinal tract	5000000	3.16814e+06
SRR413557	T2D	Gastrointestinal tract	5000000	3.24302e+06
SRR413558	T2D	Gastrointestinal tract	5000000	3.29577e+06
SRR413559	T2D	Gastrointestinal tract	5000000	3.48574e+06
SRR413560	T2D	Gastrointestinal tract	5000000	3.10686e+06
SRR413561	T2D	Gastrointestinal tract	5000000	2.87272e+06
SRR413562	T2D	Gastrointestinal tract	5000000	3.70674e+06
SRR413563	T2D	Gastrointestinal tract	5000000	3.45741e+06
SRR413564	T2D	Gastrointestinal tract	5000000	3.36034e+06
SRR413565	T2D	Gastrointestinal tract	5000000	3.0365e+06
SRR413566	T2D	Gastrointestinal tract	5000000	3.44846e+06
SRR413567	T2D	Gastrointestinal tract	5000000	3.69837e+06
SRR413568	T2D	Gastrointestinal tract	5000000	3.51835e+06
SRR413569	T2D	Gastrointestinal tract	5000000	3.17331e+06
SRR413570	T2D	Gastrointestinal tract	5000000	3.97825e+06
SRR413571	T2D	Gastrointestinal tract	5000000	3.64471e+06
SRR413572	T2D	Gastrointestinal tract	5000000	3.7753e+06
SRR413573	T2D	Gastrointestinal tract	5000000	2.6878e+06
SRR413574	T2D	Gastrointestinal tract	5000000	3.33455e+06
SRR413575	T2D	Gastrointestinal tract	5000000	3.58228e+06
SRR413576	T2D	Gastrointestinal tract	5000000	3.27232e+06
SRR413577	T2D	Gastrointestinal tract	5000000	3.5735e+06
SRR413578	T2D	Gastrointestinal tract	5000000	3.99413e+06
SRR413579	T2D	Gastrointestinal tract	5000000	3.33311e+06
SRR413580	T2D	Gastrointestinal tract	5000000	3.04842e+06
SRR413581	T2D	Gastrointestinal tract	5000000	3.2061e+06
SRR413582	T2D	Gastrointestinal tract	5000000	3.24643e+06
SRR413583	T2D	Gastrointestinal tract	5000000	2.98471e+06
SRR413584	T2D	Gastrointestinal tract	5000000	3.065e+06
SRR413585	T2D	Gastrointestinal tract	5000000	3.78074e+06
SRR413586	T2D	Gastrointestinal tract	5000000	2.94724e+06
SRR413587	T2D	Gastrointestinal tract	5000000	3.75472e+06
SRR413588	T2D	Gastrointestinal tract	5000000	3.40996e+06
SRR413589	T2D	Gastrointestinal tract	5000000	3.28831e+06
SRR413590	T2D	Gastrointestinal tract	5000000	3.33834e+06
SRR413591	T2D	Gastrointestinal tract	5000000	3.70657e+06
SRR413592	T2D	Gastrointestinal tract	5000000	4.08445e+06
SRR413593	T2D	Gastrointestinal tract	5000000	3.63061e+06
SRR413594	T2D	Gastrointestinal tract	5000000	3.89722e+06
SRR413595	T2D	Gastrointestinal tract	5000000	3.48866e+06
SRR413596	T2D	Gastrointestinal tract	5000000	3.69187e+06
SRR413597	T2D	Gastrointestinal tract	5000000	3.78418e+06
SRR413598	T2D	Gastrointestinal tract	5000000	2.98967e+06
SRR413599	T2D	Gastrointestinal tract	5000000	3.83678e+06
SRR413600	T2D	Gastrointestinal tract	5000000	3.71647e+06
SRR413601	T2D	Gastrointestinal tract	5000000	4.10017e+06
SRR413602	T2D	Gastrointestinal tract	5000000	3.29257e+06
SRR413603	T2D	Gastrointestinal tract	5000000	3.88962e+06
SRR413604	T2D	Gastrointestinal tract	5000000	3.61029e+06
SRR413605	T2D	Gastrointestinal tract	5000000	3.81619e+06
SRR413606	T2D	Gastrointestinal tract	5000000	3.50373e+06
SRR413607	T2D	Gastrointestinal tract	5000000	3.95628e+06
SRR413608	T2D	Gastrointestinal tract	5000000	5.30904e+06
SRR413609	T2D	Gastrointestinal tract	5000000	3.3731e+06
SRR413610	T2D	Gastrointestinal tract	5000000	2.69874e+06
SRR413611	T2D	Gastrointestinal tract	5000000	3.13845e+06
SRR413612	T2D	Gastrointestinal tract	5000000	3.42498e+06
SRR413613	T2D	Gastrointestinal tract	5000000	3.1373e+06
SRR413614	T2D	Gastrointestinal tract	5000000	3.47914e+06
SRR413615	T2D	Gastrointestinal tract	5000000	3.16471e+06
SRR413616	T2D	Gastrointestinal tract	5000000	3.47441e+06
SRR413617	T2D	Gastrointestinal tract	5000000	3.37428e+06
SRR413618	T2D	Gastrointestinal tract	5000000	4.18879e+06
SRR413619	T2D	Gastrointestinal tract	5000000	3.22541e+06
SRR413620	T2D	Gastrointestinal tract	5000000	4.39876e+06
SRR413621	T2D	Gastrointestinal tract	5000000	3.34306e+06
SRR413622	T2D	Gastrointestinal tract	5000000	3.56029e+06
SRR413623	T2D	Gastrointestinal tract	5000000	3.53045e+06
SRR413624	T2D	Gastrointestinal tract	5000000	3.35869e+06
SRR413625	T2D	Gastrointestinal tract	5000000	2.71394e+06
SRR413626	T2D	Gastrointestinal tract	5000000	3.49802e+06
SRR413627	T2D	Gastrointestinal tract	5000000	3.53143e+06
SRR413628	T2D	Gastrointestinal tract	5000000	3.00694e+06
SRR413629	T2D	Gastrointestinal tract	5000000	4.29523e+06
SRR413630	T2D	Gastrointestinal tract	5000000	3.18628e+06
SRR413631	T2D	Gastrointestinal tract	5000000	3.33162e+06
SRR413632	T2D	Gastrointestinal tract	5000000	3.07045e+06
SRR413633	T2D	Gastrointestinal tract	5000000	3.06408e+06
SRR413634	T2D	Gastrointestinal tract	5000000	3.62949e+06
SRR413635	T2D	Gastrointestinal tract	5000000	3.31483e+06
SRR413636	T2D	Gastrointestinal tract	5000000	3.52587e+06
SRR413637	T2D	Gastrointestinal tract	5000000	3.04446e+06
SRR413638	T2D	Gastrointestinal tract	5000000	3.39061e+06
SRR413639	T2D	Gastrointestinal tract	5000000	3.27919e+06
SRR413640	T2D	Gastrointestinal tract	5000000	3.33634e+06
SRR413641	T2D	Gastrointestinal tract	5000000	3.86131e+06
SRR413642	T2D	Gastrointestinal tract	5000000	2.70641e+06
SRR413643	T2D	Gastrointestinal tract	5000000	3.22245e+06
SRR413644	T2D	Gastrointestinal tract	5000000	3.03777e+06
SRR413645	T2D	Gastrointestinal tract	5000000	3.06419e+06
SRR413646	T2D	Gastrointestinal tract	5000000	3.52359e+06
SRR413647	T2D	Gastrointestinal tract	5000000	3.29251e+06
SRR413648	T2D	Gastrointestinal tract	5000000	3.00962e+06
SRR413649	T2D	Gastrointestinal tract	5000000	3.07963e+06
SRR413650	T2D	Gastrointestinal tract	5000000	3.41209e+06
SRR413651	T2D	Gastrointestinal tract	5000000	3.52081e+06
SRR413652	T2D	Gastrointestinal tract	5000000	3.40846e+06
SRR413653	T2D	Gastrointestinal tract	5000000	3.1826e+06
SRR413654	T2D	Gastrointestinal tract	5000000	2.91353e+06
SRR413655	T2D	Gastrointestinal tract	5000000	3.32628e+06
SRR413656	T2D	Gastrointestinal tract	5000000	2.88672e+06
SRR413657	T2D	Gastrointestinal tract	5000000	4.24542e+06
SRR413658	T2D	Gastrointestinal tract	5000000	3.41545e+06
SRR413659	T2D	Gastrointestinal tract	5000000	3.38284e+06
SRR413660	T2D	Gastrointestinal tract	5000000	3.22705e+06
SRR413661	T2D	Gastrointestinal tract	5000000	2.91602e+06
SRR413662	T2D	Gastrointestinal tract	5000000	3.44422e+06
SRR413663	T2D	Gastrointestinal tract	5000000	2.97281e+06
SRR413664	T2D	Gastrointestinal tract	5000000	3.51719e+06
SRR413665	T2D	Gastrointestinal tract	5000000	3.19322e+06
SRR413666	T2D	Gastrointestinal tract	5000000	3.37862e+06
SRR413667	T2D	Gastrointestinal tract	5000000	2.8699e+06
SRR413668	T2D	Gastrointestinal tract	5000000	3.76441e+06
SRR413669	T2D	Gastrointestinal tract	5000000	3.36657e+06
SRR413670	T2D	Gastrointestinal tract	5000000	5.00948e+06
SRR413671	T2D	Gastrointestinal tract	5000000	3.12789e+06
SRR413672	T2D	Gastrointestinal tract	5000000	3.5779e+06
SRR413673	T2D	Gastrointestinal tract	5000000	3.39745e+06
SRR413674	T2D	Gastrointestinal tract	5000000	3.43198e+06
SRR413675	T2D	Gastrointestinal tract	5000000	3.64477e+06
SRR413676	T2D	Gastrointestinal tract	5000000	3.31672e+06
SRR413677	T2D	Gastrointestinal tract	5000000	3.20787e+06
SRR413678	T2D	Gastrointestinal tract	5000000	2.81976e+06
SRR413679	T2D	Gastrointestinal tract	5000000	3.46314e+06
SRR413680	T2D	Gastrointestinal tract	5000000	3.29394e+06
SRR413681	T2D	Gastrointestinal tract	5000000	3.22179e+06
SRR413682	T2D	Gastrointestinal tract	5000000	3.25365e+06
SRR413683	T2D	Gastrointestinal tract	5000000	3.96955e+06
SRR413684	T2D	Gastrointestinal tract	5000000	3.89277e+06
SRR413685	T2D	Gastrointestinal tract	5000000	4.19769e+06
SRR413686	T2D	Gastrointestinal tract	5000000	3.20579e+06
SRR413687	T2D	Gastrointestinal tract	5000000	4.6071e+06
SRR413688	T2D	Gastrointestinal tract	5000000	2.92343e+06
SRR413689	T2D	Gastrointestinal tract	5000000	2.6364e+06
SRR413690	T2D	Gastrointestinal tract	5000000	2.71976e+06
SRR413691	T2D	Gastrointestinal tract	5000000	3.24377e+06
SRR413692	T2D	Gastrointestinal tract	5000000	3.59244e+06
SRR413694	T2D	Gastrointestinal tract	5000000	3.80665e+06
SRR413695	T2D	Gastrointestinal tract	5000000	3.48791e+06
SRR413696	T2D	Gastrointestinal tract	5000000	3.5296e+06
SRR413697	T2D	Gastrointestinal tract	5000000	3.90965e+06
SRR413698	T2D	Gastrointestinal tract	5000000	3.88901e+06
SRR413699	T2D	Gastrointestinal tract	5000000	3.88648e+06
SRR413700	T2D	Gastrointestinal tract	5000000	3.50648e+06
SRR413701	T2D	Gastrointestinal tract	5000000	3.55205e+06
SRR413702	T2D	Gastrointestinal tract	5000000	3.28847e+06
SRR413703	T2D	Gastrointestinal tract	5000000	3.32932e+06
SRR413704	T2D	Gastrointestinal tract	5000000	4.54634e+06
SRR413705	T2D	Gastrointestinal tract	5000000	2.47455e+06
SRR413706	T2D	Gastrointestinal tract	5000000	3.96003e+06
SRR413707	T2D	Gastrointestinal tract	5000000	3.66917e+06
SRR413708	T2D	Gastrointestinal tract	5000000	3.59397e+06
SRR413709	T2D	Gastrointestinal tract	5000000	3.31937e+06
SRR413710	T2D	Gastrointestinal tract	5000000	3.49918e+06
SRR413711	T2D	Gastrointestinal tract	5000000	2.86653e+06
SRR413712	T2D	Gastrointestinal tract	5000000	3.64299e+06
SRR413713	T2D	Gastrointestinal tract	5000000	3.76724e+06
SRR413714	T2D	Gastrointestinal tract	5000000	2.86346e+06
SRR413715	T2D	Gastrointestinal tract	5000000	3.52296e+06
SRR413716	T2D	Gastrointestinal tract	5000000	3.54975e+06
SRR413717	T2D	Gastrointestinal tract	5000000	3.10765e+06
SRR413718	T2D	Gastrointestinal tract	5000000	3.59657e+06
SRR413719	T2D	Gastrointestinal tract	5000000	4.03927e+06
SRR413720	T2D	Gastrointestinal tract	5000000	3.00242e+06
SRR413721	T2D	Gastrointestinal tract	5000000	3.22308e+06
SRR413722	T2D	Gastrointestinal tract	5000000	3.37694e+06
SRR413723	T2D	Gastrointestinal tract	5000000	3.50222e+06
SRR413724	T2D	Gastrointestinal tract	5000000	3.0328e+06
SRR413725	T2D	Gastrointestinal tract	5000000	3.44068e+06
SRR413726	T2D	Gastrointestinal tract	5000000	3.36733e+06
SRR413727	T2D	Gastrointestinal tract	5000000	3.73816e+06
SRR413728	T2D	Gastrointestinal tract	5000000	4.16979e+06
SRR413729	T2D	Gastrointestinal tract	5000000	3.31936e+06
SRR413730	T2D	Gastrointestinal tract	5000000	3.81366e+06
SRR413731	T2D	Gastrointestinal tract	5000000	4.39959e+06
SRR413732	T2D	Gastrointestinal tract	5000000	2.80698e+06
SRR413733	T2D	Gastrointestinal tract	5000000	4.06337e+06
SRR413734	T2D	Gastrointestinal tract	5000000	3.37148e+06
SRR413735	T2D	Gastrointestinal tract	5000000	3.3377e+06
SRR413736	T2D	Gastrointestinal tract	5000000	4.13421e+06
SRR413737	T2D	Gastrointestinal tract	5000000	3.59227e+06
SRR413738	T2D	Gastrointestinal tract	5000000	3.28391e+06
SRR413739	T2D	Gastrointestinal tract	5000000	3.24487e+06
SRR413740	T2D	Gastrointestinal tract	5000000	3.54056e+06
SRR413741	T2D	Gastrointestinal tract	5000000	3.60814e+06
SRR413742	T2D	Gastrointestinal tract	5000000	3.40715e+06
SRR413743	T2D	Gastrointestinal tract	5000000	3.42416e+06
SRR413744	T2D	Gastrointestinal tract	5000000	2.95751e+06
SRR413745	T2D	Gastrointestinal tract	5000000	3.26072e+06
SRR413746	T2D	Gastrointestinal tract	5000000	3.92219e+06
SRR413747	T2D	Gastrointestinal tract	5000000	3.02888e+06
SRR413748	T2D	Gastrointestinal tract	5000000	3.14917e+06
SRR413749	T2D	Gastrointestinal tract	5000000	3.76827e+06
SRR413750	T2D	Gastrointestinal tract	5000000	3.38017e+06
SRR413751	T2D	Gastrointestinal tract	5000000	3.00474e+06
SRR413752	T2D	Gastrointestinal tract	5000000	3.45812e+06
SRR413753	T2D	Gastrointestinal tract	5000000	3.28253e+06
SRR413754	T2D	Gastrointestinal tract	5000000	2.79513e+06
SRR413755	T2D	Gastrointestinal tract	5000000	4.48105e+06
SRR413756	T2D	Gastrointestinal tract	5000000	2.94567e+06
SRR413757	T2D	Gastrointestinal tract	5000000	3.87719e+06
SRR413758	T2D	Gastrointestinal tract	5000000	4.22244e+06
SRR413759	T2D	Gastrointestinal tract	5000000	3.87095e+06
SRR413760	T2D	Gastrointestinal tract	5000000	2.985e+06
SRR413761	T2D	Gastrointestinal tract	5000000	3.42852e+06
SRR413762	T2D	Gastrointestinal tract	5000000	3.28141e+06
SRR413763	T2D	Gastrointestinal tract	5000000	3.17706e+06
SRR413764	T2D	Gastrointestinal tract	5000000	3.07215e+06
SRR413765	T2D	Gastrointestinal tract	5000000	3.64285e+06
SRR413766	T2D	Gastrointestinal tract	5000000	4.07009e+06
SRR413767	T2D	Gastrointestinal tract	5000000	3.53783e+06
SRR413768	T2D	Gastrointestinal tract	5000000	2.74022e+06
SRR413769	T2D	Gastrointestinal tract	5000000	3.61146e+06
SRR413770	T2D	Gastrointestinal tract	5000000	3.90287e+06
SRR413771	T2D	Gastrointestinal tract	5000000	3.5941e+06
SRR413772	T2D	Gastrointestinal tract	5000000	3.50979e+06
SRR413773	T2D	Gastrointestinal tract	5000000	3.24223e+06
SRR063541	HMP	Gastrointestinal tract	649200	3.88911e+06
SRR063546	HMP	Gastrointestinal tract	663993	3.77578e+06
SRR063550	HMP	Gastrointestinal tract	856616	3.63345e+06
SRR063552	HMP	Gastrointestinal tract	766104	3.56086e+06
SRS011061	HMP	Gastrointestinal tract	5000000	3.58576e+06
SRS011084	HMP	Gastrointestinal tract	5000000	3.89321e+06
SRS011086	HMP	Tongue dorsum	5000000	2.15917e+06
SRS011090	HMP	Buccal mucosa	1631199	1.93155e+06
SRS011098	HMP	Supragingival plaque	5000000	2.61138e+06
SRS011105	HMP	Nares	1241479	3.01437e+06
SRS011111	HMP	Posterior fornix	5000000	3.6745e+06
SRS011115	HMP	Tongue dorsum	5000000	2.52116e+06
SRS011126	HMP	Supragingival plaque	5000000	2.53765e+06
SRS011132	HMP	Nares	162379	6.96498e+06
SRS011134	HMP	Gastrointestinal tract	5000000	3.08063e+06
SRS011140	HMP	Tongue dorsum	5000000	2.11682e+06
SRS011144	HMP	Buccal mucosa	1306044	2.30488e+06
SRS011152	HMP	Supragingival plaque	5000000	2.35303e+06
SRS011239	HMP	Gastrointestinal tract	5000000	2.97612e+06
SRS011243	HMP	Tongue dorsum	5000000	2.06992e+06
SRS011247	HMP	Buccal mucosa	5000000	2.12125e+06
SRS011255	HMP	Supragingival plaque	5000000	2.44527e+06
SRS011263	HMP	Nares	139337	8.3693e+06
SRS011269	HMP	Posterior fornix	1891776	1.58871e+06
SRS011271	HMP	Gastrointestinal tract	5000000	3.30682e+06
SRS011302	HMP	Gastrointestinal tract	5000000	3.12915e+06
SRS011306	HMP	Tongue dorsum	5000000	1.9286e+06
SRS011310	HMP	Buccal mucosa	5000000	1.90956e+06
SRS011343	HMP	Supragingival plaque	5000000	2.1858e+06
SRS011355	HMP	Posterior fornix	2725579	2.23158e+06
SRS011397	HMP	Nares	480753	2.43212e+06
SRS011405	HMP	Gastrointestinal tract	5000000	4.59075e+06
SRS011452	HMP	Gastrointestinal tract	5000000	5.47315e+06
SRS011529	HMP	Gastrointestinal tract	5000000	3.51926e+06
SRS011584	HMP	Posterior fornix	185162	1.79737e+06
SRS011586	HMP	Gastrointestinal tract	5000000	3.51201e+06
SRS012273	HMP	Gastrointestinal tract	5000000	3.15731e+06
SRS012279	HMP	Tongue dorsum	5000000	2.30188e+06
SRS012281	HMP	Buccal mucosa	507534	2.16167e+06
SRS012285	HMP	Supragingival plaque	5000000	2.40043e+06
SRS012291	HMP	Nares	76959	6.32069e+06
SRS012294	HMP	Posterior fornix	423786	1.8706e+06
SRS012663	HMP	Nares	561855	3.38972e+06
SRS012902	HMP	Gastrointestinal tract	5000000	4.53442e+06
SRS013155	HMP	Nares	183806	2.73277e+06
SRS013158	HMP	Gastrointestinal tract	5000000	4.57788e+06
SRS013164	HMP	Tongue dorsum	5000000	2.00678e+06
SRS013170	HMP	Supragingival plaque	5000000	2.25591e+06
SRS013215	HMP	Gastrointestinal tract	5000000	5.16561e+06
SRS013234	HMP	Tongue dorsum	5000000	2.07337e+06
SRS013239	HMP	Buccal mucosa	5000000	1.99031e+06
SRS013252	HMP	Supragingival plaque	5000000	2.48206e+06
SRS013258	HMP	Retroauricular crease	5000000	2.99787e+06
SRS013261	HMP	Retroauricular crease	5000000	2.82925e+06
SRS013269	HMP	Nares	110739	5.7285e+06
SRS013476	HMP	Gastrointestinal tract	5000000	3.44762e+06
SRS013502	HMP	Tongue dorsum	5000000	2.12907e+06
SRS013506	HMP	Buccal mucosa	5000000	2.1422e+06
SRS013521	HMP	Gastrointestinal tract	5000000	3.80845e+06
SRS013533	HMP	Supragingival plaque	5000000	2.56284e+06
SRS013542	HMP	Posterior fornix	1753824	1.97809e+06
SRS013637	HMP	Nares	155145	6.97761e+06
SRS013687	HMP	Gastrointestinal tract	5000000	3.45158e+06
SRS013705	HMP	Tongue dorsum	5000000	2.06568e+06
SRS013711	HMP	Buccal mucosa	4370026	2.27571e+06
SRS013723	HMP	Supragingival plaque	5000000	2.25902e+06
SRS013800	HMP	Gastrointestinal tract	5000000	3.87057e+06
SRS013818	HMP	Tongue dorsum	5000000	2.04098e+06
SRS013825	HMP	Buccal mucosa	3214541	2.14091e+06
SRS013836	HMP	Supragingival plaque	5000000	2.43261e+06
SRS013876	HMP	Nares	1006663	2.50824e+06
SRS013879	HMP	Tongue dorsum	5000000	2.00977e+06
SRS013881	HMP	Buccal mucosa	4525632	2.01087e+06
SRS013945	HMP	Buccal mucosa	5000000	2.10533e+06
SRS013948	HMP	Throat	5000000	2.03673e+06
SRS013949	HMP	Supragingival plaque	5000000	2.30383e+06
SRS013950	HMP	Subgingival plaque	5000000	2.95791e+06
SRS013951	HMP	Gastrointestinal tract	5000000	2.77346e+06
SRS013956	HMP	Nares	94180	3.11348e+06
SRS014107	HMP	Subgingival plaque	3667201	2.40714e+06
SRS014124	HMP	Tongue dorsum	5000000	2.19907e+06
SRS014126	HMP	Buccal mucosa	4769808	2.11574e+06
SRS014235	HMP	Gastrointestinal tract	5000000	3.45562e+06
SRS014271	HMP	Tongue dorsum	5000000	2.14673e+06
SRS014287	HMP	Gastrointestinal tract	5000000	5.14496e+06
SRS014313	HMP	Gastrointestinal tract	5000000	3.76517e+06
SRS014343	HMP	Posterior fornix	2490814	1.1852e+06
SRS014459	HMP	Gastrointestinal tract	5000000	3.61178e+06
SRS014464	HMP	Nares	162973	4.12794e+06
SRS014465	HMP	Vaginal introitus	398950	3.45246e+06
SRS014466	HMP	Vaginal	332099	2.04955e+06
SRS014470	HMP	Tongue dorsum	5000000	2.3681e+06
SRS014472	HMP	Buccal mucosa	1220131	2.16232e+06
SRS014475	HMP	Throat	618777	1.87917e+06
SRS014476	HMP	Supragingival plaque	5000000	2.55047e+06
SRS014477	HMP	Subgingival plaque	4942854	2.51581e+06
SRS014494	HMP	Posterior fornix	483148	3.32578e+06
SRS014573	HMP	Tongue dorsum	5000000	2.09645e+06
SRS014575	HMP	Buccal mucosa	1355842	2.03084e+06
SRS014578	HMP	Supragingival plaque	5000000	2.4597e+06
SRS014613	HMP	Gastrointestinal tract	5000000	4.2391e+06
SRS014629	HMP	Posterior fornix	497266	1.7589e+06
SRS014682	HMP	Nares	2185349	2.41387e+06
SRS014683	HMP	Gastrointestinal tract	5000000	4.0461e+06
SRS014684	HMP	Tongue dorsum	5000000	2.34521e+06
SRS014686	HMP	Buccal mucosa	2793954	2.10814e+06
SRS014689	HMP	Throat	5000000	2.30714e+06
SRS014690	HMP	Supragingival plaque	5000000	2.37181e+06
SRS014691	HMP	Subgingival plaque	5000000	2.35322e+06
SRS014888	HMP	Tongue dorsum	5000000	2.00461e+06
SRS014890	HMP	Buccal mucosa	951303	2.00949e+06
SRS014894	HMP	Supragingival plaque	5000000	2.64915e+06
SRS014901	HMP	Nares	778706	3.74941e+06
SRS014923	HMP	Gastrointestinal tract	5000000	3.38868e+06
SRS014979	HMP	Gastrointestinal tract	5000000	3.06285e+06
SRS015038	HMP	Tongue dorsum	5000000	2.33955e+06
SRS015040	HMP	Buccal mucosa	4349229	2.08525e+06
SRS015044	HMP	Supragingival plaque	5000000	2.46806e+06
SRS015051	HMP	Nares	202624	2.96572e+06
SRS015054	HMP	Posterior fornix	2112950	1.96076e+06
SRS015057	HMP	Tongue dorsum	5000000	2.33459e+06
SRS015059	HMP	Buccal mucosa	366323	2.17862e+06
SRS015062	HMP	Throat	801376	2.23284e+06
SRS015063	HMP	Supragingival plaque	5000000	2.65333e+06
SRS015064	HMP	Subgingival plaque	5000000	2.69508e+06
SRS015065	HMP	Gastrointestinal tract	5000000	3.57884e+06
SRS015071	HMP	Vaginal introitus	214916	2.35401e+06
SRS015072	HMP	Vaginal	452756	2.32453e+06
SRS015073	HMP	Posterior fornix	272488	2.46332e+06
SRS015133	HMP	Gastrointestinal tract	5000000	3.66664e+06
SRS015154	HMP	Buccal mucosa	3309735	2.01221e+06
SRS015158	HMP	Supragingival plaque	5000000	2.54594e+06
SRS015168	HMP	Posterior fornix	1089054	2.59447e+06
SRS015190	HMP	Gastrointestinal tract	5000000	4.16176e+06
SRS015209	HMP	Tongue dorsum	5000000	2.19102e+06
SRS015215	HMP	Supragingival plaque	5000000	2.52822e+06
SRS015217	HMP	Gastrointestinal tract	5000000	3.03512e+06
SRS015225	HMP	Posterior fornix	566845	1.51722e+06
SRS015264	HMP	Gastrointestinal tract	5000000	3.95025e+06
SRS015269	HMP	Nares	245588	3.29082e+06
SRS015272	HMP	Tongue dorsum	5000000	2.3657e+06
SRS015274	HMP	Buccal mucosa	1296243	2.04794e+06
SRS015278	HMP	Supragingival plaque	5000000	2.63629e+06
SRS015369	HMP	Gastrointestinal tract	5000000	3.80234e+06
SRS015374	HMP	Buccal mucosa	2418612	1.86107e+06
SRS015378	HMP	Supragingival plaque	5000000	2.42398e+06
SRS015381	HMP	Retroauricular crease	3370621	2.28841e+06
SRS015395	HMP	Tongue dorsum	5000000	2.11927e+06
SRS015425	HMP	Posterior fornix	2052862	2.3901e+06
SRS015430	HMP	Nares	238994	5.37683e+06
SRS015434	HMP	Tongue dorsum	5000000	2.19691e+06
SRS015436	HMP	Buccal mucosa	5000000	1.96991e+06
SRS015440	HMP	Supragingival plaque	5000000	2.62043e+06
SRS015450	HMP	Nares	112434	3.87924e+06
SRS015470	HMP	Supragingival plaque	5000000	2.63988e+06
SRS015537	HMP	Tongue dorsum	5000000	2.13361e+06
SRS015540	HMP	Buccal mucosa	4388352	2.26598e+06
SRS015574	HMP	Supragingival plaque	5000000	2.55683e+06
SRS015578	HMP	Gastrointestinal tract	5000000	3.94529e+06
SRS015640	HMP	Nares	113524	4.03969e+06
SRS015644	HMP	Tongue dorsum	5000000	2.10291e+06
SRS015646	HMP	Buccal mucosa	5000000	2.06742e+06
SRS015650	HMP	Supragingival plaque	5000000	2.3286e+06
SRS015663	HMP	Gastrointestinal tract	5000000	3.22024e+06
SRS015745	HMP	Buccal mucosa	4564446	2.13198e+06
SRS015752	HMP	Nares	452469	2.54216e+06
SRS015755	HMP	Supragingival plaque	5000000	2.44628e+06
SRS015762	HMP	Tongue dorsum	5000000	2.24362e+06
SRS015782	HMP	Gastrointestinal tract	5000000	3.02229e+06
SRS015793	HMP	Nares	368979	4.63729e+06
SRS015794	HMP	Gastrointestinal tract	5000000	4.24984e+06
SRS015797	HMP	Tongue dorsum	5000000	2.31086e+06
SRS015799	HMP	Buccal mucosa	5000000	1.92311e+06
SRS015803	HMP	Supragingival plaque	5000000	2.2271e+06
SRS015854	HMP	Gastrointestinal tract	5000000	4.29549e+06
SRS015893	HMP	Tongue dorsum	5000000	2.24654e+06
SRS015895	HMP	Buccal mucosa	3290102	2.20308e+06
SRS015899	HMP	Supragingival plaque	5000000	2.44022e+06
SRS015921	HMP	Buccal mucosa	3276839	2.19635e+06
SRS015937	HMP	Nares	1254561	2.36359e+06
SRS015941	HMP	Tongue dorsum	5000000	2.20345e+06
SRS015947	HMP	Supragingival plaque	5000000	2.67418e+06
SRS015960	HMP	Gastrointestinal tract	5000000	4.31025e+06
SRS015985	HMP	Buccal mucosa	5000000	2.1555e+06
SRS015989	HMP	Supragingival plaque	5000000	2.21446e+06
SRS015996	HMP	Nares	1161458	2.53455e+06
SRS016002	HMP	Tongue dorsum	5000000	2.16437e+06
SRS016018	HMP	Gastrointestinal tract	5000000	3.87686e+06
SRS016033	HMP	Nares	149178	1.14059e+07
SRS016037	HMP	Tongue dorsum	5000000	2.14712e+06
SRS016039	HMP	Buccal mucosa	4234816	2.2473e+06
SRS016043	HMP	Supragingival plaque	5000000	2.46501e+06
SRS016056	HMP	Gastrointestinal tract	5000000	4.10341e+06
SRS016086	HMP	Tongue dorsum	5000000	2.20625e+06
SRS016088	HMP	Buccal mucosa	602396	2.39371e+06
SRS016092	HMP	Supragingival plaque	5000000	2.46011e+06
SRS016095	HMP	Gastrointestinal tract	5000000	3.47742e+06
SRS016105	HMP	Nares	470166	1.5808e+06
SRS016111	HMP	Posterior fornix	260710	1.72044e+06
SRS016188	HMP	Nares	256007	4.78852e+06
SRS016191	HMP	Posterior fornix	2277617	1.93422e+06
SRS016196	HMP	Buccal mucosa	2767277	2.08269e+06
SRS016200	HMP	Supragingival plaque	5000000	2.50964e+06
SRS016203	HMP	Gastrointestinal tract	5000000	3.82784e+06
SRS016225	HMP	Tongue dorsum	5000000	2.09591e+06
SRS016267	HMP	Gastrointestinal tract	5000000	4.43706e+06
SRS016292	HMP	Nares	510925	3.07001e+06
SRS016297	HMP	Buccal mucosa	1302538	2.42684e+06
SRS016319	HMP	Tongue dorsum	5000000	2.20806e+06
SRS016331	HMP	Supragingival plaque	5000000	2.67861e+06
SRS016335	HMP	Gastrointestinal tract	5000000	2.89373e+06
SRS016342	HMP	Tongue dorsum	5000000	2.07781e+06
SRS016349	HMP	Buccal mucosa	2196476	2.4439e+06
SRS016360	HMP	Supragingival plaque	5000000	2.02249e+06
SRS016434	HMP	Nares	174292	6.09915e+06
SRS016495	HMP	Gastrointestinal tract	5000000	3.71131e+06
SRS016501	HMP	Tongue dorsum	5000000	1.93225e+06
SRS016503	HMP	Buccal mucosa	2028761	2.10751e+06
SRS016513	HMP	Nares	141149	5.43158e+06
SRS016516	HMP	Posterior fornix	500993	2.34127e+06
SRS016529	HMP	Tongue dorsum	5000000	1.88629e+06
SRS016533	HMP	Buccal mucosa	2624990	2.10235e+06
SRS016541	HMP	Supragingival plaque	5000000	2.66174e+06
SRS016553	HMP	Nares	211918	5.63748e+06
SRS016559	HMP	Posterior fornix	614496	2.55991e+06
SRS016569	HMP	Tongue dorsum	5000000	2.03546e+06
SRS016575	HMP	Supragingival plaque	5000000	2.25954e+06
SRS016581	HMP	Nares	127208	5.69273e+06
SRS016584	HMP	Posterior fornix	818079	1.53364e+06
SRS016585	HMP	Gastrointestinal tract	5000000	3.32863e+06
SRS016600	HMP	Buccal mucosa	3213971	2.18418e+06
SRS016740	HMP	Tongue dorsum	5000000	2.01435e+06
SRS016746	HMP	Supragingival plaque	5000000	2.34694e+06
SRS016752	HMP	Nares	446968	2.61094e+06
SRS016753	HMP	Gastrointestinal tract	5000000	4.32048e+06
SRS016944	HMP	Retroauricular crease	902798	6.30378e+06
SRS016954	HMP	Gastrointestinal tract	5000000	3.74303e+06
SRS016989	HMP	Gastrointestinal tract	5000000	3.94981e+06
SRS017007	HMP	Tongue dorsum	5000000	1.96767e+06
SRS017013	HMP	Buccal mucosa	5000000	1.89886e+06
SRS017025	HMP	Supragingival plaque	5000000	2.13096e+06
SRS017044	HMP	Nares	489373	3.07443e+06
SRS017076	HMP	Tongue dorsum	5000000	2.29868e+06
SRS017080	HMP	Buccal mucosa	4312469	2.33132e+06
SRS017088	HMP	Supragingival plaque	5000000	2.06019e+06
SRS017103	HMP	Gastrointestinal tract	5000000	3.73732e+06
SRS017120	HMP	Tongue dorsum	5000000	1.90932e+06
SRS017127	HMP	Buccal mucosa	5000000	1.94279e+06
SRS017139	HMP	Supragingival plaque	5000000	2.1335e+06
SRS017156	HMP	Nares	181248	3.13172e+06
SRS017191	HMP	Gastrointestinal tract	5000000	4.04259e+06
SRS017209	HMP	Tongue dorsum	5000000	1.99398e+06
SRS017215	HMP	Buccal mucosa	5000000	1.9879e+06
SRS017227	HMP	Supragingival plaque	5000000	2.24486e+06
SRS017244	HMP	Nares	49702	2.78412e+06
SRS017247	HMP	Gastrointestinal tract	5000000	4.94925e+06
SRS017304	HMP	Supragingival plaque	5000000	2.62491e+06
SRS017307	HMP	Gastrointestinal tract	5000000	3.52916e+06
SRS017433	HMP	Gastrointestinal tract	5000000	4.13504e+06
SRS017439	HMP	Tongue dorsum	5000000	1.91692e+06
SRS017441	HMP	Buccal mucosa	3914477	2.00373e+06
SRS017445	HMP	Supragingival plaque	5000000	2.12101e+06
SRS017451	HMP	Nares	420341	2.73269e+06
SRS017497	HMP	Posterior fornix	3611002	1.64122e+06
SRS017511	HMP	Supragingival plaque	5000000	2.19105e+06
SRS017520	HMP	Posterior fornix	522609	2.02621e+06
SRS017521	HMP	Gastrointestinal tract	5000000	4.21077e+06
SRS017533	HMP	Tongue dorsum	5000000	2.84431e+06
SRS017537	HMP	Buccal mucosa	2510208	2.0699e+06
SRS017687	HMP	Buccal mucosa	3642765	1.81512e+06
SRS017691	HMP	Supragingival plaque	5000000	2.33806e+06
SRS017697	HMP	Nares	214333	2.8288e+06
SRS017700	HMP	Posterior fornix	3955327	1.95379e+06
SRS017701	HMP	Gastrointestinal tract	5000000	3.7525e+06
SRS017713	HMP	Tongue dorsum	5000000	1.99504e+06
SRS017808	HMP	Tongue dorsum	5000000	2.07105e+06
SRS017810	HMP	Buccal mucosa	4394308	2.06104e+06
SRS017814	HMP	Supragingival plaque	5000000	2.48087e+06
SRS017820	HMP	Nares	480997	2.36885e+06
SRS017821	HMP	Gastrointestinal tract	5000000	3.76556e+06
SRS017849	HMP	Retroauricular crease	5000000	3.42258e+06
SRS017851	HMP	Retroauricular crease	5000000	2.96016e+06
SRS018133	HMP	Gastrointestinal tract	5000000	4.10291e+06
SRS018145	HMP	Tongue dorsum	5000000	1.98239e+06
SRS018149	HMP	Buccal mucosa	5000000	2.67677e+06
SRS018157	HMP	Supragingival plaque	5000000	2.37785e+06
SRS018300	HMP	Tongue dorsum	5000000	2.38663e+06
SRS018312	HMP	Nares	92545	7.49002e+06
SRS018313	HMP	Gastrointestinal tract	5000000	4.51487e+06
SRS018329	HMP	Buccal mucosa	5000000	2.39665e+06
SRS018337	HMP	Supragingival plaque	5000000	2.43754e+06
SRS018351	HMP	Gastrointestinal tract	5000000	4.234e+06
SRS018357	HMP	Tongue dorsum	5000000	2.22375e+06
SRS018359	HMP	Buccal mucosa	5000000	2.12368e+06
SRS018369	HMP	Nares	107534	2.69131e+06
SRS018394	HMP	Supragingival plaque	5000000	2.43087e+06
SRS018427	HMP	Gastrointestinal tract	5000000	4.0166e+06
SRS018439	HMP	Tongue dorsum	5000000	2.01616e+06
SRS018443	HMP	Buccal mucosa	5000000	2.53789e+06
SRS018463	HMP	Nares	160210	2.55091e+06
SRS018569	HMP	Buccal mucosa	818912	2.40047e+06
SRS018573	HMP	Supragingival plaque	5000000	2.30704e+06
SRS018575	HMP	Gastrointestinal tract	5000000	5.02526e+06
SRS018585	HMP	Nares	111911	4.50754e+06
SRS018591	HMP	Tongue dorsum	5000000	2.35773e+06
SRS018656	HMP	Gastrointestinal tract	5000000	3.20407e+06
SRS018661	HMP	Buccal mucosa	2446171	2.10024e+06
SRS018665	HMP	Supragingival plaque	5000000	2.33909e+06
SRS018671	HMP	Nares	141716	3.43667e+06
SRS018739	HMP	Tongue dorsum	5000000	2.29291e+06
SRS018769	HMP	Posterior fornix	416779	2.50174e+06
SRS018774	HMP	Buccal mucosa	3513393	2.16722e+06
SRS018778	HMP	Supragingival plaque	5000000	2.71515e+06
SRS018784	HMP	Nares	174132	4.31153e+06
SRS018791	HMP	Tongue dorsum	5000000	2.64664e+06
SRS018817	HMP	Gastrointestinal tract	5000000	4.11569e+06
SRS018969	HMP	Tongue dorsum	5000000	2.09455e+06
SRS018971	HMP	Buccal mucosa	4555378	2.15045e+06
SRS018975	HMP	Supragingival plaque	5000000	2.439e+06
SRS018978	HMP	Retroauricular crease	5000000	6.93545e+06
SRS018981	HMP	Nares	241527	2.52598e+06
SRS019015	HMP	Retroauricular crease	2411463	2.67828e+06
SRS019016	HMP	Retroauricular crease	4742961	2.22661e+06
SRS019019	HMP	Nares	634779	2.90885e+06
SRS019022	HMP	Tongue dorsum	5000000	2.10373e+06
SRS019024	HMP	Buccal mucosa	1383087	2.13858e+06
SRS019027	HMP	Throat	5000000	2.35199e+06
SRS019028	HMP	Supragingival plaque	5000000	2.22945e+06
SRS019029	HMP	Subgingival plaque	5000000	2.4659e+06
SRS019030	HMP	Gastrointestinal tract	5000000	3.83978e+06
SRS019033	HMP	Retroauricular crease	1183520	1.92545e+06
SRS019039	HMP	Nares	534416	3.18433e+06
SRS019045	HMP	Tongue dorsum	5000000	2.024e+06
SRS019063	HMP	Retroauricular crease	2998001	3.52958e+06
SRS019064	HMP	Retroauricular crease	5000000	3.12413e+06
SRS019067	HMP	Nares	244196	2.64194e+06
SRS019071	HMP	Tongue dorsum	5000000	2.36531e+06
SRS019073	HMP	Buccal mucosa	5000000	2.13975e+06
SRS019077	HMP	Supragingival plaque	5000000	2.29819e+06
SRS019081	HMP	Retroauricular crease	2660427	2.77558e+06
SRS019087	HMP	Nares	168596	3.02811e+06
SRS019116	HMP	Retroauricular crease	2347059	8.05594e+06
SRS019119	HMP	Nares	302878	4.10214e+06
SRS019122	HMP	Tongue dorsum	5000000	2.35075e+06
SRS019124	HMP	Buccal mucosa	5000000	2.07825e+06
SRS019127	HMP	Throat	5000000	2.13198e+06
SRS019128	HMP	Supragingival plaque	5000000	2.38325e+06
SRS019129	HMP	Subgingival plaque	5000000	2.48174e+06
SRS019161	HMP	Gastrointestinal tract	5000000	3.62744e+06
SRS019215	HMP	Nares	61900	5.47289e+06
SRS019219	HMP	Tongue dorsum	5000000	2.40538e+06
SRS019221	HMP	Buccal mucosa	1378054	2.01997e+06
SRS019225	HMP	Supragingival plaque	5000000	2.68173e+06
SRS019267	HMP	Gastrointestinal tract	5000000	4.02562e+06
SRS019327	HMP	Tongue dorsum	5000000	2.09551e+06
SRS019329	HMP	Buccal mucosa	3596077	1.90631e+06
SRS019333	HMP	Supragingival plaque	5000000	2.40967e+06
SRS019339	HMP	Nares	143194	3.53902e+06
SRS019379	HMP	Posterior fornix	325423	2.0609e+06
SRS019386	HMP	Nares	253552	2.47879e+06
SRS019387	HMP	Supragingival plaque	5000000	2.47751e+06
SRS019389	HMP	Tongue dorsum	5000000	2.15404e+06
SRS019391	HMP	Buccal mucosa	1705286	2.22044e+06
SRS019397	HMP	Gastrointestinal tract	5000000	3.98484e+06
SRS019582	HMP	Gastrointestinal tract	5000000	3.02363e+06
SRS019587	HMP	Buccal mucosa	5000000	1.90849e+06
SRS019591	HMP	Supragingival plaque	5000000	2.16847e+06
SRS019597	HMP	Nares	343377	2.3291e+06
SRS019600	HMP	Posterior fornix	514244	2.35286e+06
SRS019601	HMP	Gastrointestinal tract	5000000	4.06947e+06
SRS019607	HMP	Tongue dorsum	5000000	2.23344e+06
SRS019685	HMP	Gastrointestinal tract	5000000	3.88592e+06
SRS019787	HMP	Gastrointestinal tract	5000000	4.63476e+06
SRS019867	HMP	Nares	333550	2.88997e+06
SRS019872	HMP	Buccal mucosa	1489592	2.10068e+06
SRS019894	HMP	Tongue dorsum	5000000	2.3734e+06
SRS019906	HMP	Supragingival plaque	5000000	2.49536e+06
SRS019910	HMP	Gastrointestinal tract	5000000	3.96407e+06
SRS019968	HMP	Gastrointestinal tract	5000000	3.94472e+06
SRS019974	HMP	Tongue dorsum	5000000	2.19966e+06
SRS019976	HMP	Buccal mucosa	3309395	1.88576e+06
SRS019980	HMP	Supragingival plaque	5000000	2.22685e+06
SRS019986	HMP	Nares	1120980	3.68633e+06
SRS019989	HMP	Posterior fornix	1505713	2.22771e+06
SRS020220	HMP	Tongue dorsum	5000000	2.26064e+06
SRS020222	HMP	Buccal mucosa	2563462	2.16167e+06
SRS020226	HMP	Supragingival plaque	5000000	2.24062e+06
SRS020232	HMP	Nares	623213	2.40603e+06
SRS020261	HMP	Retroauricular crease	5000000	2.69008e+06
SRS020263	HMP	Retroauricular crease	5000000	2.50847e+06
SRS020328	HMP	Gastrointestinal tract	5000000	3.32081e+06
SRS020334	HMP	Tongue dorsum	5000000	2.0924e+06
SRS020336	HMP	Buccal mucosa	860614	1.97615e+06
SRS020340	HMP	Supragingival plaque	5000000	2.51458e+06
SRS020349	HMP	Posterior fornix	1036828	2.28902e+06
SRS020386	HMP	Nares	1047103	3.29291e+06
SRS020856	HMP	Tongue dorsum	5000000	2.19138e+06
SRS020858	HMP	Buccal mucosa	5000000	1.98892e+06
SRS020862	HMP	Supragingival plaque	5000000	2.26532e+06
SRS020868	HMP	Nares	191800	5.56743e+06
SRS020869	HMP	Gastrointestinal tract	5000000	3.22647e+06
SRS021473	HMP	Buccal mucosa	4206119	1.86271e+06
SRS021477	HMP	Supragingival plaque	5000000	2.16149e+06
SRS021483	HMP	Nares	107485	4.05415e+06
SRS021484	HMP	Gastrointestinal tract	5000000	3.60478e+06
SRS021496	HMP	Tongue dorsum	5000000	1.86223e+06
SRS021948	HMP	Gastrointestinal tract	5000000	3.32702e+06
SRS021954	HMP	Tongue dorsum	5000000	2.08821e+06
SRS021960	HMP	Supragingival plaque	5000000	2.461e+06
SRS021969	HMP	Posterior fornix	314905	2.21822e+06
SRS021986	HMP	Buccal mucosa	5000000	2.10937e+06
SRS022006	HMP	Nares	1100112	2.5306e+06
SRS022071	HMP	Gastrointestinal tract	5000000	3.09323e+06
SRS022077	HMP	Tongue dorsum	5000000	2.03484e+06
SRS022079	HMP	Buccal mucosa	1756847	1.91834e+06
SRS022083	HMP	Supragingival plaque	5000000	2.25508e+06
SRS022092	HMP	Posterior fornix	323840	1.76745e+06
SRS022129	HMP	Nares	333881	3.71577e+06
SRS022137	HMP	Gastrointestinal tract	5000000	3.91852e+06
SRS022143	HMP	Tongue dorsum	5000000	2.2324e+06
SRS022145	HMP	Buccal mucosa	5000000	2.04459e+06
SRS022149	HMP	Supragingival plaque	5000000	2.85726e+06
SRS022158	HMP	Posterior fornix	440397	2.73963e+06
SRS022530	HMP	Tongue dorsum	5000000	2.06682e+06
SRS022532	HMP	Buccal mucosa	3167612	2.08766e+06
SRS022536	HMP	Supragingival plaque	5000000	2.38634e+06
SRS022545	HMP	Posterior fornix	81474	1.52386e+06
SRS022602	HMP	Supragingival plaque	5000000	2.0936e+06
SRS022609	HMP	Gastrointestinal tract	5000000	3.15634e+06
SRS022621	HMP	Tongue dorsum	5000000	2.05047e+06
SRS022625	HMP	Buccal mucosa	5000000	2.10713e+06
SRS022645	HMP	Nares	96603	2.69477e+06
SRS022713	HMP	Gastrointestinal tract	5000000	5.34231e+06
SRS022719	HMP	Tongue dorsum	5000000	2.04983e+06
SRS022721	HMP	Buccal mucosa	1938478	2.03978e+06
SRS022725	HMP	Supragingival plaque	5000000	2.47892e+06
SRS022734	HMP	Posterior fornix	310690	2.27288e+06
SRS023176	HMP	Gastrointestinal tract	5000000	4.26853e+06
SRS023212	HMP	Nares	547283	3.34191e+06
SRS023346	HMP	Gastrointestinal tract	5000000	5.77422e+06
SRS023352	HMP	Tongue dorsum	5000000	2.39495e+06
SRS023354	HMP	Buccal mucosa	1766404	1.88213e+06
SRS023358	HMP	Supragingival plaque	5000000	2.72524e+06
SRS023468	HMP	Posterior fornix	5000000	1.87581e+06
SRS023526	HMP	Gastrointestinal tract	5000000	3.38496e+06
SRS023534	HMP	Buccal mucosa	321023	2.39336e+06
SRS023538	HMP	Supragingival plaque	5000000	2.38111e+06
SRS023557	HMP	Tongue dorsum	5000000	2.08133e+06
SRS023583	HMP	Gastrointestinal tract	5000000	4.01315e+06
SRS023591	HMP	Buccal mucosa	1177753	1.9565e+06
SRS023595	HMP	Supragingival plaque	5000000	2.46873e+06
SRS023604	HMP	Posterior fornix	5000000	1.74634e+06
SRS023617	HMP	Tongue dorsum	5000000	2.58315e+06
SRS023829	HMP	Gastrointestinal tract	5000000	4.85191e+06
SRS023835	HMP	Tongue dorsum	5000000	2.16309e+06
SRS023837	HMP	Buccal mucosa	1773330	2.10905e+06
SRS023841	HMP	Supragingival plaque	5000000	2.32257e+06
SRS023847	HMP	Nares	2298404	2.85033e+06
SRS023850	HMP	Posterior fornix	249267	3.7646e+06
SRS023914	HMP	Gastrointestinal tract	5000000	2.95829e+06
SRS023926	HMP	Tongue dorsum	5000000	1.94918e+06
SRS023930	HMP	Buccal mucosa	5000000	2.23351e+06
SRS023938	HMP	Supragingival plaque	5000000	2.218e+06
SRS023958	HMP	Tongue dorsum	5000000	1.94953e+06
SRS023964	HMP	Supragingival plaque	5000000	2.33982e+06
SRS023970	HMP	Nares	160150	3.71191e+06
SRS023971	HMP	Gastrointestinal tract	5000000	4.9716e+06
SRS023987	HMP	Buccal mucosa	5000000	2.00945e+06
SRS024009	HMP	Gastrointestinal tract	5000000	4.41483e+06
SRS024015	HMP	Tongue dorsum	5000000	2.05794e+06
SRS024017	HMP	Buccal mucosa	5000000	1.92843e+06
SRS024021	HMP	Supragingival plaque	5000000	2.13734e+06
SRS024064	HMP	Nares	224153	3.90108e+06
SRS024068	HMP	Posterior fornix	632476	1.94066e+06
SRS024075	HMP	Gastrointestinal tract	5000000	4.48761e+06
SRS024081	HMP	Tongue dorsum	5000000	2.19725e+06
SRS024087	HMP	Supragingival plaque	5000000	2.38442e+06
SRS024132	HMP	Gastrointestinal tract	5000000	2.8185e+06
SRS024138	HMP	Tongue dorsum	5000000	2.01365e+06
SRS024140	HMP	Buccal mucosa	4742993	2.36864e+06
SRS024144	HMP	Supragingival plaque	5000000	2.22572e+06
SRS024265	HMP	Gastrointestinal tract	5000000	3.49142e+06
SRS024277	HMP	Tongue dorsum	5000000	2.03277e+06
SRS024281	HMP	Buccal mucosa	5000000	1.95744e+06
SRS024289	HMP	Supragingival plaque	5000000	2.30023e+06
SRS024301	HMP	Nares	130736	5.22199e+06
SRS024310	HMP	Posterior fornix	4236280	2.29583e+06
SRS024318	HMP	Tongue dorsum	5000000	2.20932e+06
SRS024331	HMP	Gastrointestinal tract	5000000	3.95029e+06
SRS024347	HMP	Buccal mucosa	4915038	2.24262e+06
SRS024355	HMP	Supragingival plaque	5000000	2.26568e+06
SRS024375	HMP	Tongue dorsum	5000000	1.8505e+06
SRS024377	HMP	Buccal mucosa	3957660	1.8907e+06
SRS024381	HMP	Supragingival plaque	5000000	2.42292e+06
SRS024388	HMP	Gastrointestinal tract	5000000	4.3261e+06
SRS024424	HMP	Nares	1443530	2.31554e+06
SRS024428	HMP	Posterior fornix	720387	1.94729e+06
SRS024435	HMP	Gastrointestinal tract	5000000	3.36431e+06
SRS024441	HMP	Tongue dorsum	5000000	2.02174e+06
SRS024447	HMP	Supragingival plaque	5000000	2.32029e+06
SRS024470	HMP	Buccal mucosa	3912158	2.04665e+06
SRS024482	HMP	Retroauricular crease	5000000	3.66796e+06
SRS024549	HMP	Gastrointestinal tract	5000000	4.61225e+06
SRS024557	HMP	Buccal mucosa	1564542	2.01284e+06
SRS024561	HMP	Supragingival plaque	5000000	2.3567e+06
SRS024567	HMP	Nares	94024	8.29548e+06
SRS024580	HMP	Tongue dorsum	5000000	2.18297e+06
SRS024596	HMP	Retroauricular crease	5000000	2.74487e+06
SRS024598	HMP	Retroauricular crease	5000000	2.7682e+06
SRS024620	HMP	Retroauricular crease	1061828	3.03179e+06
SRS024625	HMP	Gastrointestinal tract	5000000	4.28022e+06
SRS024637	HMP	Tongue dorsum	5000000	2.3071e+06
SRS024641	HMP	Buccal mucosa	174612	1.26767e+07
SRS024649	HMP	Supragingival plaque	5000000	2.56989e+06
SRS024655	HMP	Retroauricular crease	3772293	2.8202e+06
SRS042131	HMP	Tongue dorsum	5000000	2.11013e+06
SRS042284	HMP	Gastrointestinal tract	5000000	4.6097e+06
SRS042428	HMP	Posterior fornix	786642	1.6609e+06
SRS042457	HMP	Buccal mucosa	2257558	2.05434e+06
SRS042628	HMP	Gastrointestinal tract	5000000	3.55738e+06
SRS042643	HMP	Tongue dorsum	5000000	2.32753e+06
SRS042858	HMP	Posterior fornix	1243348	2.12255e+06
SRS042910	HMP	Tongue dorsum	5000000	2.10232e+06
SRS042984	HMP	Supragingival plaque	5000000	2.59125e+06
SRS043001	HMP	Gastrointestinal tract	5000000	4.74444e+06
SRS043018	HMP	Supragingival plaque	5000000	2.59385e+06
SRS043239	HMP	Buccal mucosa	5000000	2.13475e+06
SRS043411	HMP	Gastrointestinal tract	5000000	4.2278e+06
SRS043422	HMP	Buccal mucosa	5000000	2.27864e+06
SRS043646	HMP	Buccal mucosa	2047268	2.08428e+06
SRS043663	HMP	Tongue dorsum	5000000	2.26395e+06
SRS043676	HMP	Buccal mucosa	5000000	1.93854e+06
SRS043701	HMP	Gastrointestinal tract	5000000	4.34147e+06
SRS043755	HMP	Supragingival plaque	5000000	2.57326e+06
SRS043772	HMP	Supragingival plaque	5000000	2.41748e+06
SRS043803	HMP	Buccal mucosa	976724	2.39017e+06
SRS044366	HMP	Supragingival plaque	3801365	2.48607e+06
SRS044373	HMP	Tongue dorsum	5000000	2.1398e+06
SRS044474	HMP	Nares	1062353	2.74211e+06
SRS044486	HMP	Tongue dorsum	5000000	2.06007e+06
SRS044626	HMP	Nares	148398	3.00964e+06
SRS044662	HMP	Tongue dorsum	5000000	2.01029e+06
SRS044742	HMP	Posterior fornix	165058	2.77014e+06
SRS045004	HMP	Gastrointestinal tract	5000000	3.74381e+06
SRS045049	HMP	Buccal mucosa	5000000	1.85565e+06
SRS045127	HMP	Tongue dorsum	5000000	2.19917e+06
SRS045197	HMP	Supragingival plaque	5000000	2.33693e+06
SRS045254	HMP	Buccal mucosa	2807940	2.1169e+06
SRS045262	HMP	Buccal mucosa	5000000	1.9912e+06
SRS045313	HMP	Supragingival plaque	5000000	2.40928e+06
SRS045606	HMP	Retroauricular crease	5000000	3.17512e+06
SRS045645	HMP	Gastrointestinal tract	5000000	4.21617e+06
SRS045713	HMP	Gastrointestinal tract	5000000	4.31162e+06
SRS045715	HMP	Tongue dorsum	5000000	2.6821e+06
SRS045978	HMP	Buccal mucosa	3967889	1.98692e+06
SRS046344	HMP	Nares	300689	3.73319e+06
SRS046623	HMP	Buccal mucosa	2929142	2.22071e+06
SRS046686	HMP	Buccal mucosa	5000000	1.89612e+06
SRS046688	HMP	Retroauricular crease	5000000	2.73472e+06
SRS046973	HMP	Nares	377036	3.25091e+06
SRS047014	HMP	Gastrointestinal tract	5000000	3.598e+06
SRS047044	HMP	Gastrointestinal tract	5000000	3.5848e+06
SRS047100	HMP	Supragingival plaque	5000000	2.33781e+06
SRS047113	HMP	Supragingival plaque	5000000	2.4617e+06
SRS047210	HMP	Tongue dorsum	5000000	2.07338e+06
SRS047219	HMP	Tongue dorsum	5000000	2.05494e+06
SRS047225	HMP	Nares	1068115	2.49561e+06
SRS047254	HMP	Nares	282381	3.33384e+06
SRS047265	HMP	Supragingival plaque	5000000	2.50491e+06
SRS047335	HMP	Posterior fornix	2563222	1.41152e+06
SRS047634	HMP	Supragingival plaque	5000000	2.11914e+06
SRS047708	HMP	Nares	6624	2.08674e+06
SRS047824	HMP	Tongue dorsum	5000000	2.1083e+06
SRS047844	HMP	Nares	66236	4.95586e+06
SRS048164	HMP	Gastrointestinal tract	5000000	3.5543e+06
SRS048411	HMP	Tongue dorsum	5000000	2.33382e+06
SRS048719	HMP	Buccal mucosa	3073813	2.15819e+06
SRS048791	HMP	Tongue dorsum	5000000	2.33016e+06
SRS048870	HMP	Gastrointestinal tract	5000000	3.32185e+06
SRS049147	HMP	Tongue dorsum	5000000	2.2182e+06
SRS049164	HMP	Gastrointestinal tract	5000000	3.33544e+06
SRS049237	HMP	Posterior fornix	478367	1.96853e+06
SRS049268	HMP	Supragingival plaque	5000000	2.4354e+06
SRS049283	HMP	Buccal mucosa	520879	2.22823e+06
SRS049318	HMP	Supragingival plaque	5000000	2.43663e+06
SRS049389	HMP	Tongue dorsum	5000000	2.27754e+06
SRS049712	HMP	Gastrointestinal tract	5000000	3.3208e+06
SRS049744	HMP	Nares	144455	4.32773e+06
SRS049900	HMP	Gastrointestinal tract	5000000	3.95137e+06
SRS049959	HMP	Gastrointestinal tract	5000000	3.25211e+06
SRS049995	HMP	Gastrointestinal tract	5000000	3.50535e+06
SRS050007	HMP	Buccal mucosa	442361	2.18534e+06
SRS050025	HMP	Nares	597004	2.71118e+06
SRS050029	HMP	Buccal mucosa	5000000	1.97943e+06
SRS050184	HMP	Posterior fornix	564871	1.55492e+06
SRS050244	HMP	Tongue dorsum	5000000	2.147e+06
SRS050299	HMP	Gastrointestinal tract	5000000	4.77527e+06
SRS050422	HMP	Gastrointestinal tract	5000000	3.48507e+06
SRS050484	HMP	Nares	196392	4.25766e+06
SRS050628	HMP	Buccal mucosa	5000000	2.05058e+06
SRS050669	HMP	Tongue dorsum	5000000	1.80259e+06
SRS050752	HMP	Gastrointestinal tract	5000000	3.69889e+06
SRS050925	HMP	Gastrointestinal tract	5000000	4.06041e+06
SRS051031	HMP	Gastrointestinal tract	5000000	3.28409e+06
SRS051116	HMP	Buccal mucosa	2300033	1.90711e+06
SRS051244	HMP	Supragingival plaque	5000000	2.42802e+06
SRS051378	HMP	Supragingival plaque	5000000	2.18893e+06
SRS051505	HMP	Posterior fornix	549527	2.12809e+06
SRS051600	HMP	Nares	139143	1.45234e+07
SRS051613	HMP	Nares	207861	2.66882e+06
SRS051791	HMP	Tongue dorsum	5000000	2.27447e+06
SRS051882	HMP	Gastrointestinal tract	5000000	4.30608e+06
SRS051930	HMP	Supragingival plaque	5000000	2.46827e+06
SRS051941	HMP	Supragingival plaque	5000000	2.49361e+06
SRS052027	HMP	Gastrointestinal tract	5000000	4.63475e+06
SRS052227	HMP	Tongue dorsum	5000000	2.46188e+06
SRS052330	HMP	Posterior fornix	349868	2.28541e+06
SRS052590	HMP	Nares	165713	2.86202e+06
SRS052604	HMP	Supragingival plaque	5000000	2.23831e+06
SRS052620	HMP	Posterior fornix	444819	2.27329e+06
SRS052668	HMP	Buccal mucosa	5000000	1.96908e+06
SRS052697	HMP	Gastrointestinal tract	5000000	3.55461e+06
SRS052756	HMP	Posterior fornix	257370	1.83608e+06
SRS052874	HMP	Buccal mucosa	5000000	1.9471e+06
SRS052876	HMP	Supragingival plaque	5000000	2.26154e+06
SRS052988	HMP	Retroauricular crease	5000000	2.48579e+06
SRS053214	HMP	Gastrointestinal tract	5000000	4.57338e+06
SRS053335	HMP	Gastrointestinal tract	5000000	4.34598e+06
SRS053398	HMP	Gastrointestinal tract	5000000	3.76575e+06
SRS053437	HMP	Nares	1387379	8.97288e+06
SRS053584	HMP	Supragingival plaque	5000000	2.24383e+06
SRS053603	HMP	Tongue dorsum	5000000	2.30689e+06
SRS053630	HMP	Supragingival plaque	5000000	2.48177e+06
SRS053854	HMP	Tongue dorsum	5000000	2.20096e+06
SRS053917	HMP	Supragingival plaque	5000000	2.29031e+06
SRS054061	HMP	Nares	588780	2.46813e+06
SRS054430	HMP	Supragingival plaque	5000000	2.2446e+06
SRS054569	HMP	Buccal mucosa	5000000	1.88171e+06
SRS054590	HMP	Gastrointestinal tract	5000000	4.99652e+06
SRS054653	HMP	Supragingival plaque	5000000	2.5278e+06
SRS054687	HMP	Tongue dorsum	5000000	1.96619e+06
SRS054776	HMP	Buccal mucosa	4745821	2.04288e+06
SRS054956	HMP	Gastrointestinal tract	5000000	4.09641e+06
SRS054962	HMP	Posterior fornix	858526	1.29004e+06
SRS055118	HMP	Buccal mucosa	709652	1.97568e+06
SRS055298	HMP	Posterior fornix	844039	1.30395e+06
SRS055378	HMP	Supragingival plaque	5000000	2.55158e+06
SRS055401	HMP	Supragingival plaque	5000000	2.3073e+06
SRS055426	HMP	Tongue dorsum	5000000	2.05965e+06
SRS055450	HMP	Supragingival plaque	5000000	2.51059e+06
SRS055495	HMP	Tongue dorsum	2725700	2.1814e+06
SRS055982	HMP	Gastrointestinal tract	5000000	3.92947e+06
SRS056157	HMP	Buccal mucosa	2097004	2.00581e+06
SRS056210	HMP	Nares	99471	1.10215e+07
SRS056259	HMP	Gastrointestinal tract	5000000	4.14959e+06
SRS056323	HMP	Tongue dorsum	5000000	2.08147e+06
SRS056519	HMP	Gastrointestinal tract	5000000	4.89791e+06
SRS056622	HMP	Tongue dorsum	5000000	2.23692e+06
SRS056695	HMP	Posterior fornix	1084188	1.79006e+06
SRS056796	HMP	Posterior fornix	5000000	2.38809e+06
SRS056892	HMP	Buccal mucosa	5000000	2.06737e+06
SRS056906	HMP	Nares	1301349	2.81951e+06
SRS057022	HMP	Buccal mucosa	5000000	2.27469e+06
SRS057083	HMP	Retroauricular crease	792716	3.39796e+06
SRS057205	HMP	Tongue dorsum	5000000	2.25442e+06
SRS057290	HMP	Supragingival plaque	14117	2.9292e+07
SRS057355	HMP	Tongue dorsum	5000000	2.06201e+06
SRS057478	HMP	Gastrointestinal tract	5000000	5.09334e+06
SRS057539	HMP	Tongue dorsum	5000000	2.22826e+06
SRS057692	HMP	Tongue dorsum	5000000	1.71243e+06
SRS057717	HMP	Gastrointestinal tract	5000000	5.59454e+06
SRS057791	HMP	Tongue dorsum	5000000	2.32948e+06
SRS057807	HMP	Posterior fornix	2071492	1.96733e+06
SRS058053	HMP	Supragingival plaque	5000000	2.60662e+06
SRS058105	HMP	Buccal mucosa	5000000	1.88604e+06
SRS058182	HMP	Retroauricular crease	5000000	2.91876e+06
SRS058186	HMP	Buccal mucosa	1346170	2.38691e+06
SRS058213	HMP	Nares	910001	2.6876e+06
SRS058221	HMP	Retroauricular crease	5000000	2.6104e+06
SRS058336	HMP	Tongue dorsum	5000000	2.15703e+06
SRS058723	HMP	Gastrointestinal tract	5000000	4.20992e+06
SRS058770	HMP	Gastrointestinal tract	5000000	3.96993e+06
SRS058808	HMP	Supragingival plaque	5000000	2.29393e+06
SRS062427	HMP	Gastrointestinal tract	5000000	5.40082e+06
SRS062520	HMP	Posterior fornix	396519	2.34802e+06
SRS062540	HMP	Tongue dorsum	5000000	2.18144e+06
SRS062544	HMP	Tongue dorsum	5000000	2.06652e+06
SRS062713	HMP	Nares	649358	2.61448e+06
SRS062752	HMP	Vaginal introitus	1598357	2.55754e+06
SRS062761	HMP	Tongue dorsum	5000000	2.25572e+06
SRS063035	HMP	Nares	501196	3.07488e+06
SRS063040	HMP	Gastrointestinal tract	5000000	3.93303e+06
SRS063178	HMP	Nares	84386	8.95392e+06
SRS063193	HMP	Tongue dorsum	5000000	2.0641e+06
SRS063215	HMP	Subgingival plaque	5000000	2.64527e+06
SRS063272	HMP	Buccal mucosa	3362482	1.99787e+06
SRS063287	HMP	Buccal mucosa	5000000	1.99543e+06
SRS063288	HMP	Tongue dorsum	5000000	1.89931e+06
SRS063417	HMP	Posterior fornix	120259	2.08501e+06
SRS063478	HMP	Buccal mucosa	1452389	2.43612e+06
SRS063603	HMP	Supragingival plaque	5000000	2.29244e+06
SRS063932	HMP	Tongue dorsum	5000000	2.26624e+06
SRS063985	HMP	Gastrointestinal tract	5000000	3.24857e+06
SRS063999	HMP	Supragingival plaque	5000000	2.48592e+06
SRS064219	HMP	Supragingival plaque	539312	2.76889e+06
SRS064276	HMP	Gastrointestinal tract	5000000	3.61539e+06
SRS064329	HMP	Supragingival plaque	5000000	1.97731e+06
SRS064376	HMP	Posterior fornix	1299917	2.35952e+06
SRS064423	HMP	Tongue dorsum	5000000	2.18053e+06
SRS064449	HMP	Supragingival plaque	5000000	2.4027e+06
SRS064493	HMP	Supragingival plaque	4235774	2.62566e+06
SRS064557	HMP	Gastrointestinal tract	5000000	4.45472e+06
SRS064645	HMP	Gastrointestinal tract	5000000	4.16925e+06
SRS064704	HMP	Posterior fornix	809551	1.74694e+06
SRS064774	HMP	Tongue dorsum	5000000	2.27361e+06
SRS064809	HMP	Buccal mucosa	4026173	2.34249e+06
SRS065099	HMP	Supragingival plaque	5000000	2.37005e+06
SRS065133	HMP	Buccal mucosa	227289	2.84629e+06
SRS065142	HMP	Nares	79576	6.33368e+06
SRS065179	HMP	Nares	80417	3.63249e+06
SRS065278	HMP	Tongue dorsum	5000000	2.17635e+06
SRS065310	HMP	Supragingival plaque	5000000	2.44227e+06
SRS065335	HMP	Throat	3186728	2.43228e+06
SRS065347	HMP	Posterior fornix	1210242	1.76932e+06
SRS065431	HMP	Buccal mucosa	256359	1.94098e+06
SRS065504	HMP	Gastrointestinal tract	5000000	3.76251e+06
SRS075398	HMP	Gastrointestinal tract	5000000	5.01043e+06
SRS075404	HMP	Tongue dorsum	5000000	2.14932e+06
SRS075406	HMP	Buccal mucosa	3964723	2.09823e+06
SRS075410	HMP	Supragingival plaque	5000000	2.30571e+06
SRS075419	HMP	Posterior fornix	282735	2.44317e+06
SRS077730	HMP	Gastrointestinal tract	5000000	4.1533e+06
SRS077736	HMP	Tongue dorsum	5000000	1.95195e+06
SRS077738	HMP	Buccal mucosa	1803116	1.99609e+06
SRS077751	HMP	Posterior fornix	645475	2.40544e+06
SRS078176	HMP	Gastrointestinal tract	5000000	3.51652e+06
ERR260132	GlucoseControl	Gastrointestinal tract	5000000	2.95894e+06
ERR260133	GlucoseControl	Gastrointestinal tract	5000000	3.3666e+06
ERR260134	GlucoseControl	Gastrointestinal tract	5000000	2.86992e+06
ERR260135	GlucoseControl	Gastrointestinal tract	5000000	4.31688e+06
ERR260136	GlucoseControl	Gastrointestinal tract	5000000	3.26973e+06
ERR260137	GlucoseControl	Gastrointestinal tract	5000000	3.10887e+06
ERR260138	GlucoseControl	Gastrointestinal tract	5000000	3.13581e+06
ERR260139	GlucoseControl	Gastrointestinal tract	5000000	3.03756e+06
ERR260140	GlucoseControl	Gastrointestinal tract	5000000	3.61748e+06
ERR260141	GlucoseControl	Gastrointestinal tract	5000000	3.12743e+06
ERR260142	GlucoseControl	Gastrointestinal tract	5000000	2.82935e+06
ERR260143	GlucoseControl	Gastrointestinal tract	5000000	2.85583e+06
ERR260144	GlucoseControl	Gastrointestinal tract	5000000	2.6785e+06
ERR260145	GlucoseControl	Gastrointestinal tract	5000000	3.55508e+06
ERR260146	GlucoseControl	Gastrointestinal tract	5000000	3.90809e+06
ERR260147	GlucoseControl	Gastrointestinal tract	5000000	3.49825e+06
ERR260148	GlucoseControl	Gastrointestinal tract	4842016	3.2224e+06
ERR260149	GlucoseControl	Gastrointestinal tract	4654210	3.20431e+06
ERR260150	GlucoseControl	Gastrointestinal tract	2370537	3.15552e+06
ERR260151	GlucoseControl	Gastrointestinal tract	1791579	2.84555e+06
ERR260152	GlucoseControl	Gastrointestinal tract	5000000	3.01922e+06
ERR260153	GlucoseControl	Gastrointestinal tract	5000000	3.00932e+06
ERR260154	GlucoseControl	Gastrointestinal tract	5000000	2.9344e+06
ERR260155	GlucoseControl	Gastrointestinal tract	5000000	2.82805e+06
ERR260156	GlucoseControl	Gastrointestinal tract	5000000	2.80224e+06
ERR260157	GlucoseControl	Gastrointestinal tract	5000000	3.31392e+06
ERR260158	GlucoseControl	Gastrointestinal tract	5000000	2.90874e+06
ERR260159	GlucoseControl	Gastrointestinal tract	5000000	3.31241e+06
ERR260160	GlucoseControl	Gastrointestinal tract	5000000	3.39498e+06
ERR260161	GlucoseControl	Gastrointestinal tract	5000000	3.14292e+06
ERR260162	GlucoseControl	Gastrointestinal tract	5000000	2.91974e+06
ERR260163	GlucoseControl	Gastrointestinal tract	5000000	2.82593e+06
ERR260164	GlucoseControl	Gastrointestinal tract	5000000	3.25484e+06
ERR260165	GlucoseControl	Gastrointestinal tract	5000000	3.30087e+06
ERR260166	GlucoseControl	Gastrointestinal tract	5000000	3.07309e+06
ERR260167	GlucoseControl	Gastrointestinal tract	5000000	3.7875e+06
ERR260168	GlucoseControl	Gastrointestinal tract	5000000	3.09187e+06
ERR260169	GlucoseControl	Gastrointestinal tract	5000000	3.40737e+06
ERR260170	GlucoseControl	Gastrointestinal tract	5000000	3.40677e+06
ERR260171	GlucoseControl	Gastrointestinal tract	5000000	3.32656e+06
ERR260172	GlucoseControl	Gastrointestinal tract	5000000	3.03815e+06
ERR260173	GlucoseControl	Gastrointestinal tract	5000000	2.56325e+06
ERR260174	GlucoseControl	Gastrointestinal tract	5000000	2.79625e+06
ERR260175	GlucoseControl	Gastrointestinal tract	5000000	2.5885e+06
ERR260176	GlucoseControl	Gastrointestinal tract	5000000	2.99508e+06
ERR260177	GlucoseControl	Gastrointestinal tract	5000000	2.83518e+06
ERR260178	GlucoseControl	Gastrointestinal tract	5000000	3.59092e+06
ERR260179	GlucoseControl	Gastrointestinal tract	5000000	2.80659e+06
ERR260180	GlucoseControl	Gastrointestinal tract	5000000	2.75864e+06
ERR260181	GlucoseControl	Gastrointestinal tract	5000000	3.26486e+06
ERR260182	GlucoseControl	Gastrointestinal tract	5000000	3.2576e+06
ERR260183	GlucoseControl	Gastrointestinal tract	5000000	2.75658e+06
ERR260184	GlucoseControl	Gastrointestinal tract	5000000	2.91762e+06
ERR260185	GlucoseControl	Gastrointestinal tract	5000000	2.97152e+06
ERR260186	GlucoseControl	Gastrointestinal tract	5000000	2.89113e+06
ERR260187	GlucoseControl	Gastrointestinal tract	5000000	3.10524e+06
ERR260188	GlucoseControl	Gastrointestinal tract	5000000	3.03465e+06
ERR260189	GlucoseControl	Gastrointestinal tract	5000000	3.16693e+06
ERR260190	GlucoseControl	Gastrointestinal tract	5000000	3.1618e+06
ERR260191	GlucoseControl	Gastrointestinal tract	5000000	2.94308e+06
ERR260192	GlucoseControl	Gastrointestinal tract	5000000	2.86288e+06
ERR260193	GlucoseControl	Gastrointestinal tract	5000000	3.1652e+06
ERR260194	GlucoseControl	Gastrointestinal tract	5000000	2.93003e+06
ERR260195	GlucoseControl	Gastrointestinal tract	5000000	3.02768e+06
ERR260196	GlucoseControl	Gastrointestinal tract	5000000	3.25778e+06
ERR260197	GlucoseControl	Gastrointestinal tract	5000000	3.00569e+06
ERR260198	GlucoseControl	Gastrointestinal tract	5000000	2.97987e+06
ERR260199	GlucoseControl	Gastrointestinal tract	5000000	3.0369e+06
ERR260200	GlucoseControl	Gastrointestinal tract	5000000	2.87791e+06
ERR260201	GlucoseControl	Gastrointestinal tract	5000000	3.24838e+06
ERR260202	GlucoseControl	Gastrointestinal tract	5000000	3.14857e+06
ERR260203	GlucoseControl	Gastrointestinal tract	5000000	3.12441e+06
ERR260204	GlucoseControl	Gastrointestinal tract	5000000	3.30776e+06
ERR260205	GlucoseControl	Gastrointestinal tract	5000000	2.80227e+06
ERR260206	GlucoseControl	Gastrointestinal tract	5000000	2.86977e+06
ERR260207	GlucoseControl	Gastrointestinal tract	5000000	2.88765e+06
ERR260208	GlucoseControl	Gastrointestinal tract	5000000	3.10788e+06
ERR260209	GlucoseControl	Gastrointestinal tract	5000000	2.77401e+06
ERR260210	GlucoseControl	Gastrointestinal tract	5000000	2.91429e+06
ERR260211	GlucoseControl	Gastrointestinal tract	5000000	2.68507e+06
ERR260212	GlucoseControl	Gastrointestinal tract	5000000	3.03635e+06
ERR260213	GlucoseControl	Gastrointestinal tract	5000000	3.0257e+06
ERR260214	GlucoseControl	Gastrointestinal tract	5000000	2.97227e+06
ERR260215	GlucoseControl	Gastrointestinal tract	5000000	3.14208e+06
ERR260216	GlucoseControl	Gastrointestinal tract	4797396	2.95841e+06
ERR260217	GlucoseControl	Gastrointestinal tract	5000000	3.06018e+06
ERR260218	GlucoseControl	Gastrointestinal tract	5000000	2.83239e+06
ERR260219	GlucoseControl	Gastrointestinal tract	5000000	3.50673e+06
ERR260220	GlucoseControl	Gastrointestinal tract	5000000	2.96793e+06
ERR260221	GlucoseControl	Gastrointestinal tract	5000000	2.97245e+06
ERR260222	GlucoseControl	Gastrointestinal tract	5000000	3.75555e+06
ERR260223	GlucoseControl	Gastrointestinal tract	5000000	2.89079e+06
ERR260224	GlucoseControl	Gastrointestinal tract	5000000	3.1031e+06
ERR260225	GlucoseControl	Gastrointestinal tract	5000000	2.9698e+06
ERR260226	GlucoseControl	Gastrointestinal tract	5000000	2.77647e+06
ERR260227	GlucoseControl	Gastrointestinal tract	5000000	3.47884e+06
ERR260228	GlucoseControl	Gastrointestinal tract	5000000	2.88928e+06
ERR260229	GlucoseControl	Gastrointestinal tract	5000000	3.63975e+06
ERR260230	GlucoseControl	Gastrointestinal tract	5000000	3.06128e+06
ERR260231	GlucoseControl	Gastrointestinal tract	5000000	3.25626e+06
ERR260232	GlucoseControl	Gastrointestinal tract	5000000	2.9943e+06
ERR260233	GlucoseControl	Gastrointestinal tract	5000000	3.15679e+06
ERR260234	GlucoseControl	Gastrointestinal tract	5000000	3.29102e+06
ERR260235	GlucoseControl	Gastrointestinal tract	5000000	3.28372e+06
ERR260236	GlucoseControl	Gastrointestinal tract	5000000	2.65618e+06
ERR260237	GlucoseControl	Gastrointestinal tract	5000000	3.22471e+06
ERR260238	GlucoseControl	Gastrointestinal tract	5000000	3.3888e+06
ERR260239	GlucoseControl	Gastrointestinal tract	5000000	3.14609e+06
ERR260240	GlucoseControl	Gastrointestinal tract	5000000	3.66922e+06
ERR260241	GlucoseControl	Gastrointestinal tract	5000000	2.82081e+06
ERR260242	GlucoseControl	Gastrointestinal tract	5000000	2.93303e+06
ERR260243	GlucoseControl	Gastrointestinal tract	5000000	3.08257e+06
ERR260244	GlucoseControl	Gastrointestinal tract	5000000	3.16412e+06
ERR260245	GlucoseControl	Gastrointestinal tract	5000000	2.87002e+06
ERR260246	GlucoseControl	Gastrointestinal tract	5000000	3.37603e+06
ERR260247	GlucoseControl	Gastrointestinal tract	5000000	3.31615e+06
ERR260248	GlucoseControl	Gastrointestinal tract	5000000	3.01646e+06
ERR260249	GlucoseControl	Gastrointestinal tract	5000000	3.0826e+06
ERR260250	GlucoseControl	Gastrointestinal tract	5000000	3.192e+06
ERR260251	GlucoseControl	Gastrointestinal tract	5000000	3.18336e+06
ERR260252	GlucoseControl	Gastrointestinal tract	5000000	2.68709e+06
ERR260253	GlucoseControl	Gastrointestinal tract	5000000	2.73488e+06
ERR260254	GlucoseControl	Gastrointestinal tract	5000000	2.773e+06
ERR260255	GlucoseControl	Gastrointestinal tract	5000000	3.19333e+06
ERR260256	GlucoseControl	Gastrointestinal tract	5000000	3.25348e+06
ERR260257	GlucoseControl	Gastrointestinal tract	5000000	2.78671e+06
ERR260258	GlucoseControl	Gastrointestinal tract	5000000	2.74703e+06
ERR260259	GlucoseControl	Gastrointestinal tract	5000000	2.92908e+06
ERR260260	GlucoseControl	Gastrointestinal tract	5000000	2.92942e+06
ERR260261	GlucoseControl	Gastrointestinal tract	5000000	3.37988e+06
ERR260262	GlucoseControl	Gastrointestinal tract	5000000	2.9899e+06
ERR260263	GlucoseControl	Gastrointestinal tract	5000000	2.95345e+06
ERR260264	GlucoseControl	Gastrointestinal tract	5000000	3.07672e+06
ERR260265	GlucoseControl	Gastrointestinal tract	5000000	3.04327e+06
ERR260266	GlucoseControl	Gastrointestinal tract	5000000	3.02952e+06
ERR260267	GlucoseControl	Gastrointestinal tract	5000000	2.95191e+06
ERR260268	GlucoseControl	Gastrointestinal tract	3810477	2.9742e+06
ERR260269	GlucoseControl	Gastrointestinal tract	4498409	3.15279e+06
ERR260270	GlucoseControl	Gastrointestinal tract	5000000	3.32794e+06
ERR260271	GlucoseControl	Gastrointestinal tract	3672354	2.96802e+06
ERR260272	GlucoseControl	Gastrointestinal tract	3780579	2.83459e+06
ERR260273	GlucoseControl	Gastrointestinal tract	3909042	2.83818e+06
ERR260274	GlucoseControl	Gastrointestinal tract	5000000	2.69162e+06
ERR260275	GlucoseControl	Gastrointestinal tract	5000000	3.11814e+06
ERR260276	GlucoseControl	Gastrointestinal tract	4651097	3.17961e+06
ERR275251	GlucoseControl	Gastrointestinal tract	5000000	3.14503e+06
ERR275252	GlucoseControl	Gastrointestinal tract	5000000	3.00334e+06
MH0002	MetaHIT	Gastrointestinal tract	3806238	3.4522e+06
MH0003	MetaHIT	Gastrointestinal tract	4152668	3.55787e+06
MH0006	MetaHIT	Gastrointestinal tract	5000000	3.1751e+06
MH0009	MetaHIT	Gastrointestinal tract	4568329	2.86622e+06
MH0011	MetaHIT	Gastrointestinal tract	4511887	3.08874e+06
MH0012	MetaHIT	Gastrointestinal tract	4614268	3.03447e+06
MH0014	MetaHIT	Gastrointestinal tract	4119552	3.48333e+06
MH0016	MetaHIT	Gastrointestinal tract	4369668	3.80586e+06
MH0020	MetaHIT	Gastrointestinal tract	2504860	4.37156e+06
MH0021	MetaHIT	Gastrointestinal tract	2412599	3.60554e+06
MH0024	MetaHIT	Gastrointestinal tract	5000000	3.53349e+06
MH0025	MetaHIT	Gastrointestinal tract	5000000	3.38815e+06
MH0026	MetaHIT	Gastrointestinal tract	2053840	3.39953e+06
MH0028	MetaHIT	Gastrointestinal tract	5000000	3.05168e+06
MH0030	MetaHIT	Gastrointestinal tract	2342030	3.11786e+06
MH0031	MetaHIT	Gastrointestinal tract	5000000	2.66156e+06
MH0032	MetaHIT	Gastrointestinal tract	2736186	3.04924e+06
MH0033	MetaHIT	Gastrointestinal tract	2965220	3.30044e+06
MH0034	MetaHIT	Gastrointestinal tract	459359	4.27794e+06
MH0035	MetaHIT	Gastrointestinal tract	5000000	2.96698e+06
MH0036	MetaHIT	Gastrointestinal tract	2533690	3.94159e+06
MH0037	MetaHIT	Gastrointestinal tract	1969132	4.47935e+06
MH0038	MetaHIT	Gastrointestinal tract	1388147	3.55202e+06
MH0039	MetaHIT	Gastrointestinal tract	1620290	3.64098e+06
MH0040	MetaHIT	Gastrointestinal tract	5000000	2.75919e+06
MH0041	MetaHIT	Gastrointestinal tract	5000000	3.26787e+06
MH0042	MetaHIT	Gastrointestinal tract	1425032	4.56477e+06
MH0043	MetaHIT	Gastrointestinal tract	5000000	3.57931e+06
MH0044	MetaHIT	Gastrointestinal tract	5000000	3.06762e+06
MH0045	MetaHIT	Gastrointestinal tract	5000000	3.24325e+06
MH0046	MetaHIT	Gastrointestinal tract	2792409	3.11209e+06
MH0047	MetaHIT	Gastrointestinal tract	5000000	2.98912e+06
MH0048	MetaHIT	Gastrointestinal tract	2399960	3.2984e+06
MH0049	MetaHIT	Gastrointestinal tract	4901796	3.51696e+06
MH0050	MetaHIT	Gastrointestinal tract	5000000	2.99069e+06
MH0051	MetaHIT	Gastrointestinal tract	2452692	3.60084e+06
MH0052	MetaHIT	Gastrointestinal tract	4170391	2.93959e+06
MH0053	MetaHIT	Gastrointestinal tract	5000000	2.61156e+06
MH0054	MetaHIT	Gastrointestinal tract	4635228	3.20792e+06
MH0055	MetaHIT	Gastrointestinal tract	5000000	2.93805e+06
MH0056	MetaHIT	Gastrointestinal tract	2882022	3.10346e+06
MH0057	MetaHIT	Gastrointestinal tract	4358507	3.04744e+06
MH0058	MetaHIT	Gastrointestinal tract	5000000	3.44792e+06
MH0059	MetaHIT	Gastrointestinal tract	4484249	3.26054e+06
MH0060	MetaHIT	Gastrointestinal tract	4757374	2.73873e+06
MH0061	MetaHIT	Gastrointestinal tract	4211755	3.80396e+06
MH0062	MetaHIT	Gastrointestinal tract	4917292	3.26051e+06
MH0063	MetaHIT	Gastrointestinal tract	3425376	3.24529e+06
MH0064	MetaHIT	Gastrointestinal tract	5000000	3.18411e+06
MH0065	MetaHIT	Gastrointestinal tract	5000000	2.53869e+06
MH0066	MetaHIT	Gastrointestinal tract	5000000	3.04729e+06
MH0067	MetaHIT	Gastrointestinal tract	4263810	3.39387e+06
MH0068	MetaHIT	Gastrointestinal tract	5000000	3.34625e+06
MH0069	MetaHIT	Gastrointestinal tract	5000000	2.73953e+06
MH0070	MetaHIT	Gastrointestinal tract	5000000	2.83727e+06
MH0071	MetaHIT	Gastrointestinal tract	5000000	3.31582e+06
MH0072	MetaHIT	Gastrointestinal tract	2586257	3.92823e+06
MH0073	MetaHIT	Gastrointestinal tract	5000000	3.26561e+06
MH0074	MetaHIT	Gastrointestinal tract	5000000	3.46339e+06
MH0075	MetaHIT	Gastrointestinal tract	5000000	2.80545e+06
MH0076	MetaHIT	Gastrointestinal tract	5000000	3.08734e+06
MH0077	MetaHIT	Gastrointestinal tract	5000000	2.93934e+06
MH0078	MetaHIT	Gastrointestinal tract	4453550	3.05656e+06
MH0079	MetaHIT	Gastrointestinal tract	5000000	2.76307e+06
MH0080	MetaHIT	Gastrointestinal tract	5000000	3.14231e+06
MH0081	MetaHIT	Gastrointestinal tract	5000000	3.05583e+06
MH0082	MetaHIT	Gastrointestinal tract	5000000	2.63748e+06
MH0083	MetaHIT	Gastrointestinal tract	5000000	3.19685e+06
MH0084	MetaHIT	Gastrointestinal tract	4276854	3.17437e+06
MH0085	MetaHIT	Gastrointestinal tract	5000000	3.44092e+06
MH0086	MetaHIT	Gastrointestinal tract	4410881	3.20585e+06
O2.UC-1	MetaHIT	Gastrointestinal tract	4875070	2.95725e+06
O2.UC-11	MetaHIT	Gastrointestinal tract	5000000	3.31948e+06
O2.UC-12	MetaHIT	Gastrointestinal tract	5000000	3.04614e+06
O2.UC-13	MetaHIT	Gastrointestinal tract	4476834	3.38783e+06
O2.UC-14	MetaHIT	Gastrointestinal tract	3319561	2.59797e+06
O2.UC-16	MetaHIT	Gastrointestinal tract	3715903	2.63675e+06
O2.UC-17	MetaHIT	Gastrointestinal tract	3805301	3.42591e+06
O2.UC-18	MetaHIT	Gastrointestinal tract	3614143	3.37963e+06
O2.UC-19	MetaHIT	Gastrointestinal tract	2634488	3.40763e+06
O2.UC-20	MetaHIT	Gastrointestinal tract	2774142	3.00682e+06
O2.UC-21	MetaHIT	Gastrointestinal tract	3698579	3.39457e+06
O2.UC-22	MetaHIT	Gastrointestinal tract	2885841	4.28947e+06
O2.UC-23	MetaHIT	Gastrointestinal tract	3434507	3.18422e+06
O2.UC-24	MetaHIT	Gastrointestinal tract	5000000	3.00653e+06
O2.UC-4	MetaHIT	Gastrointestinal tract	5000000	3.17376e+06
V1.CD-1	MetaHIT	Gastrointestinal tract	2255990	4.03397e+06
V1.CD-11	MetaHIT	Gastrointestinal tract	5000000	3.09253e+06
V1.CD-12	MetaHIT	Gastrointestinal tract	5000000	4.71985e+06
V1.CD-13	MetaHIT	Gastrointestinal tract	5000000	2.93408e+06
V1.CD-14	MetaHIT	Gastrointestinal tract	5000000	3.07401e+06
V1.CD-15	MetaHIT	Gastrointestinal tract	5000000	3.74899e+06
V1.CD-2	MetaHIT	Gastrointestinal tract	1841108	3.52887e+06
V1.CD-3	MetaHIT	Gastrointestinal tract	2292661	3.22539e+06
V1.CD-4	MetaHIT	Gastrointestinal tract	2458376	2.88117e+06
V1.CD-6	MetaHIT	Gastrointestinal tract	2181023	3.42702e+06
V1.CD-8	MetaHIT	Gastrointestinal tract	5000000	2.76312e+06
V1.CD-9	MetaHIT	Gastrointestinal tract	5000000	3.04123e+06
V1.UC-10	MetaHIT	Gastrointestinal tract	2463526	3.65391e+06
V1.UC-13	MetaHIT	Gastrointestinal tract	3074338	3.92165e+06
V1.UC-14	MetaHIT	Gastrointestinal tract	4492670	3.14419e+06
V1.UC-15	MetaHIT	Gastrointestinal tract	3538801	3.38066e+06
V1.UC-17	MetaHIT	Gastrointestinal tract	2182268	3.68363e+06
V1.UC-18	MetaHIT	Gastrointestinal tract	4589422	3.64724e+06
V1.UC-19	MetaHIT	Gastrointestinal tract	4703377	2.77191e+06
V1.UC-21	MetaHIT	Gastrointestinal tract	5000000	3.07774e+06
V1.UC-6	MetaHIT	Gastrointestinal tract	5000000	3.35488e+06
V1.UC-7	MetaHIT	Gastrointestinal tract	5000000	3.44963e+06
V1.UC-8	MetaHIT	Gastrointestinal tract	4416904	3.86155e+06
V1.UC-9	MetaHIT	Gastrointestinal tract	3361754	2.79264e+06
