# Supplementary material for: Average genome size estimation improves comparative metagenomics and sheds light on the functional ecology of the human microbiome
Source: Genome Biol. 2015 Mar 25;16(1):51. doi: 10.1186/s13059-015-0611-7 (PMC4389708; doi:10.1186/s13059-015-0611-7)
Supplement: Additional file 11: — Lists P -values from comparisons of AGS between body sites, oral subsites, and gut microbiome projects. [file 13059_2015_611_MOESM11_ESM.xlsx]

## Sheet: Sheet1
Comparisons of AGS between body sites, oral subsites, and gut microbiome projects P-values were computed using the Wilcoxon rank-sum test Different countries correspond to different gut microbiome projects: China: Qin et al. (2012) "A metagenome-wide association study of gut microbiota in type 2 diabetes" Denmark and Spain: Qin et al. (2010) "A human gut microbial gene catalogue established by me…
Body site 1	Body site 2	Wilcoxon P-value
Gastrointestinal tract	Skin	0.00359405
Gastrointestinal tract	Airways	2.08764e-09
Gastrointestinal tract	Oral	7.07174e-42
Gastrointestinal tract	Urogenital tract	2.7145e-16
Skin	Airways	0.682346
Skin	Oral	9.93716e-05
Skin	Urogenital tract	0.000634658
Oral	Urogenital tract	0.0176342
Oral subsite 1	Oral subsite 2	Wilcoxon P-value
Tongue dorsum	Buccal mucosa	0.0101023
Tongue dorsum	Supragingival plaque	2.32631e-14
Tongue dorsum	Throat	0.362529
Buccal mucosa	Supragingival plaque	4.08209e-17
Buccal mucosa	Throat	0.655519
Supragingival plaque	Throat	0.0193638
Country 1	Country 2	Wilcoxon P-value
China	Denmark	6.64468e-06
China	Spain	0.00836095
China	Sweden	1.46746e-26
China	USA	6.67384e-14
Denmark	Spain	0.58671
Denmark	Sweden	0.000162997
Denmark	USA	5.45898e-15
Spain	Sweden	0.000325238
Spain	USA	7.26872e-09
Sweden	USA	6.77177e-35
