# Supplementary material for: Average genome size estimation improves comparative metagenomics and sheds light on the functional ecology of the human microbiome
Source: Genome Biol. 2015 Mar 25;16(1):51. doi: 10.1186/s13059-015-0611-7 (PMC4389708; doi:10.1186/s13059-015-0611-7)
Supplement: Additional file 12: — Lists associations between AGS and bacterial and archaeal taxa within the HMP dataset. [file 13059_2015_611_MOESM12_ESM.xlsx]

## Sheet: Sheet1
Within-body-site taxonomic associations with AGS Metaphlan was used to estimate the relative abundance of taxa in 736 samples from the HMP Pearson correlations were performed between the relative abundance of taxa and AGS within each HMP body site
Body site	Taxonomic level	Taxon name	N samples	Mean relative abundance	Pearson Rho	Pearson r2	Pearson P-value
Buccal mucosa	class	Actinobacteria	103	0.0791125	0.241969	0.0585489	0.013799
Buccal mucosa	class	Alphaproteobacteria	103	1.4008e-05	0.00943615	8.9041e-05	0.924633
Buccal mucosa	class	Bacilli	103	0.647674	-0.240966	0.0580645	0.0142091
Buccal mucosa	class	Bacteroidia	103	0.0141317	0.384923	0.148165	5.9524e-05
Buccal mucosa	class	Betaproteobacteria	103	0.0428801	0.0640592	0.00410359	0.520317
Buccal mucosa	class	Chlamydiae	103	7.26947e-05	0.0704793	0.00496733	0.479295
Buccal mucosa	class	Clostridia	103	0.00401773	0.348184	0.121232	0.000313333
Buccal mucosa	class	Deltaproteobacteria	103	1.42033e-05	0.146049	0.0213304	0.141006
Buccal mucosa	class	Epsilonproteobacteria	103	0.00446482	0.272818	0.0744297	0.00530172
Buccal mucosa	class	Erysipelotrichi	103	0.000337151	0.200165	0.0400661	0.0426393
Buccal mucosa	class	Flavobacteria	103	0.00696524	0.0862212	0.0074341	0.386499
Buccal mucosa	class	Fusobacteria	103	0.00864527	0.263575	0.0694716	0.00714332
Buccal mucosa	class	Gammaproteobacteria	103	0.1625	-0.155536	0.0241914	0.116691
Buccal mucosa	class	Negativicutes	103	0.0287609	0.270954	0.0734158	0.00563491
Buccal mucosa	class	Sphingobacteria	103	0.000185521	0.219522	0.04819	0.0258826
Buccal mucosa	class	Spirochaetes	103	0.00021915	-0.00792389	6.2788e-05	0.936684
Buccal mucosa	class	Verrucomicrobiae	103	5.2405e-06	0.136389	0.0186021	0.169523
Buccal mucosa	family	Actinomycetaceae	103	0.0136108	0.132879	0.0176568	0.180878
Buccal mucosa	family	Aerococcaceae	103	0.0045006	-0.0807976	0.00652826	0.417178
Buccal mucosa	family	Aurantimonadaceae	103	3.57596e-06	0.17474	0.0305339	0.0775002
Buccal mucosa	family	Bacillales_uncl	103	0.0613831	0.0351361	0.00123454	0.724576
Buccal mucosa	family	Bacteroidaceae	103	0.00151642	0.32804	0.10761	0.000717693
Buccal mucosa	family	Bifidobacteriaceae	103	0.000154052	0.0366188	0.00134094	0.713449
Buccal mucosa	family	Burkholderiaceae	103	0.00389213	0.0832002	0.00692228	0.403417
Buccal mucosa	family	Campylobacteraceae	103	0.0043916	0.274593	0.0754011	0.00500099
Buccal mucosa	family	Cardiobacteriaceae	103	0.00032389	0.00334871	1.12139e-05	0.973219
Buccal mucosa	family	Carnobacteriaceae	103	0.0120311	-0.114317	0.0130685	0.250223
Buccal mucosa	family	Chlamydiaceae	103	6.06542e-05	0.0707656	0.00500777	0.477507
Buccal mucosa	family	Clostridiaceae	103	5.0987e-06	0.0900029	0.00810053	0.365932
Buccal mucosa	family	Clostridiales_Family_XI_Incertae_Sedis	103	0.00061009	0.160549	0.025776	0.105225
Buccal mucosa	family	Clostridiales_uncl	103	4.94083e-06	0.218636	0.0478016	0.0265039
Buccal mucosa	family	Comamonadaceae	103	6.8023e-05	0.00932997	8.70483e-05	0.925478
Buccal mucosa	family	Coriobacteriaceae	103	0.000717668	0.192359	0.0370021	0.0515794
Buccal mucosa	family	Corynebacteriaceae	103	0.00554377	0.053269	0.00283759	0.593062
Buccal mucosa	family	Desulfobulbaceae	103	2.10328e-06	-0.00305821	9.35265e-06	0.975542
Buccal mucosa	family	Desulfovibrionaceae	103	1.17022e-05	0.158817	0.0252229	0.109082
Buccal mucosa	family	Enterobacteriaceae	103	1.44919e-05	0.110468	0.0122032	0.266633
Buccal mucosa	family	Enterococcaceae	103	0.000291257	0.0135039	0.000182356	0.892309
Buccal mucosa	family	Erysipelotrichaceae	103	0.000337839	0.200459	0.0401838	0.0423297
Buccal mucosa	family	Eubacteriaceae	103	0.000709219	0.401686	0.161352	2.60555e-05
Buccal mucosa	family	Flavobacteriaceae	103	0.00697691	0.0867286	0.00752184	0.3837
Buccal mucosa	family	Fusobacteriaceae	103	0.00340988	0.173209	0.0300014	0.0801742
Buccal mucosa	family	Helicobacteraceae	103	8.27515e-05	-0.0268535	0.00072111	0.787733
Buccal mucosa	family	Lachnospiraceae	103	0.00233067	0.280738	0.0788138	0.00407354
Buccal mucosa	family	Lactobacillaceae	103	6.39044e-05	-0.0958088	0.00917932	0.335697
Buccal mucosa	family	Leptotrichales_unclassified	103	0.000974492	0.342638	0.117401	0.000395852
Buccal mucosa	family	Leptotrichiaceae	103	0.00351233	0.242958	0.0590288	0.0134045
Buccal mucosa	family	Listeriaceae	103	6.4678e-07	0.200621	0.0402487	0.0421601
Buccal mucosa	family	Methylobacteriaceae	103	9.29794e-06	-0.0511559	0.00261693	0.607828
Buccal mucosa	family	Micrococcaceae	103	0.0575253	0.223379	0.049898	0.023322
Buccal mucosa	family	Moraxellaceae	103	7.35099e-06	0.01416	0.000200505	0.88711
Buccal mucosa	family	Mycobacteriaceae	103	0.000605289	0.122109	0.0149107	0.219164
Buccal mucosa	family	Neisseriaceae	103	0.038957	0.0542134	0.0029391	0.586516
Buccal mucosa	family	Oceanospirillaceae	103	4.48041e-07	0.378258	0.143079	8.16632e-05
Buccal mucosa	family	Pasteurellaceae	103	0.162265	-0.155386	0.0241447	0.117049
Buccal mucosa	family	Peptostreptococcaceae	103	0.000148738	0.153504	0.0235635	0.121605
Buccal mucosa	family	Porphyromonadaceae	103	0.000977341	0.229795	0.0528055	0.0195414
Buccal mucosa	family	Prevotellaceae	103	0.0113138	0.298231	0.088942	0.0022154
Buccal mucosa	family	Propionibacteriaceae	103	0.00102663	0.129506	0.0167718	0.192302
Buccal mucosa	family	Pseudomonadaceae	103	2.87868e-06	0.0761522	0.00579916	0.444546
Buccal mucosa	family	Rhodobacteraceae	103	4.42372e-07	-0.0278927	0.000778005	0.779723
Buccal mucosa	family	Rikenellaceae	103	0.000347628	0.32431	0.105177	0.000831687
Buccal mucosa	family	Ruminococcaceae	103	0.000211371	0.293548	0.0861703	0.00261746
Buccal mucosa	family	Sphingobacteriaceae	103	0.000155038	0.219878	0.0483463	0.0256369
Buccal mucosa	family	Staphylococcaceae	103	1.25747e-05	0.0676391	0.00457504	0.497225
Buccal mucosa	family	Streptococcaceae	103	0.569872	-0.247284	0.0611491	0.0117935
Buccal mucosa	family	Sutterellaceae	103	1.99782e-06	0.11587	0.0134258	0.243805
Buccal mucosa	family	Treponemaceae	103	0.000219415	-0.00775618	6.01583e-05	0.938021
Buccal mucosa	family	Veillonellaceae	103	0.0287993	0.2714	0.073658	0.00555347
Buccal mucosa	family	Verrucomicrobiaceae	103	5.24292e-06	0.136364	0.0185952	0.169603
Buccal mucosa	genus	Abiotrophia	103	0.00450613	-0.0805936	0.00649533	0.418359
Buccal mucosa	genus	Acidovorax	103	6.80975e-05	0.00934302	8.72921e-05	0.925374
Buccal mucosa	genus	Acinetobacter	103	7.36295e-06	0.0141556	0.000200382	0.887145
Buccal mucosa	genus	Actinobacillus	103	9.91817e-06	-0.010016	0.000100319	0.920017
Buccal mucosa	genus	Actinomyces	103	0.0136263	0.133227	0.0177495	0.179727
Buccal mucosa	genus	Aggregatibacter	103	0.00223351	0.117655	0.0138428	0.236565
Buccal mucosa	genus	Akkermansia	103	5.24595e-06	0.136333	0.0185867	0.169702
Buccal mucosa	genus	Alistipes	103	0.000347862	0.324332	0.105191	0.000830985
Buccal mucosa	genus	Alkaliphilus	103	5.11528e-06	0.0903192	0.00815757	0.364243
Buccal mucosa	genus	Anaerococcus	103	0.000105623	0.275149	0.0757068	0.00490996
Buccal mucosa	genus	Atopobium	103	0.000710746	0.195251	0.0381231	0.0481019
Buccal mucosa	genus	Aurantimonadaceae_unclassified	103	2.69078e-06	0.174853	0.0305734	0.0773055
Buccal mucosa	genus	Bacteroides	103	0.00151805	0.328099	0.107649	0.00071602
Buccal mucosa	genus	Bifidobacterium	103	0.000144967	0.0478918	0.00229362	0.630948
Buccal mucosa	genus	Bilophila	103	1.75758e-06	0.182856	0.0334365	0.0644923
Buccal mucosa	genus	Blautia	103	4.95073e-06	0.218805	0.0478755	0.0263845
Buccal mucosa	genus	Bulleidia	103	8.10476e-06	0.0458486	0.00210209	0.645606
Buccal mucosa	genus	Burkholderia	103	2.09549e-05	0.0569975	0.00324871	0.567412
Buccal mucosa	genus	Butyrivibrio	103	0.000736721	0.185927	0.0345688	0.0600598
Buccal mucosa	genus	Campylobacter	103	0.00440363	0.274803	0.0755167	0.00496636
Buccal mucosa	genus	Capnocytophaga	103	0.00692338	0.0861946	0.00742951	0.386646
Buccal mucosa	genus	Cardiobacterium	103	0.000324572	0.00396055	1.56859e-05	0.968329
Buccal mucosa	genus	Catonella	103	6.80425e-05	0.0265148	0.000703032	0.790349
Buccal mucosa	genus	Cellulophaga	103	3.83614e-05	0.117936	0.013909	0.23544
Buccal mucosa	genus	Chlamydiaceae_unclassified	103	4.55617e-05	0.0711265	0.00505898	0.475258
Buccal mucosa	genus	Clostridiales_Family_XI_Incertae_Sedis_unclassified	103	1.64507e-05	-0.059105	0.00349341	0.553149
Buccal mucosa	genus	Collinsella	103	2.25503e-06	0.182856	0.0334365	0.0644923
Buccal mucosa	genus	Coprococcus	103	1.64226e-05	0.182856	0.0334365	0.0644923
Buccal mucosa	genus	Corynebacterium	103	0.00555549	0.0541509	0.00293232	0.586948
Buccal mucosa	genus	Cryptobacterium	103	7.92967e-08	-0.0122013	0.000148872	0.902643
Buccal mucosa	genus	Desulfobulbaceae_unclassified	103	1.57857e-06	-0.00309711	9.59207e-06	0.975231
Buccal mucosa	genus	Desulfovibrio	103	9.97165e-06	0.0985877	0.00971954	0.321802
Buccal mucosa	genus	Dialister	103	0.000462997	0.0364956	0.00133193	0.714371
Buccal mucosa	genus	Dorea	103	5.15373e-06	0.182856	0.0334365	0.0644923
Buccal mucosa	genus	Eikenella	103	0.00035635	-0.0322643	0.00104099	0.74629
Buccal mucosa	genus	Enterococcus	103	0.000291634	0.0139054	0.00019336	0.889127
Buccal mucosa	genus	Escherichia	103	1.4534e-05	0.110411	0.0121907	0.26688
Buccal mucosa	genus	Eubacterium	103	0.000711012	0.401978	0.161587	2.56727e-05
Buccal mucosa	genus	Faecalibacterium	103	0.000137435	0.284787	0.0811035	0.00354977
Buccal mucosa	genus	Flavobacterium	103	2.98875e-05	0.137231	0.0188323	0.166882
Buccal mucosa	genus	Fusobacterium	103	0.0034171	0.173917	0.0302472	0.078928
Buccal mucosa	genus	Gardnerella	103	5.00195e-06	-0.0592041	0.00350512	0.552482
Buccal mucosa	genus	Gemella	103	0.0614419	0.0355463	0.00126354	0.721492
Buccal mucosa	genus	Granulicatella	103	0.0120436	-0.114065	0.0130108	0.251277
Buccal mucosa	genus	Haemophilus	103	0.160163	-0.157952	0.0249487	0.11105
Buccal mucosa	genus	Helicobacter	103	8.27709e-05	-0.0268564	0.000721266	0.787711
Buccal mucosa	genus	Histophilus	103	6.32645e-08	-0.147035	0.0216193	0.138314
Buccal mucosa	genus	Kingella	103	0.00114262	0.0675855	0.0045678	0.497567
Buccal mucosa	genus	Lactobacillus	103	6.39144e-05	-0.0958096	0.00917949	0.335692
Buccal mucosa	genus	Lactococcus	103	4.81132e-05	0.0285061	0.000812598	0.775006
Buccal mucosa	genus	Lautropia	103	0.00387575	0.0833662	0.00694992	0.402476
Buccal mucosa	genus	Leptotrichia	103	0.00353659	0.242825	0.0589641	0.013457
Buccal mucosa	genus	Listeria	103	6.46868e-07	0.200621	0.0402487	0.0421601
Buccal mucosa	genus	Mannheimia	103	7.20005e-08	-0.0368223	0.00135588	0.711926
Buccal mucosa	genus	Marinomonas	103	4.48276e-07	0.378258	0.143079	8.16632e-05
Buccal mucosa	genus	Megamonas	103	9.22886e-06	0.0215716	0.000465332	0.828769
Buccal mucosa	genus	Megasphaera	103	0.000574616	0.252756	0.0638855	0.00999929
Buccal mucosa	genus	Methylobacterium	103	9.31301e-06	-0.0511395	0.00261525	0.607944
Buccal mucosa	genus	Mycobacterium	103	0.000606072	0.122797	0.015079	0.216562
Buccal mucosa	genus	Neisseria	103	0.0374495	0.0515113	0.00265342	0.605334
Buccal mucosa	genus	Neisseriaceae_unclassified	103	3.01469e-05	0.143367	0.0205541	0.148533
Buccal mucosa	genus	Odoribacter	103	7.1753e-05	0.232862	0.0542245	0.0179289
Buccal mucosa	genus	Olsenella	103	5.80125e-06	-0.0777073	0.00603843	0.435274
Buccal mucosa	genus	Oribacterium	103	0.00147055	0.228551	0.0522355	0.0202301
Buccal mucosa	genus	Parabacteroides	103	0.000101073	0.287519	0.0826671	0.00323128
Buccal mucosa	genus	Paracoccus	103	4.42684e-07	-0.0278957	0.000778168	0.7797
Buccal mucosa	genus	Parascardovia	103	4.34421e-06	0.0037497	1.40602e-05	0.970014
Buccal mucosa	genus	Parvimonas	103	0.00029477	0.125756	0.0158146	0.205606
Buccal mucosa	genus	Peptoniphilus	103	0.000189006	0.0356657	0.00127204	0.720595
Buccal mucosa	genus	Peptostreptococcus	103	0.000149071	0.153995	0.0237145	0.120403
Buccal mucosa	genus	Porphyromonas	103	0.000805695	0.0965124	0.00931465	0.332143
Buccal mucosa	genus	Prevotella	103	0.0113403	0.298335	0.0890036	0.00220719
Buccal mucosa	genus	Propionibacterium	103	0.00102786	0.129531	0.0167784	0.192214
Buccal mucosa	genus	Pseudomonas	103	2.88608e-06	0.0764453	0.00584389	0.44279
Buccal mucosa	genus	Pseudoramibacter	103	3.40565e-08	0.0176675	0.000312142	0.859405
Buccal mucosa	genus	Roseburia	103	2.81654e-05	0.278155	0.0773702	0.00444279
Buccal mucosa	genus	Rothia	103	0.0575838	0.223829	0.0500995	0.0230374
Buccal mucosa	genus	Ruminococcus	103	7.40198e-05	0.296559	0.0879474	0.00235205
Buccal mucosa	genus	Selenomonas	103	0.000613333	0.0913894	0.00835202	0.358564
Buccal mucosa	genus	Shuttleworthia	103	1.05501e-05	-0.0282841	0.00079999	0.776713
Buccal mucosa	genus	Simonsiella	103	2.29682e-05	0.152939	0.0233904	0.122999
Buccal mucosa	genus	Slackia	103	5.05443e-07	0.225648	0.0509169	0.021919
Buccal mucosa	genus	Solobacterium	103	0.000330601	0.203623	0.0414623	0.0391133
Buccal mucosa	genus	Sphingobacteriaceae_unclassified	103	0.000116695	0.22032	0.0485407	0.0253344
Buccal mucosa	genus	Staphylococcus	103	1.25868e-05	0.0676929	0.00458233	0.496882
Buccal mucosa	genus	Streptobacillus	103	2.1573e-06	0.0366123	0.00134046	0.713498
Buccal mucosa	genus	Streptococcus	103	0.570353	-0.246415	0.0607202	0.0121028
Buccal mucosa	genus	Subdoligranulum	103	8.45272e-08	0.182856	0.0334365	0.0644923
Buccal mucosa	genus	Sutterella	103	2.00064e-06	0.115941	0.0134423	0.243514
Buccal mucosa	genus	Treponema	103	0.000219748	-0.00754458	5.69206e-05	0.939709
Buccal mucosa	genus	Veillonella	103	0.0271874	0.266639	0.0710962	0.00647829
Buccal mucosa	order	Actinomycetales	103	0.0782683	0.239457	0.0573394	0.0148461
Buccal mucosa	order	Bacillales	103	0.0613671	0.0350364	0.00122755	0.725327
Buccal mucosa	order	Bacteroidales	103	0.0141405	0.38494	0.148179	5.94743e-05
Buccal mucosa	order	Bifidobacteriales	103	0.000153922	0.0364882	0.00133139	0.714427
Buccal mucosa	order	Burkholderiales	103	0.00395984	0.0834346	0.00696134	0.402088
Buccal mucosa	order	Campylobacterales	103	0.00446838	0.272884	0.0744659	0.00529018
Buccal mucosa	order	Cardiobacteriales	103	0.000323552	0.00304728	9.2859e-06	0.975629
Buccal mucosa	order	Chlamydiales	103	6.8183e-05	0.0705864	0.00498244	0.478625
Buccal mucosa	order	Clostridiales	103	0.00401862	0.348345	0.121345	0.000311194
Buccal mucosa	order	Coriobacteriales	103	0.000716816	0.192006	0.0368663	0.0520181
Buccal mucosa	order	Desulfobacterales	103	2.36536e-06	-0.00303878	9.23417e-06	0.975697
Buccal mucosa	order	Desulfovibrionales	103	1.16887e-05	0.158862	0.0252371	0.108981
Buccal mucosa	order	Enterobacteriales	103	1.4471e-05	0.110496	0.0122095	0.26651
Buccal mucosa	order	Erysipelotrichales	103	0.000337409	0.200275	0.0401102	0.042523
Buccal mucosa	order	Flavobacteriales	103	0.0069696	0.0864106	0.0074668	0.385452
Buccal mucosa	order	Fusobacteriales	103	0.00340524	0.172803	0.029861	0.0808949
Buccal mucosa	order	Lactobacillales	103	0.586487	-0.266758	0.0711598	0.00645355
Buccal mucosa	order	Leptotrichales	103	0.00495974	0.260878	0.0680571	0.00777791
Buccal mucosa	order	Neisseriales	103	0.0389349	0.0538809	0.00290315	0.588817
Buccal mucosa	order	Oceanospirillales	103	4.47924e-07	0.378258	0.143079	8.16632e-05
Buccal mucosa	order	Pasteurellales	103	0.162194	-0.155588	0.0242077	0.116567
Buccal mucosa	order	Pseudomonadales	103	1.02203e-05	0.0367384	0.00134971	0.712554
Buccal mucosa	order	Rhizobiales	103	1.33068e-05	0.00728235	5.30326e-05	0.941801
Buccal mucosa	order	Rhodobacterales	103	4.42215e-07	-0.0278913	0.000777924	0.779734
Buccal mucosa	order	Selenomonadales	103	0.0287753	0.271121	0.0735063	0.00560433
Buccal mucosa	order	Sphingobacteriales	103	0.00017411	0.219656	0.0482487	0.0257901
Buccal mucosa	order	Spirochaetales	103	0.000219249	-0.00786116	6.17979e-05	0.937184
Buccal mucosa	order	Verrucomicrobiales	103	5.24141e-06	0.13638	0.0185995	0.169553
Buccal mucosa	phylum	Actinobacteria	103	0.0790948	0.241852	0.0584922	0.0138464
Buccal mucosa	phylum	Bacteroidetes	103	0.0212814	0.387026	0.149789	5.3793e-05
Buccal mucosa	phylum	Chlamydiae	103	7.57002e-05	0.0704081	0.0049573	0.47974
Buccal mucosa	phylum	Firmicutes	103	0.680659	-0.178121	0.031727	0.0718464
Buccal mucosa	phylum	Fusobacteria	103	0.00883184	0.265182	0.0703217	0.00678718
Buccal mucosa	phylum	Proteobacteria	103	0.209833	-0.0990756	0.00981598	0.319401
Buccal mucosa	phylum	Spirochaetes	103	0.000219084	-0.0079656	6.34508e-05	0.936351
Buccal mucosa	phylum	Verrucomicrobia	103	5.2399e-06	0.136396	0.0186038	0.169503
Buccal mucosa	species	Abiotrophia_defectiva	103	0.0045073	-0.0805938	0.00649536	0.418358
Buccal mucosa	species	Acidovorax_unclassified	103	6.81105e-05	0.0093427	8.72861e-05	0.925377
Buccal mucosa	species	Acinetobacter_junii	103	6.71616e-06	0.00628569	3.95099e-05	0.949755
Buccal mucosa	species	Acinetobacter_unclassified	103	6.49011e-07	0.122951	0.0151169	0.21598
Buccal mucosa	species	Actinobacillus_minor	103	9.91999e-06	-0.00999594	9.99188e-05	0.920176
Buccal mucosa	species	Actinomyces_odontolyticus	103	0.00221154	0.149551	0.0223656	0.131619
Buccal mucosa	species	Actinomyces_oris	103	0.00504761	0.0899914	0.00809845	0.365994
Buccal mucosa	species	Actinomyces_urogenitalis	103	6.27072e-07	0.0232211	0.000539218	0.815899
Buccal mucosa	species	Actinomyces_viscosus	103	0.00636889	0.118832	0.0141211	0.231876
Buccal mucosa	species	Aggregatibacter_actinomycetemcomitans	103	2.31543e-05	0.0902081	0.00813751	0.364836
Buccal mucosa	species	Aggregatibacter_aphrophilus	103	0.000909485	0.11143	0.0124167	0.262465
Buccal mucosa	species	Aggregatibacter_segnis	103	0.0012147	0.0972578	0.00945908	0.328405
Buccal mucosa	species	Aggregatibacter_unclassified	103	8.70688e-05	-0.171493	0.0294099	0.0832592
Buccal mucosa	species	Akkermansia_muciniphila	103	5.24839e-06	0.136342	0.0185893	0.169672
Buccal mucosa	species	Alistipes_putredinis	103	0.000287588	0.33039	0.109158	0.000653416
Buccal mucosa	species	Alistipes_shahii	103	5.94271e-05	0.289549	0.0838385	0.00301152
Buccal mucosa	species	Alistipes_unclassified	103	9.96641e-07	0.227855	0.051918	0.0206242
Buccal mucosa	species	Alkaliphilus_unclassified	103	5.11649e-06	0.0903267	0.00815892	0.364203
Buccal mucosa	species	Anaerococcus_unclassified	103	0.000105653	0.275141	0.0757026	0.00491118
Buccal mucosa	species	Atopobium_parvulum	103	0.000564763	0.235065	0.0552557	0.0168424
Buccal mucosa	species	Atopobium_rimae	103	0.000146199	0.0302639	0.000915902	0.761535
Buccal mucosa	species	Bacteroides_caccae	103	6.34253e-05	0.201085	0.040435	0.0416767
Buccal mucosa	species	Bacteroides_cellulosilyticus	103	1.29398e-05	0.199466	0.0397866	0.0433835
Buccal mucosa	species	Bacteroides_dorei	103	2.49825e-07	0.182856	0.0334365	0.0644923
Buccal mucosa	species	Bacteroides_finegoldii	103	7.99735e-06	0.0644545	0.00415439	0.517741
Buccal mucosa	species	Bacteroides_fragilis	103	1.69725e-06	0.182856	0.0334365	0.0644923
Buccal mucosa	species	Bacteroides_intestinalis	103	3.2704e-06	0.235801	0.0556021	0.0164926
Buccal mucosa	species	Bacteroides_ovatus	103	4.46298e-05	0.277396	0.0769488	0.00455675
Buccal mucosa	species	Bacteroides_plebeius	103	9.79928e-06	0.065886	0.00434097	0.508466
Buccal mucosa	species	Bacteroides_stercoris	103	0.000177671	0.227261	0.0516477	0.0209659
Buccal mucosa	species	Bacteroides_thetaiotaomicron	103	2.2598e-06	0.241978	0.0585534	0.0137952
Buccal mucosa	species	Bacteroides_unclassified	103	0.000935372	0.360412	0.129897	0.000184285
Buccal mucosa	species	Bacteroides_uniformis	103	1.24844e-05	0.182856	0.0334365	0.0644923
Buccal mucosa	species	Bacteroides_vulgatus	103	0.00015849	0.259262	0.0672169	0.00818135
Buccal mucosa	species	Bacteroides_xylanisolvens	103	8.83029e-05	0.240297	0.0577426	0.0144884
Buccal mucosa	species	Bifidobacterium_adolescentis	103	2.67906e-06	0.182856	0.0334365	0.0644923
Buccal mucosa	species	Bifidobacterium_dentium	103	4.13488e-06	0.013711	0.000187991	0.890667
Buccal mucosa	species	Bifidobacterium_unclassified	103	0.000138181	0.0306742	0.000940906	0.7584
Buccal mucosa	species	Bilophila_wadsworthia	103	1.7585e-06	0.182856	0.0334365	0.0644923
Buccal mucosa	species	Blautia_unclassified	103	4.95319e-06	0.218807	0.0478765	0.0263829
Buccal mucosa	species	Bulleidia_extructa	103	8.10677e-06	0.0458714	0.00210418	0.645441
Buccal mucosa	species	Burkholderia_unclassified	103	2.09601e-05	0.0569831	0.00324707	0.56751
Buccal mucosa	species	Butyrivibrio_crossotus	103	0.000736226	0.186024	0.0346051	0.0599234
Buccal mucosa	species	Butyrivibrio_unclassified	103	8.68574e-07	-0.121758	0.014825	0.220503
Buccal mucosa	species	Campylobacter_concisus	103	0.00353646	0.265994	0.0707527	0.00661351
Buccal mucosa	species	Campylobacter_curvus	103	7.38001e-07	0.0059201	3.50476e-05	0.952674
Buccal mucosa	species	Campylobacter_gracilis	103	0.000495627	0.0632058	0.00399497	0.525902
Buccal mucosa	species	Campylobacter_rectus	103	0.000121815	0.00735293	5.40656e-05	0.941238
Buccal mucosa	species	Campylobacter_showae	103	0.000250338	0.203147	0.0412686	0.039584
Buccal mucosa	species	Capnocytophaga_gingivalis	103	0.00333417	0.0616484	0.00380052	0.53617
Buccal mucosa	species	Capnocytophaga_ochracea	103	0.00105521	0.109926	0.0120836	0.269003
Buccal mucosa	species	Capnocytophaga_sputigena	103	0.00251845	0.0632467	0.00400015	0.525633
Buccal mucosa	species	Capnocytophaga_unclassified	103	1.85302e-05	-0.0550309	0.0030284	0.580876
Buccal mucosa	species	Cardiobacterium_hominis	103	0.000324725	0.00406633	1.65351e-05	0.967483
Buccal mucosa	species	Catonella_morbi	103	6.80694e-05	0.0266332	0.000709326	0.789434
Buccal mucosa	species	Cellulophaga_unclassified	103	3.83776e-05	0.118062	0.0139386	0.234938
Buccal mucosa	species	Collinsella_aerofaciens	103	2.2562e-06	0.182856	0.0334365	0.0644923
Buccal mucosa	species	Coprococcus_comes	103	1.64311e-05	0.182856	0.0334365	0.0644923
Buccal mucosa	species	Corynebacterium_matruchotii	103	0.00555751	0.0543511	0.00295404	0.585565
Buccal mucosa	species	Cryptobacterium_curtum	103	7.93164e-08	-0.0122013	0.000148872	0.902643
Buccal mucosa	species	Desulfovibrio_desulfuricans	103	9.9742e-06	0.0985885	0.00971969	0.321798
Buccal mucosa	species	Dialister_invisus	103	0.000462622	0.0363042	0.00131799	0.715805
Buccal mucosa	species	Dialister_microaerophilus	103	5.21624e-07	0.12235	0.0149696	0.218248
Buccal mucosa	species	Dorea_formicigenerans	103	2.07248e-06	0.182856	0.0334365	0.0644923
Buccal mucosa	species	Dorea_longicatena	103	3.08441e-06	0.182856	0.0334365	0.0644923
Buccal mucosa	species	Eikenella_corrodens	103	0.000356488	-0.0322534	0.00104028	0.746373
Buccal mucosa	species	Enterococcus_faecalis	103	2.75849e-06	0.0463308	0.00214654	0.642134
Buccal mucosa	species	Enterococcus_unclassified	103	0.000288944	0.00968929	9.38822e-05	0.922617
Buccal mucosa	species	Escherichia_coli	103	4.37977e-06	0.0851689	0.00725374	0.392343
Buccal mucosa	species	Escherichia_unclassified	103	1.01586e-05	0.0922392	0.00850807	0.354094
Buccal mucosa	species	Eubacterium_eligens	103	3.55919e-05	0.190202	0.0361769	0.0543056
Buccal mucosa	species	Eubacterium_hallii	103	5.9297e-07	0.182856	0.0334365	0.0644923
Buccal mucosa	species	Eubacterium_rectale	103	9.23302e-05	0.328567	0.107956	0.000702806
Buccal mucosa	species	Eubacterium_saburreum	103	0.000535005	0.278223	0.0774081	0.00443268
Buccal mucosa	species	Eubacterium_saphenum	103	3.96848e-05	-0.06077	0.00369299	0.542004
Buccal mucosa	species	Eubacterium_ventriosum	103	8.19368e-06	0.182856	0.0334365	0.0644923
Buccal mucosa	species	Faecalibacterium_cf	103	3.62918e-05	0.261558	0.0684127	0.00761324
Buccal mucosa	species	Faecalibacterium_prausnitzii	103	9.98248e-05	0.289253	0.0836675	0.00304265
Buccal mucosa	species	Faecalibacterium_unclassified	103	1.35038e-06	0.203335	0.041345	0.0393977
Buccal mucosa	species	Flavobacterium_unclassified	103	2.98943e-05	0.137259	0.0188401	0.166794
Buccal mucosa	species	Fusobacterium_nucleatum	103	0.00323198	0.163271	0.0266573	0.0993792
Buccal mucosa	species	Fusobacterium_periodonticum	103	0.000186948	0.19934	0.0397365	0.0435185
Buccal mucosa	species	Gardnerella_vaginalis	103	5.00243e-06	-0.0592041	0.00350512	0.552482
Buccal mucosa	species	Gemella_haemolysans	103	0.0576486	0.0406203	0.00165001	0.683723
Buccal mucosa	species	Gemella_moribillum	103	0.00189693	0.0942879	0.00889021	0.34346
Buccal mucosa	species	Gemella_unclassified	103	0.00190709	-0.112213	0.0125918	0.259105
Buccal mucosa	species	Granulicatella_adiacens	103	0.00267382	0.0717101	0.00514235	0.471633
Buccal mucosa	species	Granulicatella_elegans	103	0.00901025	-0.136788	0.0187109	0.168269
Buccal mucosa	species	Granulicatella_unclassified	103	0.000363295	0.182658	0.0333639	0.0647878
Buccal mucosa	species	Haemophilus_influenzae	103	0.0374852	-0.0998958	0.00997917	0.315392
Buccal mucosa	species	Haemophilus_parainfluenzae	103	0.1225	-0.118457	0.014032	0.233365
Buccal mucosa	species	Haemophilus_parasuis	103	2.72491e-08	-0.0800842	0.00641348	0.421317
Buccal mucosa	species	Haemophilus_unclassified	103	0.000216435	-0.151021	0.0228073	0.127825
Buccal mucosa	species	Helicobacter_pylori	103	8.27721e-05	-0.0268571	0.000721303	0.787705
Buccal mucosa	species	Histophilus_somni	103	6.32765e-08	-0.147043	0.0216217	0.138292
Buccal mucosa	species	Kingella_denitrificans	103	6.47543e-05	0.00483447	2.33721e-05	0.961345
Buccal mucosa	species	Kingella_oralis	103	0.0010218	0.0758035	0.00574617	0.44664
Buccal mucosa	species	Kingella_unclassified	103	5.64208e-05	-0.150519	0.022656	0.129111
Buccal mucosa	species	Lactobacillus_crispatus	103	5.80119e-07	-0.168152	0.028275	0.0895384
Buccal mucosa	species	Lactobacillus_delbrueckii	103	1.39049e-07	-0.0122013	0.000148872	0.902643
Buccal mucosa	species	Lactobacillus_helveticus	103	6.29381e-05	-0.0943185	0.00889597	0.343302
Buccal mucosa	species	Lactobacillus_oris	103	2.57285e-07	0.0232211	0.000539218	0.815899
Buccal mucosa	species	Lactococcus_lactis	103	4.81196e-05	0.0285083	0.000812721	0.77499
Buccal mucosa	species	Lautropia_mirabilis	103	0.00387694	0.0834269	0.00696005	0.402132
Buccal mucosa	species	Leptotrichia_buccalis	103	0.000517713	0.280924	0.0789181	0.00404808
Buccal mucosa	species	Leptotrichia_goodfellowii	103	5.36912e-05	0.0684474	0.00468504	0.492087
Buccal mucosa	species	Leptotrichia_hofstadii	103	0.00173081	0.234647	0.0550591	0.0170442
Buccal mucosa	species	Leptotrichia_unclassified	103	0.00123993	0.244898	0.0599748	0.0126599
Buccal mucosa	species	Listeria_monocytogenes	103	6.46971e-07	0.200621	0.0402487	0.0421601
Buccal mucosa	species	Mannheimia_haemolytica	103	7.20114e-08	-0.0368198	0.0013557	0.711945
Buccal mucosa	species	Marinomonas_unclassified	103	4.48354e-07	0.378258	0.143079	8.16632e-05
Buccal mucosa	species	Megamonas_hypermegale	103	9.23023e-06	0.0215714	0.000465324	0.82877
Buccal mucosa	species	Megasphaera_micronuciformis	103	0.000574773	0.252782	0.0638989	0.00999124
Buccal mucosa	species	Methylobacterium_unclassified	103	9.31452e-06	-0.0511449	0.0026158	0.607906
Buccal mucosa	species	Mycobacterium_unclassified	103	0.00060621	0.122922	0.0151098	0.21609
Buccal mucosa	species	Neisseria_cinerea	103	0.000928338	0.0842358	0.00709567	0.397569
Buccal mucosa	species	Neisseria_elongata	103	0.000965527	0.128472	0.0165051	0.195905
Buccal mucosa	species	Neisseria_flavescens	103	0.00824515	0.000851557	7.2515e-07	0.993189
Buccal mucosa	species	Neisseria_gonorrhoeae	103	4.18913e-05	0.0610421	0.00372614	0.540193
Buccal mucosa	species	Neisseria_lactamica	103	2.05728e-06	0.0734173	0.0053901	0.461119
Buccal mucosa	species	Neisseria_meningitidis	103	0.000141803	0.1125	0.0126562	0.257884
Buccal mucosa	species	Neisseria_mucosa	103	0.0135647	-0.0343483	0.0011798	0.730512
Buccal mucosa	species	Neisseria_polysaccharea	103	1.13164e-05	0.0713277	0.00508763	0.474007
Buccal mucosa	species	Neisseria_sicca	103	0.0120606	0.118254	0.0139839	0.234174
Buccal mucosa	species	Neisseria_subflava	103	0.0011552	0.0368583	0.00135854	0.711657
Buccal mucosa	species	Neisseria_unclassified	103	0.000344212	-0.0324656	0.00105401	0.744762
Buccal mucosa	species	Odoribacter_splanchnicus	103	7.17847e-05	0.232845	0.0542168	0.0179373
Buccal mucosa	species	Olsenella_uli	103	5.8024e-06	-0.0777075	0.00603845	0.435273
Buccal mucosa	species	Oribacterium_sinus	103	0.00147102	0.228593	0.0522548	0.0202063
Buccal mucosa	species	Parabacteroides_distasonis	103	2.19399e-06	0.182856	0.0334365	0.0644923
Buccal mucosa	species	Parabacteroides_johnsonii	103	2.72933e-05	0.230586	0.0531697	0.019114
Buccal mucosa	species	Parabacteroides_merdae	103	5.18606e-05	0.194416	0.0377977	0.0490855
Buccal mucosa	species	Parabacteroides_unclassified	103	1.97621e-05	0.296554	0.0879441	0.00235252
Buccal mucosa	species	Paracoccus_denitrificans	103	4.42742e-07	-0.027896	0.000778187	0.779698
Buccal mucosa	species	Parascardovia_denticolens	103	4.34554e-06	0.00375093	1.40695e-05	0.970004
Buccal mucosa	species	Parvimonas_micros	103	0.000294839	0.125776	0.0158195	0.205535
Buccal mucosa	species	Peptoniphilus_unclassified	103	0.000189074	0.035679	0.00127299	0.720495
Buccal mucosa	species	Peptostreptococcus_stomatis	103	0.000141625	0.153162	0.0234585	0.122448
Buccal mucosa	species	Peptostreptococcus_unclassified	103	7.48448e-06	0.0343148	0.0011775	0.730765
Buccal mucosa	species	Porphyromonas_endodontalis	103	0.000690691	0.10111	0.0102232	0.309516
Buccal mucosa	species	Porphyromonas_gingivalis	103	0.000115306	0.0178723	0.000319418	0.857793
Buccal mucosa	species	Prevotella_amnii	103	4.51474e-08	0.123285	0.0151992	0.214726
Buccal mucosa	species	Prevotella_bivia	103	1.70775e-07	0.123285	0.0151992	0.214726
Buccal mucosa	species	Prevotella_buccae	103	3.23717e-05	0.0712754	0.00508019	0.474332
Buccal mucosa	species	Prevotella_copri	103	0.000279	0.263315	0.0693348	0.00720236
Buccal mucosa	species	Prevotella_disiens	103	2.03639e-05	0.0723933	0.00524079	0.46741
Buccal mucosa	species	Prevotella_marshii	103	3.17535e-05	-0.0845768	0.00715324	0.395654
Buccal mucosa	species	Prevotella_melaninogenica	103	0.00762542	0.301179	0.0907091	0.00199182
Buccal mucosa	species	Prevotella_multiformis	103	0.000250165	0.0799238	0.00638781	0.42225
Buccal mucosa	species	Prevotella_oralis	103	3.28107e-05	-0.0473546	0.00224246	0.634788
Buccal mucosa	species	Prevotella_oris	103	0.000861805	0.200507	0.0402031	0.0422792
Buccal mucosa	species	Prevotella_salivae	103	0.000883682	0.24783	0.0614197	0.0116024
Buccal mucosa	species	Prevotella_tannerae	103	0.000689744	-0.0257037	0.000660681	0.796621
Buccal mucosa	species	Prevotella_veroralis	103	0.000636253	0.0646403	0.00417837	0.516532
Buccal mucosa	species	Propionibacterium_acnes	103	0.000926778	0.11137	0.0124033	0.262723
Buccal mucosa	species	Propionibacterium_unclassified	103	0.000101432	0.274555	0.0753805	0.00500718
Buccal mucosa	species	Pseudomonas_unclassified	103	2.88648e-06	0.0764437	0.00584364	0.442799
Buccal mucosa	species	Pseudoramibacter_alactolyticus	103	3.40585e-08	0.0176675	0.000312142	0.859405
Buccal mucosa	species	Roseburia_intestinalis	103	2.03926e-06	0.230586	0.0531697	0.019114
Buccal mucosa	species	Roseburia_inulinivorans	103	2.6133e-05	0.281302	0.0791307	0.00399669
Buccal mucosa	species	Rothia_dentocariosa	103	0.0252658	0.264936	0.0701913	0.00684066
Buccal mucosa	species	Rothia_mucilaginosa	103	0.0310637	0.064184	0.00411958	0.519503
Buccal mucosa	species	Rothia_unclassified	103	0.00126405	0.00219361	4.81192e-06	0.982455
Buccal mucosa	species	Ruminococcus_bromii	103	5.19819e-05	0.279143	0.0779207	0.00429819
Buccal mucosa	species	Ruminococcus_gnavus	103	6.18323e-08	0.123285	0.0151992	0.214726
Buccal mucosa	species	Ruminococcus_lactaris	103	3.93985e-06	0.182856	0.0334365	0.0644923
Buccal mucosa	species	Ruminococcus_obeum	103	6.6782e-07	0.182856	0.0334365	0.0644923
Buccal mucosa	species	Ruminococcus_torques	103	1.73915e-05	0.182856	0.0334365	0.0644923
Buccal mucosa	species	Selenomonas_artemidis	103	8.90254e-06	-0.153649	0.0236081	0.121249
Buccal mucosa	species	Selenomonas_flueggei	103	1.59841e-05	0.211683	0.0448098	0.0318315
Buccal mucosa	species	Selenomonas_noxia	103	0.000360613	-0.0147749	0.000218298	0.882242
Buccal mucosa	species	Selenomonas_sputigena	103	8.21275e-05	0.117958	0.013914	0.235355
Buccal mucosa	species	Selenomonas_unclassified	103	0.000145902	0.263824	0.0696032	0.00708696
Buccal mucosa	species	Shuttleworthia_satelles	103	1.05524e-05	-0.0282792	0.000799714	0.77675
Buccal mucosa	species	Simonsiella_muelleri	103	2.29728e-05	0.152954	0.023395	0.122961
Buccal mucosa	species	Slackia_exigua	103	5.05603e-07	0.225648	0.0509169	0.021919
Buccal mucosa	species	Solobacterium_moorei	103	0.000330696	0.203669	0.0414809	0.0390684
Buccal mucosa	species	Staphylococcus_capitis	103	7.44071e-07	-0.0871868	0.00760154	0.381182
Buccal mucosa	species	Staphylococcus_epidermidis	103	1.18448e-05	0.0795397	0.00632657	0.424491
Buccal mucosa	species	Streptobacillus_moniliformis	103	2.15825e-06	0.0366162	0.00134075	0.713468
Buccal mucosa	species	Streptococcus_agalactiae	103	1.72946e-06	0.000347016	1.2042e-07	0.997224
Buccal mucosa	species	Streptococcus_anginosus	103	0.000158508	0.121624	0.0147925	0.221014
Buccal mucosa	species	Streptococcus_australis	103	0.0116285	-0.00899116	8.08409e-05	0.928177
Buccal mucosa	species	Streptococcus_cristatus	103	0.00242307	0.280462	0.0786589	0.00411166
Buccal mucosa	species	Streptococcus_gordonii	103	0.00291866	-0.0779354	0.00607392	0.433923
Buccal mucosa	species	Streptococcus_infantis	103	0.0103024	0.249109	0.0620552	0.011166
Buccal mucosa	species	Streptococcus_mitis	103	0.485213	-0.297163	0.088306	0.00230185
Buccal mucosa	species	Streptococcus_mutans	103	0.000264329	0.0983892	0.00968044	0.322782
Buccal mucosa	species	Streptococcus_oralis	103	0.0102101	-0.133488	0.017819	0.178869
Buccal mucosa	species	Streptococcus_parasanguinis	103	0.00750455	0.232414	0.0540161	0.018157
Buccal mucosa	species	Streptococcus_peroris	103	0.00077219	0.125591	0.0157731	0.206207
Buccal mucosa	species	Streptococcus_pneumoniae	103	0.00124955	0.11724	0.0137453	0.238235
Buccal mucosa	species	Streptococcus_salivarius	103	0.00590537	0.270708	0.0732826	0.00568021
Buccal mucosa	species	Streptococcus_sanguinis	103	0.0143061	0.180047	0.0324168	0.0687778
Buccal mucosa	species	Streptococcus_thermophilus	103	0.000246525	0.0623718	0.00389024	0.531388
Buccal mucosa	species	Streptococcus_vestibularis	103	0.0173531	0.10706	0.0114618	0.28176
Buccal mucosa	species	Subdoligranulum_variabile	103	8.45711e-08	0.182856	0.0334365	0.0644923
Buccal mucosa	species	Sutterella_wadsworthensis	103	2.00123e-06	0.115966	0.0134481	0.243411
Buccal mucosa	species	Treponema_denticola	103	0.000139411	-0.00366473	1.34302e-05	0.970693
Buccal mucosa	species	Treponema_vincentii	103	8.03988e-05	-0.0142641	0.000203465	0.886286
Buccal mucosa	species	Veillonella_atypica	103	0.00371389	0.288289	0.0831103	0.00314631
Buccal mucosa	species	Veillonella_dispar	103	0.00206343	0.221164	0.0489134	0.0247647
Buccal mucosa	species	Veillonella_parvula	103	0.0158134	0.161879	0.0262048	0.102335
Buccal mucosa	species	Veillonella_unclassified	103	0.00560306	0.168437	0.0283709	0.0889888
Gastrointestinal tract	class	Acidobacteria	138	3.57491e-07	-0.0688574	0.00474134	0.422272
Gastrointestinal tract	class	Actinobacteria	138	0.00678412	-0.238088	0.0566859	0.0049232
Gastrointestinal tract	class	Alphaproteobacteria	138	1.80617e-05	-0.0708491	0.0050196	0.408942
Gastrointestinal tract	class	Bacilli	138	0.0010323	-0.197438	0.0389817	0.0202776
Gastrointestinal tract	class	Bacteroidia	138	0.75418	0.461156	0.212665	1.25432e-08
Gastrointestinal tract	class	Betaproteobacteria	138	0.0111696	0.180475	0.0325714	0.0341541
Gastrointestinal tract	class	Chlamydiae	138	1.11189e-05	-0.202492	0.0410029	0.0172268
Gastrointestinal tract	class	Clostridia	138	0.177019	-0.428981	0.184024	1.52402e-07
Gastrointestinal tract	class	Cyanophyceae	138	5.92929e-07	-0.273132	0.0746014	0.00119005
Gastrointestinal tract	class	Deinococci	138	6.99562e-06	-0.327618	0.107334	8.76526e-05
Gastrointestinal tract	class	Deltaproteobacteria	138	0.00111972	-0.217745	0.0474127	0.0103023
Gastrointestinal tract	class	Epsilonproteobacteria	138	6.34795e-05	0.0263487	0.000694253	0.759022
Gastrointestinal tract	class	Erysipelotrichi	138	0.00113195	-0.119011	0.0141636	0.16444
Gastrointestinal tract	class	Flavobacteria	138	2.7674e-05	-0.22409	0.0502161	0.00823691
Gastrointestinal tract	class	Fusobacteria	138	0.000201266	0.0733335	0.0053778	0.392668
Gastrointestinal tract	class	Gammaproteobacteria	138	0.00920012	-0.0821572	0.00674981	0.338078
Gastrointestinal tract	class	Halobacteria	138	1.43492e-06	-0.226455	0.0512821	0.00756615
Gastrointestinal tract	class	Lentisphaerae_uncl	138	0.000146001	-0.074282	0.00551781	0.386558
Gastrointestinal tract	class	Methanobacteria	138	0.000510376	-0.230234	0.0530075	0.0065951
Gastrointestinal tract	class	Mollicutes	138	5.25228e-06	-0.0513681	0.00263868	0.54961
Gastrointestinal tract	class	Negativicutes	138	0.0257612	-0.196773	0.0387195	0.0207121
Gastrointestinal tract	class	Sphingobacteria	138	0.00255105	-0.063141	0.00398679	0.461897
Gastrointestinal tract	class	Spirochaetes	138	1.43756e-06	0.0664135	0.00441076	0.438966
Gastrointestinal tract	class	Synergistia	138	4.32332e-06	-0.0183513	0.000336769	0.830831
Gastrointestinal tract	class	Thermomicrobia	138	9.92755e-07	-0.254852	0.0649495	0.00255649
Gastrointestinal tract	class	Verrucomicrobiae	138	0.00905152	-0.182701	0.0333795	0.0319681
Gastrointestinal tract	family	Acetobacteraceae	138	1.21397e-05	-0.100396	0.0100794	0.241347
Gastrointestinal tract	family	Acidaminococcaceae	138	0.00159916	-0.137029	0.0187769	0.109012
Gastrointestinal tract	family	Acidobacteriaceae	138	3.5814e-07	-0.0688187	0.00473601	0.422533
Gastrointestinal tract	family	Actinomycetaceae	138	1.99421e-06	-0.241311	0.058231	0.00435493
Gastrointestinal tract	family	Aerococcaceae	138	1.87181e-07	0.223485	0.0499456	0.00841648
Gastrointestinal tract	family	Aurantimonadaceae	138	8.91615e-07	0.0234252	0.000548742	0.78507
Gastrointestinal tract	family	Bacillales_uncl	138	3.94256e-06	-0.121502	0.0147627	0.155722
Gastrointestinal tract	family	Bacteroidaceae	138	0.512279	0.679943	0.462322	0
Gastrointestinal tract	family	Bifidobacteriaceae	138	0.0044346	-0.166608	0.0277581	0.0508115
Gastrointestinal tract	family	Brachyspiraceae	138	1.43845e-06	0.0664136	0.00441076	0.438965
Gastrointestinal tract	family	Bradyrhizobiaceae	138	9.14847e-08	0.123514	0.0152557	0.148937
Gastrointestinal tract	family	Brucellaceae	138	1.37815e-07	-0.127437	0.0162401	0.136354
Gastrointestinal tract	family	Burkholderiaceae	138	1.62579e-05	-0.0424954	0.00180586	0.620677
Gastrointestinal tract	family	Campylobacteraceae	138	6.08418e-05	0.0250261	0.000626307	0.770775
Gastrointestinal tract	family	Cardiobacteriaceae	138	6.52974e-09	-0.108425	0.0117559	0.205567
Gastrointestinal tract	family	Carnobacteriaceae	138	6.2139e-06	0.0338982	0.00114909	0.69306
Gastrointestinal tract	family	Chlamydiaceae	138	9.27095e-06	-0.202538	0.0410217	0.0172007
Gastrointestinal tract	family	Clostridiaceae	138	0.00282092	0.0194546	0.000378481	0.820826
Gastrointestinal tract	family	Clostridiales_Family_XI_Incertae_Sedis	138	0.000218517	-0.15014	0.022542	0.0788023
Gastrointestinal tract	family	Clostridiales_uncl	138	0.0014092	-0.346443	0.120023	3.14888e-05
Gastrointestinal tract	family	Coriobacteriaceae	138	0.00217577	-0.329083	0.108296	8.11293e-05
Gastrointestinal tract	family	Corynebacteriaceae	138	1.16011e-08	0.0190355	0.000362352	0.824623
Gastrointestinal tract	family	Deinococcaceae	138	6.99948e-06	-0.327616	0.107333	8.76598e-05
Gastrointestinal tract	family	Desulfobulbaceae	138	6.32443e-05	-0.386977	0.149751	2.75092e-06
Gastrointestinal tract	family	Desulfovibrionaceae	138	0.00104448	-0.192655	0.037116	0.0235833
Gastrointestinal tract	family	Enterobacteriaceae	138	0.00830138	-0.0840966	0.00707224	0.326759
Gastrointestinal tract	family	Enterococcaceae	138	7.91686e-05	-0.0553665	0.00306545	0.518935
Gastrointestinal tract	family	Erysipelotrichaceae	138	0.00113255	-0.119015	0.0141645	0.164427
Gastrointestinal tract	family	Eubacteriaceae	138	0.0692345	-0.298686	0.0892133	0.000373071
Gastrointestinal tract	family	Flavobacteriaceae	138	2.76925e-05	-0.224084	0.0502135	0.00823861
Gastrointestinal tract	family	Frankiaceae	138	4.63023e-07	-0.137431	0.0188873	0.107966
Gastrointestinal tract	family	Fusobacteriaceae	138	0.000160314	0.0962537	0.00926478	0.261416
Gastrointestinal tract	family	Halobacteriales_unclassified	138	7.97554e-07	-0.226445	0.0512772	0.00756908
Gastrointestinal tract	family	Helicobacteraceae	138	2.67432e-06	0.0502252	0.00252258	0.558537
Gastrointestinal tract	family	Lachnospiraceae	138	0.0315995	-0.266929	0.0712511	0.00155184
Gastrointestinal tract	family	Lactobacillaceae	138	0.000122337	-0.112607	0.0126804	0.188514
Gastrointestinal tract	family	Leptotrichales_unclassified	138	2.26466e-05	-0.438247	0.19206	7.62181e-08
Gastrointestinal tract	family	Leptotrichiaceae	138	2.37831e-07	-0.0751393	0.00564592	0.381086
Gastrointestinal tract	family	Leuconostocaceae	138	2.28626e-06	0.0120302	0.000144725	0.888627
Gastrointestinal tract	family	Methanobacteriaceae	138	0.000510613	-0.230262	0.0530207	0.00658817
Gastrointestinal tract	family	Methylobacteriaceae	138	2.10719e-06	0.123506	0.0152538	0.148963
Gastrointestinal tract	family	Methylocystaceae	138	9.10068e-08	0.123506	0.0152538	0.148963
Gastrointestinal tract	family	Micrococcaceae	138	4.69816e-06	-0.142051	0.0201784	0.0965174
Gastrointestinal tract	family	Mycobacteriaceae	138	0.000152196	-0.218558	0.0477676	0.0100143
Gastrointestinal tract	family	Mycoplasmataceae	138	5.25428e-06	-0.0513681	0.00263868	0.54961
Gastrointestinal tract	family	Neisseriaceae	138	1.33662e-06	0.112019	0.0125483	0.190847
Gastrointestinal tract	family	Oscillatoriaceae	138	4.94366e-07	-0.273139	0.0746047	0.00118973
Gastrointestinal tract	family	Oxalobacteraceae	138	6.90345e-05	-0.278799	0.0777289	0.00092875
Gastrointestinal tract	family	Pasteurellaceae	138	0.000890781	0.0768241	0.00590194	0.370469
Gastrointestinal tract	family	Peptostreptococcaceae	138	1.6829e-06	-0.100825	0.0101657	0.239334
Gastrointestinal tract	family	Porphyromonadaceae	138	0.0618503	-0.00711663	5.06465e-05	0.933977
Gastrointestinal tract	family	Prevotellaceae	138	0.0578533	-0.254786	0.0649159	0.00256331
Gastrointestinal tract	family	Propionibacteriaceae	138	1.792e-05	0.15765	0.0248535	0.0647926
Gastrointestinal tract	family	Pseudomonadaceae	138	9.24748e-06	-0.155144	0.0240697	0.0692214
Gastrointestinal tract	family	Rikenellaceae	138	0.122581	-0.237498	0.0564053	0.00503415
Gastrointestinal tract	family	Ruminococcaceae	138	0.0718157	-0.295105	0.0870868	0.000441828
Gastrointestinal tract	family	Sphingobacteriaceae	138	0.00212756	-0.0631269	0.00398501	0.461997
Gastrointestinal tract	family	Staphylococcaceae	138	4.41184e-07	0.197005	0.038811	0.0205594
Gastrointestinal tract	family	Streptococcaceae	138	0.000818194	-0.173126	0.0299725	0.0422927
Gastrointestinal tract	family	Sutterellaceae	138	0.011088	0.182326	0.0332428	0.0323274
Gastrointestinal tract	family	Synergistaceae	138	4.32583e-06	-0.0183515	0.000336777	0.830829
Gastrointestinal tract	family	Veillonellaceae	138	0.0241411	-0.179953	0.032383	0.0346854
Gastrointestinal tract	family	Verrucomicrobiaceae	138	0.00905622	-0.18268	0.033372	0.0319876
Gastrointestinal tract	family	Victivallaceae	138	0.000146105	-0.0742825	0.00551789	0.386555
Gastrointestinal tract	genus	Acetobacteraceae_unclassified	138	9.11978e-06	-0.100368	0.0100737	0.241483
Gastrointestinal tract	genus	Acidaminococcaceae_unclassified	138	0.00011835	0.0260541	0.000678816	0.761635
Gastrointestinal tract	genus	Acidaminococcus	138	4.21469e-07	-0.0772585	0.00596888	0.367762
Gastrointestinal tract	genus	Actinomyces	138	1.8301e-06	-0.258599	0.0668734	0.00219507
Gastrointestinal tract	genus	Aerococcus	138	1.87294e-07	0.223485	0.0499456	0.00841648
Gastrointestinal tract	genus	Afipia	138	4.35188e-09	0.00233582	5.45603e-06	0.978308
Gastrointestinal tract	genus	Aggregatibacter	138	1.07765e-06	0.126748	0.0160652	0.138501
Gastrointestinal tract	genus	Akkermansia	138	0.00906207	-0.182654	0.0333624	0.0320126
Gastrointestinal tract	genus	Alistipes	138	0.122664	-0.237531	0.0564207	0.00502798
Gastrointestinal tract	genus	Alkaliphilus	138	5.82767e-06	-0.28301	0.0800949	0.000769851
Gastrointestinal tract	genus	Anaerococcus	138	3.90195e-05	-0.0248242	0.00061624	0.772574
Gastrointestinal tract	genus	Anaerofustis	138	6.3832e-06	-0.136381	0.0185999	0.110711
Gastrointestinal tract	genus	Anaerostipes	138	4.98089e-06	0.134858	0.0181866	0.114791
Gastrointestinal tract	genus	Anaerotruncus	138	0.000130889	0.0161562	0.000261022	0.850816
Gastrointestinal tract	genus	Atopobium	138	2.94043e-06	-0.16419	0.0269584	0.0543126
Gastrointestinal tract	genus	Aurantimonadaceae_unclassified	138	6.69191e-07	0.0234616	0.000550445	0.784744
Gastrointestinal tract	genus	Bacteroides	138	0.512597	0.679835	0.462176	0
Gastrointestinal tract	genus	Bifidobacterium	138	0.00442412	-0.165	0.0272249	0.0531189
Gastrointestinal tract	genus	Bilophila	138	0.000656549	-0.0732355	0.00536344	0.393302
Gastrointestinal tract	genus	Blautia	138	0.00141007	-0.346536	0.120087	3.13248e-05
Gastrointestinal tract	genus	Brachyspira	138	1.43956e-06	0.0664136	0.00441077	0.438965
Gastrointestinal tract	genus	Brucella	138	1.37882e-07	-0.127437	0.0162401	0.136354
Gastrointestinal tract	genus	Bulleidia	138	5.07789e-08	-0.0562225	0.00316097	0.512484
Gastrointestinal tract	genus	Burkholderia	138	1.62687e-05	-0.042486	0.00180506	0.620755
Gastrointestinal tract	genus	Butyrivibrio	138	0.0102243	-0.244061	0.0595656	0.00391736
Gastrointestinal tract	genus	Campylobacter	138	6.08863e-05	0.0250165	0.000625827	0.77086
Gastrointestinal tract	genus	Capnocytophaga	138	1.29932e-07	-0.0471342	0.00222163	0.583026
Gastrointestinal tract	genus	Cardiobacterium	138	6.53375e-09	-0.108425	0.0117559	0.205567
Gastrointestinal tract	genus	Catenibacterium	138	0.000572022	-0.140408	0.0197144	0.100473
Gastrointestinal tract	genus	Cellulophaga	138	7.74009e-07	-0.0997596	0.00995198	0.24436
Gastrointestinal tract	genus	Chlamydiaceae_unclassified	138	6.95808e-06	-0.202596	0.0410451	0.0171683
Gastrointestinal tract	genus	Citrobacter	138	8.90037e-06	0.0295074	0.000870687	0.731181
Gastrointestinal tract	genus	Clostridiales_Family_XI_Incertae_Sedis_unclassified	138	1.21924e-05	0.054098	0.00292659	0.528571
Gastrointestinal tract	genus	Clostridium	138	0.00273576	0.0213881	0.000457452	0.803363
Gastrointestinal tract	genus	Collinsella	138	0.00200386	-0.32346	0.104626	0.000108929
Gastrointestinal tract	genus	Coprobacillus	138	0.000114653	0.224721	0.0504997	0.00805279
Gastrointestinal tract	genus	Coprococcus	138	0.00358725	-0.111885	0.0125183	0.191381
Gastrointestinal tract	genus	Corynebacterium	138	1.16046e-08	0.0190194	0.000361737	0.824769
Gastrointestinal tract	genus	Cryptobacterium	138	3.99138e-08	-0.0848631	0.00720174	0.322353
Gastrointestinal tract	genus	Deinococcus	138	7.00428e-06	-0.327614	0.107331	8.76707e-05
Gastrointestinal tract	genus	Desulfobulbaceae_unclassified	138	4.74677e-05	-0.386993	0.149763	2.7481e-06
Gastrointestinal tract	genus	Desulfovibrio	138	0.000388681	-0.298937	0.0893633	0.000368646
Gastrointestinal tract	genus	Dialister	138	0.0227638	-0.19165	0.0367298	0.0243339
Gastrointestinal tract	genus	Dorea	138	0.00321966	-0.37875	0.143452	4.63474e-06
Gastrointestinal tract	genus	Eggerthella	138	8.16514e-05	-0.0427124	0.00182435	0.618893
Gastrointestinal tract	genus	Enterobacter	138	1.70097e-05	-0.0547705	0.0029998	0.523452
Gastrointestinal tract	genus	Enterococcus	138	7.92422e-05	-0.0553607	0.00306481	0.518978
Gastrointestinal tract	genus	Escherichia	138	0.00815929	-0.0839157	0.00704184	0.327804
Gastrointestinal tract	genus	Eubacterium	138	0.0692705	-0.298686	0.089213	0.000373079
Gastrointestinal tract	genus	Faecalibacterium	138	0.0348639	-0.307471	0.0945382	0.00024409
Gastrointestinal tract	genus	Finegoldia	138	1.48949e-06	0.0455136	0.00207149	0.59606
Gastrointestinal tract	genus	Flavobacterium	138	2.68116e-05	-0.221504	0.0490642	0.00902948
Gastrointestinal tract	genus	Frankia	138	4.63376e-07	-0.137418	0.0188838	0.108
Gastrointestinal tract	genus	Fusobacterium	138	0.000160346	0.0962524	0.00926452	0.261423
Gastrointestinal tract	genus	Gardnerella	138	1.3333e-05	-0.125847	0.0158374	0.141353
Gastrointestinal tract	genus	Gemella	138	3.94751e-06	-0.121502	0.0147627	0.155722
Gastrointestinal tract	genus	Gordonibacter	138	7.06408e-05	-0.194762	0.0379321	0.0220743
Gastrointestinal tract	genus	Granulicatella	138	6.21723e-06	0.0338779	0.00114771	0.693235
Gastrointestinal tract	genus	Granulicella	138	3.58956e-07	-0.0687703	0.00472935	0.42286
Gastrointestinal tract	genus	Haemophilus	138	0.00089023	0.0766135	0.00586962	0.371787
Gastrointestinal tract	genus	Helicobacter	138	2.67598e-06	0.0502236	0.00252241	0.55855
Gastrointestinal tract	genus	Holdemania	138	0.000261662	-0.0840406	0.00706282	0.327082
Gastrointestinal tract	genus	Klebsiella	138	9.50329e-05	-0.0309327	0.000956833	0.718729
Gastrointestinal tract	genus	Lactobacillus	138	0.000122128	-0.112662	0.0126927	0.188297
Gastrointestinal tract	genus	Lactococcus	138	0.000111411	-0.0647728	0.00419552	0.450381
Gastrointestinal tract	genus	Leptotrichia	138	2.37905e-07	-0.0751393	0.00564592	0.381086
Gastrointestinal tract	genus	Leuconostoc	138	2.28664e-06	0.0120385	0.000144925	0.88855
Gastrointestinal tract	genus	Marvinbryantia	138	2.20102e-06	-0.149671	0.0224013	0.0797524
Gastrointestinal tract	genus	Megamonas	138	0.000426263	0.0849276	0.00721269	0.321984
Gastrointestinal tract	genus	Megasphaera	138	3.14625e-05	0.186643	0.0348358	0.0283854
Gastrointestinal tract	genus	Methanobrevibacter	138	0.000484293	-0.212656	0.0452224	0.0122754
Gastrointestinal tract	genus	Methanosphaera	138	2.66137e-05	-0.138512	0.0191857	0.105195
Gastrointestinal tract	genus	Methylobacterium	138	2.10935e-06	0.123506	0.0152538	0.148963
Gastrointestinal tract	genus	Methylocystaceae_unclassified	138	6.83249e-08	0.123506	0.0152538	0.148963
Gastrointestinal tract	genus	Mitsuokella	138	2.17253e-05	0.0114777	0.000131738	0.89371
Gastrointestinal tract	genus	Mobiluncus	138	1.65562e-07	0.0426345	0.0018177	0.619533
Gastrointestinal tract	genus	Mycobacterium	138	0.000152308	-0.218512	0.0477474	0.0100305
Gastrointestinal tract	genus	Mycoplasma	138	5.25679e-06	-0.0513681	0.00263868	0.54961
Gastrointestinal tract	genus	Neisseria	138	6.31512e-07	0.0571694	0.00326834	0.505395
Gastrointestinal tract	genus	Neisseriaceae_unclassified	138	5.29245e-07	0.109193	0.011923	0.202355
Gastrointestinal tract	genus	Odoribacter	138	0.0140459	-0.239625	0.0574202	0.0046444
Gastrointestinal tract	genus	Oribacterium	138	1.38849e-06	-0.195819	0.0383451	0.0213488
Gastrointestinal tract	genus	Oscillatoriaceae_unclassified	138	3.71017e-07	-0.273146	0.0746089	0.00118934
Gastrointestinal tract	genus	Oxalobacter	138	6.90747e-05	-0.278795	0.0777264	0.000928936
Gastrointestinal tract	genus	Parabacteroides	138	0.0478031	0.0511199	0.00261324	0.551543
Gastrointestinal tract	genus	Parvimonas	138	1.06344e-05	-0.0849694	0.0072198	0.321745
Gastrointestinal tract	genus	Pediococcus	138	2.98816e-07	0.014817	0.000219544	0.863055
Gastrointestinal tract	genus	Peptoniphilus	138	0.000151296	-0.211429	0.0447021	0.012798
Gastrointestinal tract	genus	Peptostreptococcus	138	1.68413e-06	-0.100849	0.0101706	0.239221
Gastrointestinal tract	genus	Phascolarctobacterium	138	0.00144206	-0.138856	0.019281	0.104327
Gastrointestinal tract	genus	Porphyromonas	138	5.32586e-05	0.0121457	0.000147518	0.887564
Gastrointestinal tract	genus	Prevotella	138	0.0578797	-0.254821	0.064934	0.00255964
Gastrointestinal tract	genus	Propionibacterium	138	1.79304e-05	0.157667	0.0248588	0.0647636
Gastrointestinal tract	genus	Pseudoflavonifractor	138	8.14302e-05	-0.0573036	0.0032837	0.504395
Gastrointestinal tract	genus	Pseudomonas	138	9.25488e-06	-0.155151	0.0240717	0.0692096
Gastrointestinal tract	genus	Pyramidobacter	138	4.32897e-06	-0.0183518	0.000336788	0.830827
Gastrointestinal tract	genus	Rhodopseudomonas	138	8.72232e-08	0.123506	0.0152538	0.148963
Gastrointestinal tract	genus	Roseburia	138	0.0145789	0.0146842	0.000215624	0.864271
Gastrointestinal tract	genus	Rothia	138	4.70265e-06	-0.142043	0.0201763	0.096535
Gastrointestinal tract	genus	Ruminococcus	138	0.0367096	-0.165918	0.0275287	0.0517912
Gastrointestinal tract	genus	Selenomonas	138	1.47019e-06	-0.23013	0.05296	0.00662006
Gastrointestinal tract	genus	Shigella	138	2.22371e-05	0.0375064	0.00140673	0.662295
Gastrointestinal tract	genus	Slackia	138	1.8071e-05	-0.295533	0.0873395	0.000433037
Gastrointestinal tract	genus	Solobacterium	138	1.29524e-05	-0.168161	0.0282783	0.0486617
Gastrointestinal tract	genus	Sphingobacteriaceae_unclassified	138	0.00159725	-0.0631079	0.0039826	0.462133
Gastrointestinal tract	genus	Staphylococcus	138	4.41487e-07	0.196996	0.0388076	0.0205651
Gastrointestinal tract	genus	Streptococcus	138	0.000707198	-0.198068	0.039231	0.0198733
Gastrointestinal tract	genus	Subdoligranulum	138	0.000152103	-0.296195	0.0877312	0.000419757
Gastrointestinal tract	genus	Sutterella	138	0.0110944	0.182232	0.0332086	0.0324179
Gastrointestinal tract	genus	Turicibacter	138	0.000171971	0.00745829	5.56261e-05	0.930815
Gastrointestinal tract	genus	Veillonella	138	0.000908365	0.0449096	0.00201687	0.600951
Gastrointestinal tract	genus	Victivallis	138	0.000146235	-0.0742832	0.005518	0.386551
Gastrointestinal tract	order	Acidobacteriales	138	3.57734e-07	-0.0688429	0.00473934	0.42237
Gastrointestinal tract	order	Actinomycetales	138	0.00017722	-0.204143	0.0416745	0.0163201
Gastrointestinal tract	order	Bacillales	138	4.3811e-06	-0.105662	0.0111644	0.217424
Gastrointestinal tract	order	Bacteroidales	138	0.754324	0.461068	0.212584	1.26334e-08
Gastrointestinal tract	order	Bifidobacteriales	138	0.00443317	-0.166612	0.0277597	0.0508048
Gastrointestinal tract	order	Burkholderiales	138	0.0111701	0.180421	0.0325519	0.0342088
Gastrointestinal tract	order	Campylobacterales	138	6.34932e-05	0.0263458	0.000694101	0.759048
Gastrointestinal tract	order	Cardiobacteriales	138	6.52774e-09	-0.108425	0.0117559	0.205567
Gastrointestinal tract	order	Chlamydiales	138	1.04262e-05	-0.202509	0.0410099	0.017217
Gastrointestinal tract	order	Clostridiales	138	0.177049	-0.428993	0.184035	1.52258e-07
Gastrointestinal tract	order	Coriobacteriales	138	0.00217505	-0.329072	0.108288	8.11784e-05
Gastrointestinal tract	order	Deinococcales	138	6.99707e-06	-0.327617	0.107333	8.76553e-05
Gastrointestinal tract	order	Desulfobacterales	138	7.11239e-05	-0.386969	0.149745	2.7523e-06
Gastrointestinal tract	order	Desulfovibrionales	138	0.0010441	-0.192637	0.037109	0.0235968
Gastrointestinal tract	order	Enterobacteriales	138	0.00830083	-0.0840958	0.0070721	0.326763
Gastrointestinal tract	order	Erysipelotrichales	138	0.00113218	-0.119012	0.014164	0.164435
Gastrointestinal tract	order	Flavobacteriales	138	2.76809e-05	-0.224087	0.0502151	0.00823755
Gastrointestinal tract	order	Fusobacteriales	138	0.000160297	0.0962544	0.00926492	0.261413
Gastrointestinal tract	order	Halobacteriales	138	1.19598e-06	-0.226451	0.0512802	0.00756725
Gastrointestinal tract	order	Lactobacillales	138	0.00102809	-0.196341	0.0385499	0.0209979
Gastrointestinal tract	order	Leptotrichales	138	3.41957e-05	-0.433066	0.187546	1.12571e-07
Gastrointestinal tract	order	Methanobacteriales	138	0.000510465	-0.230244	0.0530125	0.0065925
Gastrointestinal tract	order	Mycoplasmatales	138	5.25303e-06	-0.0513681	0.00263868	0.54961
Gastrointestinal tract	order	Neisseriales	138	1.42447e-06	0.114475	0.0131046	0.18124
Gastrointestinal tract	order	Oscillatoriales	138	5.5598e-07	-0.273135	0.0746026	0.00118993
Gastrointestinal tract	order	Pasteurellales	138	0.000890518	0.0768115	0.00590001	0.370548
Gastrointestinal tract	order	Pseudomonadales	138	9.24375e-06	-0.155141	0.0240686	0.0692278
Gastrointestinal tract	order	Rhizobiales	138	3.44038e-06	0.104634	0.0109483	0.221954
Gastrointestinal tract	order	Rhodospirillales	138	1.3646e-05	-0.100411	0.0100823	0.24128
Gastrointestinal tract	order	Selenomonadales	138	0.0257534	-0.196794	0.0387278	0.0206982
Gastrointestinal tract	order	Sphingobacteriales	138	0.00239232	-0.0631358	0.00398612	0.461934
Gastrointestinal tract	order	Spirochaetales	138	1.4379e-06	0.0664135	0.00441076	0.438966
Gastrointestinal tract	order	Synergistales	138	4.32426e-06	-0.0183513	0.000336772	0.83083
Gastrointestinal tract	order	Thermomicrobia_unclassified	138	6.20608e-07	-0.254857	0.0649519	0.002556
Gastrointestinal tract	order	Verrucomicrobiales	138	0.00905328	-0.182693	0.0333767	0.0319754
Gastrointestinal tract	order	Victivallales	138	0.00014604	-0.0742822	0.00551784	0.386557
Gastrointestinal tract	phylum	Acidobacteria	138	3.57329e-07	-0.068867	0.00474267	0.422206
Gastrointestinal tract	phylum	Actinobacteria	138	0.00678324	-0.238089	0.0566866	0.00492296
Gastrointestinal tract	phylum	Bacteroidetes	138	0.756769	0.45922	0.210883	1.46859e-08
Gastrointestinal tract	phylum	Chlamydiae	138	1.15806e-05	-0.20248	0.0409981	0.0172334
Gastrointestinal tract	phylum	Chloroflexi	138	1.24076e-06	-0.254849	0.0649479	0.00255681
Gastrointestinal tract	phylum	Cyanobacteria	138	6.17553e-07	-0.273131	0.0746005	0.00119013
Gastrointestinal tract	phylum	Euryarchaeota	138	0.000511911	-0.230798	0.0532678	0.0064599
Gastrointestinal tract	phylum	Firmicutes	138	0.204929	-0.456615	0.208497	1.81289e-08
Gastrointestinal tract	phylum	Fusobacteria	138	0.00020578	0.0708076	0.00501372	0.409217
Gastrointestinal tract	phylum	Lentisphaerae	138	0.000145975	-0.0742819	0.00551779	0.386559
Gastrointestinal tract	phylum	Proteobacteria	138	0.0215731	-0.0223066	0.000497586	0.795101
Gastrointestinal tract	phylum	Spirochaetes	138	1.43734e-06	0.0664135	0.00441075	0.438966
Gastrointestinal tract	phylum	Synergistetes	138	4.3227e-06	-0.0183512	0.000336767	0.830832
Gastrointestinal tract	phylum	Tenericutes	138	5.25178e-06	-0.0513681	0.00263868	0.54961
Gastrointestinal tract	phylum	Thermi	138	6.99466e-06	-0.327618	0.107334	8.76508e-05
Gastrointestinal tract	phylum	Verrucomicrobia	138	0.00905034	-0.182706	0.0333814	0.0319632
Gastrointestinal tract	species	Acidaminococcus_fermentans	138	4.22611e-07	-0.0773654	0.00598541	0.367097
Gastrointestinal tract	species	Actinomyces_odontolyticus	138	1.69221e-06	-0.239917	0.0575604	0.004593
Gastrointestinal tract	species	Actinomyces_viscosus	138	1.41679e-07	-0.108285	0.0117256	0.206155
Gastrointestinal tract	species	Aerococcus_viridans	138	1.87633e-07	0.223485	0.0499456	0.00841648
Gastrointestinal tract	species	Afipia_unclassified	138	4.35568e-09	0.00233582	5.45603e-06	0.978308
Gastrointestinal tract	species	Aggregatibacter_aphrophilus	138	4.16765e-07	0.152892	0.023376	0.0734088
Gastrointestinal tract	species	Aggregatibacter_segnis	138	6.63071e-07	0.0807197	0.00651567	0.346626
Gastrointestinal tract	species	Akkermansia_muciniphila	138	0.00907878	-0.182559	0.0333276	0.0321039
Gastrointestinal tract	species	Alistipes_putredinis	138	0.0959492	-0.178806	0.0319714	0.0358764
Gastrointestinal tract	species	Alistipes_shahii	138	0.0235894	-0.251785	0.0633958	0.00289144
Gastrointestinal tract	species	Alistipes_unclassified	138	0.00336664	-0.0343892	0.00118261	0.688844
Gastrointestinal tract	species	Alkaliphilus_unclassified	138	5.83776e-06	-0.28309	0.0801402	0.000767088
Gastrointestinal tract	species	Anaerococcus_lactolyticus	138	1.23755e-06	-0.12579	0.0158231	0.141534
Gastrointestinal tract	species	Anaerococcus_unclassified	138	3.57358e-05	-0.0154614	0.000239053	0.857162
Gastrointestinal tract	species	Anaerococcus_vaginalis	138	2.14086e-06	-0.0160491	0.000257573	0.851793
Gastrointestinal tract	species	Anaerofustis_stercorihominis	138	6.40206e-06	-0.136402	0.0186054	0.110657
Gastrointestinal tract	species	Anaerostipes_caccae	138	4.99267e-06	0.134656	0.0181323	0.115338
Gastrointestinal tract	species	Anaerotruncus_colihominis	138	0.000131184	0.0161475	0.000260743	0.850894
Gastrointestinal tract	species	Atopobium_parvulum	138	1.66479e-06	-0.0983622	0.00967512	0.251064
Gastrointestinal tract	species	Atopobium_vaginae	138	1.28231e-06	-0.130252	0.0169656	0.127836
Gastrointestinal tract	species	Bacteroides_caccae	138	0.0331304	-0.024381	0.000594434	0.776526
Gastrointestinal tract	species	Bacteroides_cellulosilyticus	138	0.0153856	0.101057	0.0102125	0.23825
Gastrointestinal tract	species	Bacteroides_coprocola	138	0.00715705	-0.201985	0.0407981	0.0175133
Gastrointestinal tract	species	Bacteroides_coprophilus	138	4.67468e-05	-0.056571	0.00320028	0.509869
Gastrointestinal tract	species	Bacteroides_dorei	138	0.00153226	0.242411	0.0587631	0.00417489
Gastrointestinal tract	species	Bacteroides_eggerthii	138	0.0109097	0.0518353	0.00268689	0.545981
Gastrointestinal tract	species	Bacteroides_finegoldii	138	0.0209933	0.0243832	0.000594539	0.776507
Gastrointestinal tract	species	Bacteroides_fragilis	138	0.00175923	0.0786404	0.00618431	0.35923
Gastrointestinal tract	species	Bacteroides_helcogenes	138	2.66283e-07	0.0113118	0.000127958	0.895238
Gastrointestinal tract	species	Bacteroides_intestinalis	138	0.00411729	-0.0540485	0.00292125	0.528949
Gastrointestinal tract	species	Bacteroides_ovatus	138	0.0507996	0.400554	0.160444	1.12703e-06
Gastrointestinal tract	species	Bacteroides_pectinophilus	138	2.93733e-05	-0.0604856	0.00365851	0.48098
Gastrointestinal tract	species	Bacteroides_plebeius	138	0.00956461	-0.0756901	0.00572899	0.377595
Gastrointestinal tract	species	Bacteroides_salanitronis	138	3.58526e-06	-0.121178	0.0146841	0.156835
Gastrointestinal tract	species	Bacteroides_stercoris	138	0.0448407	-0.0341041	0.00116309	0.691291
Gastrointestinal tract	species	Bacteroides_thetaiotaomicron	138	0.00655137	0.349181	0.121927	2.69833e-05
Gastrointestinal tract	species	Bacteroides_unclassified	138	0.165993	0.598824	0.358591	8.65974e-15
Gastrointestinal tract	species	Bacteroides_uniformis	138	0.0116426	0.00450547	2.02993e-05	0.958173
Gastrointestinal tract	species	Bacteroides_vulgatus	138	0.098092	0.124841	0.0155853	0.144585
Gastrointestinal tract	species	Bacteroides_xylanisolvens	138	0.0309789	0.372771	0.138958	6.71243e-06
Gastrointestinal tract	species	Bifidobacterium_adolescentis	138	0.0021152	-0.17151	0.0294155	0.0442849
Gastrointestinal tract	species	Bifidobacterium_angulatum	138	3.70465e-05	0.00922186	8.50427e-05	0.914512
Gastrointestinal tract	species	Bifidobacterium_animalis	138	1.01312e-05	-0.100805	0.0101617	0.239426
Gastrointestinal tract	species	Bifidobacterium_bifidum	138	0.000159256	-0.0977521	0.00955547	0.25403
Gastrointestinal tract	species	Bifidobacterium_breve	138	1.23483e-05	0.0467945	0.00218972	0.585747
Gastrointestinal tract	species	Bifidobacterium_catenulatum	138	4.10825e-05	-0.0923053	0.00852026	0.281579
Gastrointestinal tract	species	Bifidobacterium_dentium	138	1.27892e-06	0.0441094	0.00194564	0.607459
Gastrointestinal tract	species	Bifidobacterium_longum	138	0.00181064	-0.0927129	0.00859568	0.279451
Gastrointestinal tract	species	Bifidobacterium_pseudocatenulatum	138	0.000230951	-0.00359259	1.29067e-05	0.966642
Gastrointestinal tract	species	Bifidobacterium_unclassified	138	1.42268e-05	-0.198173	0.0392724	0.019807
Gastrointestinal tract	species	Bilophila_wadsworthia	138	0.000657857	-0.073296	0.0053723	0.392911
Gastrointestinal tract	species	Blautia_hansenii	138	6.14924e-05	0.243184	0.0591386	0.00405232
Gastrointestinal tract	species	Blautia_hydrogenotrophica	138	5.39843e-05	-0.0331387	0.00109817	0.699603
Gastrointestinal tract	species	Blautia_unclassified	138	0.00129707	-0.445806	0.198743	4.26425e-08
Gastrointestinal tract	species	Brachyspira_unclassified	138	1.44288e-06	0.0664139	0.0044108	0.438963
Gastrointestinal tract	species	Brucella_ceti	138	1.38058e-07	-0.127437	0.0162401	0.136354
Gastrointestinal tract	species	Bulleidia_extructa	138	5.08267e-08	-0.0562568	0.00316483	0.512225
Gastrointestinal tract	species	Burkholderia_unclassified	138	1.63005e-05	-0.0424502	0.00180202	0.621049
Gastrointestinal tract	species	Butyrivibrio_crossotus	138	0.0101302	-0.243197	0.0591447	0.00405036
Gastrointestinal tract	species	Butyrivibrio_unclassified	138	0.000113801	-0.296765	0.0880698	0.000408605
Gastrointestinal tract	species	Campylobacter_concisus	138	8.60071e-07	0.0394494	0.00155625	0.645955
Gastrointestinal tract	species	Campylobacter_curvus	138	1.86323e-07	0.0223925	0.000501423	0.79433
Gastrointestinal tract	species	Campylobacter_hominis	138	5.997e-05	0.0245168	0.000601072	0.775315
Gastrointestinal tract	species	Capnocytophaga_ochracea	138	3.70915e-08	-0.108425	0.0117559	0.205567
Gastrointestinal tract	species	Capnocytophaga_unclassified	138	9.30587e-08	-0.0111218	0.000123695	0.896988
Gastrointestinal tract	species	Cardiobacterium_hominis	138	6.54556e-09	-0.108425	0.0117559	0.205567
Gastrointestinal tract	species	Catenibacterium_mitsuokai	138	0.000573253	-0.140374	0.0197048	0.100557
Gastrointestinal tract	species	Cellulophaga_unclassified	138	7.75477e-07	-0.0997628	0.00995262	0.244345
Gastrointestinal tract	species	Citrobacter_unclassified	138	8.91124e-06	0.0294596	0.000867868	0.7316
Gastrointestinal tract	species	Clostridium_asparagiforme	138	6.5752e-05	-0.0777071	0.0060384	0.364978
Gastrointestinal tract	species	Clostridium_bartlettii	138	0.000151841	0.0466136	0.00217283	0.587198
Gastrointestinal tract	species	Clostridium_bolteae	138	0.000226311	0.198939	0.0395767	0.0193262
Gastrointestinal tract	species	Clostridium_botulinum	138	1.80647e-07	-0.0986455	0.00973094	0.249694
Gastrointestinal tract	species	Clostridium_cf	138	9.74257e-05	-0.206848	0.0427861	0.0149248
Gastrointestinal tract	species	Clostridium_difficile	138	7.87616e-07	0.0937536	0.00878973	0.274065
Gastrointestinal tract	species	Clostridium_hathewayi	138	7.67225e-05	0.0261398	0.00068329	0.760875
Gastrointestinal tract	species	Clostridium_hiranonis	138	2.6495e-06	0.0317859	0.00101034	0.711311
Gastrointestinal tract	species	Clostridium_hylemonae	138	6.40207e-07	-0.132094	0.0174488	0.122488
Gastrointestinal tract	species	Clostridium_leptum	138	0.00153831	-0.18549	0.0344064	0.0293965
Gastrointestinal tract	species	Clostridium_methylpentosum	138	1.18252e-05	-0.167948	0.0282066	0.0489523
Gastrointestinal tract	species	Clostridium_nexile	138	0.000421973	0.302924	0.0917631	0.000304525
Gastrointestinal tract	species	Clostridium_perfringens	138	3.63667e-06	-0.0568259	0.00322918	0.507961
Gastrointestinal tract	species	Clostridium_saccharolyticum	138	3.27237e-08	-0.0028509	8.12764e-06	0.973526
Gastrointestinal tract	species	Clostridium_scindens	138	2.99904e-05	0.0267915	0.000717783	0.7551
Gastrointestinal tract	species	Clostridium_symbiosum	138	0.000113535	-0.10778	0.0116165	0.208292
Gastrointestinal tract	species	Collinsella_aerofaciens	138	0.0018159	-0.342207	0.117106	3.98764e-05
Gastrointestinal tract	species	Collinsella_intestinalis	138	0.000111474	0.0253806	0.000644173	0.76762
Gastrointestinal tract	species	Collinsella_stercoris	138	7.9765e-05	-0.0820488	0.006732	0.338718
Gastrointestinal tract	species	Collinsella_unclassified	138	3.30561e-07	0.192768	0.0371596	0.0235001
Gastrointestinal tract	species	Coprobacillus_bacterium	138	0.000114904	0.224568	0.0504306	0.00809729
Gastrointestinal tract	species	Coprococcus_catus	138	0.000343374	-0.354726	0.125831	1.96485e-05
Gastrointestinal tract	species	Coprococcus_comes	138	0.00226311	-0.361055	0.130361	1.35808e-05
Gastrointestinal tract	species	Coprococcus_eutactus	138	0.00098595	0.0406842	0.0016552	0.635657
Gastrointestinal tract	species	Corynebacterium_matruchotii	138	1.16119e-08	0.0190339	0.000362289	0.824638
Gastrointestinal tract	species	Cryptobacterium_curtum	138	3.9966e-08	-0.0848631	0.00720174	0.322353
Gastrointestinal tract	species	Deinococcus_unclassified	138	7.01785e-06	-0.327577	0.107307	8.78428e-05
Gastrointestinal tract	species	Desulfovibrio_desulfuricans	138	0.000311605	-0.289215	0.0836454	0.000580784
Gastrointestinal tract	species	Desulfovibrio_piger	138	7.79336e-05	-0.230253	0.0530162	0.00659053
Gastrointestinal tract	species	Dialister_invisus	138	0.0227953	-0.191728	0.0367596	0.0242751
Gastrointestinal tract	species	Dialister_microaerophilus	138	4.63503e-07	0.0426345	0.0018177	0.619533
Gastrointestinal tract	species	Dorea_formicigenerans	138	0.00173651	-0.327205	0.107063	8.9578e-05
Gastrointestinal tract	species	Dorea_longicatena	138	0.00148748	-0.304905	0.092967	0.000276669
Gastrointestinal tract	species	Dorea_unclassified	138	1.58702e-06	0.338257	0.114418	4.95488e-05
Gastrointestinal tract	species	Eggerthella_lenta	138	8.18928e-05	-0.0427389	0.00182661	0.618675
Gastrointestinal tract	species	Enterobacter_cancerogenus	138	1.24234e-07	-0.0613302	0.0037614	0.474864
Gastrointestinal tract	species	Enterobacter_cloacae	138	7.08607e-06	-0.0927719	0.00860662	0.279143
Gastrointestinal tract	species	Enterobacter_unclassified	138	9.82308e-06	-0.0283286	0.000802509	0.741532
Gastrointestinal tract	species	Enterococcus_faecalis	138	3.47132e-05	-0.0289739	0.000839486	0.73586
Gastrointestinal tract	species	Enterococcus_faecium	138	3.76503e-05	-0.0718265	0.00515904	0.402493
Gastrointestinal tract	species	Enterococcus_gallinarum	138	1.06858e-06	-0.0289189	0.000836302	0.736343
Gastrointestinal tract	species	Enterococcus_unclassified	138	6.01851e-06	-0.327503	0.107258	8.81847e-05
Gastrointestinal tract	species	Escherichia_coli	138	0.00795583	-0.0840287	0.00706083	0.32715
Gastrointestinal tract	species	Escherichia_fergusonii	138	1.44953e-09	-0.083742	0.00701272	0.32881
Gastrointestinal tract	species	Escherichia_unclassified	138	0.000206398	-0.0767651	0.00589288	0.370838
Gastrointestinal tract	species	Eubacterium_eligens	138	0.00730634	-0.297135	0.0882893	0.000401533
Gastrointestinal tract	species	Eubacterium_hallii	138	0.000789405	-0.170024	0.0289083	0.0461841
Gastrointestinal tract	species	Eubacterium_limosum	138	4.79721e-06	-0.0583729	0.0034074	0.49646
Gastrointestinal tract	species	Eubacterium_rectale	138	0.0494702	-0.223728	0.0500543	0.00834383
Gastrointestinal tract	species	Eubacterium_siraeum	138	0.00966337	-0.168182	0.0282852	0.0486336
Gastrointestinal tract	species	Eubacterium_ventriosum	138	0.00215585	-0.276899	0.0766728	0.00100986
Gastrointestinal tract	species	Faecalibacterium_cf	138	0.00711145	-0.271027	0.0734558	0.00130313
Gastrointestinal tract	species	Faecalibacterium_prausnitzii	138	0.0273252	-0.291512	0.0849791	0.000522402
Gastrointestinal tract	species	Faecalibacterium_unclassified	138	0.000477237	-0.0575245	0.00330907	0.502751
Gastrointestinal tract	species	Finegoldia_magna	138	1.49344e-06	0.0455106	0.00207122	0.596084
Gastrointestinal tract	species	Flavobacterium_unclassified	138	2.68757e-05	-0.221467	0.0490477	0.00904138
Gastrointestinal tract	species	Frankia_unclassified	138	4.64356e-07	-0.137379	0.0188731	0.1081
Gastrointestinal tract	species	Fusobacterium_mortiferum	138	0.000139457	0.0594732	0.00353706	0.488366
Gastrointestinal tract	species	Fusobacterium_ulcerans	138	2.07849e-05	0.264993	0.0702213	0.00168374
Gastrointestinal tract	species	Fusobacterium_varium	138	1.87716e-07	0.13186	0.017387	0.123159
Gastrointestinal tract	species	Gardnerella_vaginalis	138	1.33771e-05	-0.125847	0.0158374	0.141353
Gastrointestinal tract	species	Gemella_haemolysans	138	5.46208e-07	-0.111388	0.0124072	0.193375
Gastrointestinal tract	species	Gemella_moribillum	138	3.33821e-06	-0.108285	0.0117256	0.206155
Gastrointestinal tract	species	Gemella_unclassified	138	7.72642e-08	-0.0289189	0.000836302	0.736343
Gastrointestinal tract	species	Gordonibacter_pamelaeae	138	7.07965e-05	-0.194735	0.0379217	0.0220929
Gastrointestinal tract	species	Granulicatella_adiacens	138	1.31414e-06	-0.0375204	0.00140778	0.662177
Gastrointestinal tract	species	Granulicatella_elegans	138	1.3697e-06	0.155569	0.0242017	0.0684535
Gastrointestinal tract	species	Granulicatella_unclassified	138	3.54295e-06	-0.0656677	0.00431224	0.444135
Gastrointestinal tract	species	Granulicella_unclassified	138	3.6142e-07	-0.0686226	0.00470906	0.423859
Gastrointestinal tract	species	Haemophilus_influenzae	138	1.03957e-07	0.0709183	0.0050294	0.408484
Gastrointestinal tract	species	Haemophilus_parainfluenzae	138	0.000891647	0.0766942	0.005882	0.371281
Gastrointestinal tract	species	Helicobacter_pylori	138	2.68071e-06	0.0502177	0.00252181	0.558597
Gastrointestinal tract	species	Holdemania_filiformis	138	0.000262246	-0.083915	0.00704172	0.327808
Gastrointestinal tract	species	Klebsiella_pneumoniae	138	8.27686e-05	-0.0326083	0.0010633	0.704185
Gastrointestinal tract	species	Klebsiella_unclassified	138	1.19672e-05	0.00885247	7.83663e-05	0.917924
Gastrointestinal tract	species	Klebsiella_variicola	138	4.64473e-07	-0.055212	0.00304837	0.520104
Gastrointestinal tract	species	Lactobacillus_acidophilus	138	2.10948e-05	-0.0289585	0.000838596	0.735995
Gastrointestinal tract	species	Lactobacillus_brevis	138	2.27039e-07	-0.0481753	0.00232086	0.574722
Gastrointestinal tract	species	Lactobacillus_casei	138	2.66418e-07	-0.00263237	6.92937e-06	0.975555
Gastrointestinal tract	species	Lactobacillus_crispatus	138	2.59513e-06	-0.043429	0.00188607	0.613016
Gastrointestinal tract	species	Lactobacillus_delbrueckii	138	1.13759e-06	0.013858	0.000192045	0.87184
Gastrointestinal tract	species	Lactobacillus_fermentum	138	5.90537e-07	-0.095085	0.00904116	0.267279
Gastrointestinal tract	species	Lactobacillus_iners	138	7.21822e-06	-0.0883261	0.00780151	0.302928
Gastrointestinal tract	species	Lactobacillus_jensenii	138	8.89619e-07	-0.033501	0.00112232	0.696479
Gastrointestinal tract	species	Lactobacillus_paracasei	138	5.69775e-07	-0.082952	0.00688104	0.333409
Gastrointestinal tract	species	Lactobacillus_plantarum	138	1.44677e-07	0.0613595	0.00376499	0.474653
Gastrointestinal tract	species	Lactobacillus_reuteri	138	4.00588e-07	0.0613595	0.00376499	0.474653
Gastrointestinal tract	species	Lactobacillus_rhamnosus	138	1.85075e-06	-0.0448071	0.00200768	0.601782
Gastrointestinal tract	species	Lactobacillus_ruminis	138	8.5387e-05	-0.100667	0.0101338	0.240076
Gastrointestinal tract	species	Lactococcus_lactis	138	0.000111513	-0.0648099	0.00420032	0.450121
Gastrointestinal tract	species	Leptotrichia_unclassified	138	2.38011e-07	-0.0751393	0.00564592	0.381086
Gastrointestinal tract	species	Leuconostoc_citreum	138	3.64935e-09	-0.136798	0.0187137	0.109614
Gastrointestinal tract	species	Leuconostoc_mesenteroides	138	2.19156e-06	0.0055536	3.08424e-05	0.948455
Gastrointestinal tract	species	Leuconostoc_unclassified	138	9.20758e-08	0.155202	0.0240877	0.0691161
Gastrointestinal tract	species	Marvinbryantia_formatexigens	138	2.20743e-06	-0.149638	0.0223916	0.0798187
Gastrointestinal tract	species	Megamonas_hypermegale	138	0.000426726	0.0848404	0.00719789	0.322483
Gastrointestinal tract	species	Megasphaera_micronuciformis	138	3.14641e-05	0.186644	0.0348358	0.0283852
Gastrointestinal tract	species	Methanobrevibacter_smithii	138	0.000476941	-0.210876	0.0444687	0.0130397
Gastrointestinal tract	species	Methanobrevibacter_unclassified	138	8.02259e-06	-0.262894	0.0691131	0.00183823
Gastrointestinal tract	species	Methanosphaera_stadtmanae	138	2.67084e-05	-0.13851	0.0191851	0.105201
Gastrointestinal tract	species	Methylobacterium_radiotolerans	138	2.11438e-08	0.123506	0.0152538	0.148963
Gastrointestinal tract	species	Methylobacterium_unclassified	138	2.09469e-06	0.123506	0.0152538	0.148963
Gastrointestinal tract	species	Mitsuokella_multacida	138	2.17965e-05	0.0114918	0.000132061	0.893581
Gastrointestinal tract	species	Mobiluncus_curtisii	138	1.65901e-07	0.0426345	0.0018177	0.619533
Gastrointestinal tract	species	Mycobacterium_unclassified	138	0.000152623	-0.218368	0.0476847	0.0100808
Gastrointestinal tract	species	Mycoplasma_hominis	138	5.2635e-06	-0.0513681	0.00263868	0.54961
Gastrointestinal tract	species	Neisseria_mucosa	138	1.44039e-07	0.00452054	2.04353e-05	0.958033
Gastrointestinal tract	species	Neisseria_unclassified	138	4.88542e-07	0.0601883	0.00362263	0.483143
Gastrointestinal tract	species	Odoribacter_splanchnicus	138	0.0140735	-0.23955	0.057384	0.00465777
Gastrointestinal tract	species	Oribacterium_sinus	138	1.39133e-06	-0.195812	0.0383424	0.0213534
Gastrointestinal tract	species	Oxalobacter_formigenes	138	6.91869e-05	-0.278773	0.0777142	0.000929836
Gastrointestinal tract	species	Parabacteroides_distasonis	138	0.00281295	0.0716357	0.00513168	0.403747
Gastrointestinal tract	species	Parabacteroides_johnsonii	138	0.0023506	-0.023942	0.000573221	0.780447
Gastrointestinal tract	species	Parabacteroides_merdae	138	0.0389156	0.0418316	0.00174988	0.62615
Gastrointestinal tract	species	Parabacteroides_unclassified	138	0.00384859	0.0365627	0.00133683	0.67029
Gastrointestinal tract	species	Parvimonas_micros	138	1.06558e-05	-0.0849205	0.00721149	0.322024
Gastrointestinal tract	species	Pediococcus_acidilactici	138	1.90189e-07	0.014817	0.000219544	0.863055
Gastrointestinal tract	species	Pediococcus_unclassified	138	1.08887e-07	0.014817	0.000219544	0.863055
Gastrointestinal tract	species	Peptoniphilus_duerdenii	138	5.18946e-07	-0.147953	0.0218901	0.083311
Gastrointestinal tract	species	Peptoniphilus_harei	138	1.96232e-07	-0.0841201	0.0070762	0.326623
Gastrointestinal tract	species	Peptoniphilus_lacrimalis	138	2.8882e-07	-0.115183	0.0132672	0.178537
Gastrointestinal tract	species	Peptoniphilus_unclassified	138	0.00015064	-0.212071	0.044974	0.0125222
Gastrointestinal tract	species	Peptostreptococcus_anaerobius	138	1.52586e-08	-0.0513681	0.00263868	0.54961
Gastrointestinal tract	species	Peptostreptococcus_stomatis	138	8.62229e-07	-0.0111559	0.000124454	0.896674
Gastrointestinal tract	species	Peptostreptococcus_unclassified	138	8.10124e-07	-0.169881	0.0288594	0.0463714
Gastrointestinal tract	species	Phascolarctobacterium_unclassified	138	0.00144483	-0.138827	0.019273	0.1044
Gastrointestinal tract	species	Porphyromonas_asaccharolytica	138	4.43647e-05	0.0115503	0.000133409	0.893042
Gastrointestinal tract	species	Porphyromonas_uenonis	138	9.00179e-06	0.0149662	0.000223986	0.86169
Gastrointestinal tract	species	Prevotella_amnii	138	4.7922e-08	0.0317859	0.00101034	0.711311
Gastrointestinal tract	species	Prevotella_bergensis	138	5.32013e-07	-0.0318187	0.00101243	0.711026
Gastrointestinal tract	species	Prevotella_bivia	138	1.6728e-05	-0.037007	0.00136952	0.666521
Gastrointestinal tract	species	Prevotella_buccae	138	5.36761e-07	-0.0947045	0.00896895	0.269206
Gastrointestinal tract	species	Prevotella_buccalis	138	1.90998e-05	-0.107859	0.0116336	0.207955
Gastrointestinal tract	species	Prevotella_copri	138	0.0578015	-0.255011	0.0650308	0.00254008
Gastrointestinal tract	species	Prevotella_disiens	138	8.83837e-05	0.0427051	0.00182373	0.618952
Gastrointestinal tract	species	Prevotella_melaninogenica	138	4.02885e-07	-0.0596581	0.00355908	0.487012
Gastrointestinal tract	species	Prevotella_oralis	138	1.12876e-07	-0.0514122	0.00264321	0.549267
Gastrointestinal tract	species	Prevotella_timonensis	138	2.77023e-05	-0.00694912	4.82902e-05	0.935528
Gastrointestinal tract	species	Propionibacterium_acnes	138	1.41116e-05	0.162289	0.0263379	0.0572031
Gastrointestinal tract	species	Propionibacterium_freudenreichii	138	1.67403e-07	-0.00335022	1.1224e-05	0.968892
Gastrointestinal tract	species	Propionibacterium_unclassified	138	3.68081e-06	0.068924	0.00475052	0.421822
Gastrointestinal tract	species	Pseudoflavonifractor_capillosus	138	8.15875e-05	-0.0573614	0.00329033	0.503964
Gastrointestinal tract	species	Pseudomonas_aeruginosa	138	7.05392e-08	-0.00670148	4.49099e-05	0.937821
Gastrointestinal tract	species	Pseudomonas_fluorescens	138	3.63692e-07	0.176468	0.031141	0.03841
Gastrointestinal tract	species	Pseudomonas_putida	138	1.60363e-08	-0.0661283	0.00437295	0.440939
Gastrointestinal tract	species	Pseudomonas_unclassified	138	8.82585e-06	-0.183632	0.0337208	0.0310885
Gastrointestinal tract	species	Pyramidobacter_piscolens	138	4.33837e-06	-0.0183524	0.000336812	0.830821
Gastrointestinal tract	species	Rhodopseudomonas_palustris	138	8.74916e-08	0.123506	0.0152538	0.148963
Gastrointestinal tract	species	Roseburia_intestinalis	138	0.00814847	0.143037	0.0204597	0.0942012
Gastrointestinal tract	species	Roseburia_inulinivorans	138	0.0064523	-0.198601	0.0394425	0.0195368
Gastrointestinal tract	species	Roseburia_unclassified	138	8.3468e-07	0.0886581	0.00786025	0.301108
Gastrointestinal tract	species	Rothia_dentocariosa	138	8.02842e-07	-0.130897	0.0171341	0.125943
Gastrointestinal tract	species	Rothia_mucilaginosa	138	3.48287e-06	-0.116358	0.0135393	0.174118
Gastrointestinal tract	species	Rothia_unclassified	138	4.29716e-07	-0.0732529	0.00536599	0.39319
Gastrointestinal tract	species	Ruminococcus_albus	138	2.79931e-05	-0.30708	0.0942981	0.00024881
Gastrointestinal tract	species	Ruminococcus_bromii	138	0.0226395	-0.213823	0.0457205	0.0117955
Gastrointestinal tract	species	Ruminococcus_gnavus	138	0.00183637	0.203546	0.0414308	0.0166433
Gastrointestinal tract	species	Ruminococcus_lactaris	138	0.00172732	-0.203855	0.0415571	0.0164751
Gastrointestinal tract	species	Ruminococcus_obeum	138	0.000983257	-0.00994666	9.89361e-05	0.907821
Gastrointestinal tract	species	Ruminococcus_torques	138	0.00955889	-0.0311957	0.000973175	0.716439
Gastrointestinal tract	species	Selenomonas_unclassified	138	1.47274e-06	-0.230122	0.052956	0.00662215
Gastrointestinal tract	species	Shigella_boydii	138	4.49914e-07	-0.0794819	0.00631738	0.354095
Gastrointestinal tract	species	Shigella_dysenteriae	138	6.17893e-07	-0.134243	0.0180211	0.11647
Gastrointestinal tract	species	Shigella_sonnei	138	2.12163e-05	0.0426345	0.0018177	0.619533
Gastrointestinal tract	species	Slackia_unclassified	138	1.81081e-05	-0.295428	0.0872779	0.000435165
Gastrointestinal tract	species	Solobacterium_moorei	138	1.29848e-05	-0.168058	0.0282435	0.0488023
Gastrointestinal tract	species	Staphylococcus_aureus	138	9.13461e-08	0.00460212	2.11795e-05	0.957277
Gastrointestinal tract	species	Staphylococcus_epidermidis	138	1.06664e-07	0.00810458	6.56842e-05	0.924837
Gastrointestinal tract	species	Staphylococcus_hominis	138	1.01691e-08	-0.0451513	0.00203864	0.598991
Gastrointestinal tract	species	Staphylococcus_saprophyticus	138	2.30541e-07	0.223485	0.0499456	0.00841648
Gastrointestinal tract	species	Staphylococcus_warneri	138	3.64226e-09	0.010268	0.000105431	0.904858
Gastrointestinal tract	species	Streptococcus_agalactiae	138	2.40209e-08	-0.0983775	0.00967814	0.250989
Gastrointestinal tract	species	Streptococcus_anginosus	138	1.63733e-06	-0.106829	0.0114125	0.212355
Gastrointestinal tract	species	Streptococcus_australis	138	3.97989e-05	-0.0997559	0.00995123	0.244378
Gastrointestinal tract	species	Streptococcus_bovis	138	1.59852e-08	-0.0513681	0.00263868	0.54961
Gastrointestinal tract	species	Streptococcus_cristatus	138	1.87974e-06	-0.133569	0.0178408	0.118331
Gastrointestinal tract	species	Streptococcus_dysgalactiae	138	5.07542e-09	-0.0848636	0.00720184	0.32235
Gastrointestinal tract	species	Streptococcus_gordonii	138	2.48688e-06	-0.171657	0.0294661	0.0440999
Gastrointestinal tract	species	Streptococcus_infantarius	138	7.56606e-07	-0.0289189	0.000836302	0.736343
Gastrointestinal tract	species	Streptococcus_infantis	138	3.93188e-05	-0.10906	0.0118941	0.202907
Gastrointestinal tract	species	Streptococcus_mitis	138	0.000157438	-0.128513	0.0165155	0.133049
Gastrointestinal tract	species	Streptococcus_mutans	138	3.28636e-07	-0.108285	0.0117256	0.206155
Gastrointestinal tract	species	Streptococcus_oralis	138	1.26061e-06	-0.0976564	0.00953678	0.254497
Gastrointestinal tract	species	Streptococcus_parasanguinis	138	0.000214827	-0.10806	0.0116769	0.207104
Gastrointestinal tract	species	Streptococcus_peroris	138	7.11924e-07	-0.0693721	0.00481249	0.418803
Gastrointestinal tract	species	Streptococcus_pneumoniae	138	4.40668e-07	-0.0495463	0.00245483	0.563874
Gastrointestinal tract	species	Streptococcus_salivarius	138	0.000105209	-0.246535	0.0607793	0.00355786
Gastrointestinal tract	species	Streptococcus_sanguinis	138	1.39185e-05	-0.191703	0.0367502	0.0242935
Gastrointestinal tract	species	Streptococcus_thermophilus	138	0.000113029	-0.00874007	7.63889e-05	0.918963
Gastrointestinal tract	species	Streptococcus_vestibularis	138	1.51789e-05	-0.186601	0.03482	0.0284219
Gastrointestinal tract	species	Subdoligranulum_variabile	138	0.000152357	-0.296354	0.0878257	0.000416615
Gastrointestinal tract	species	Sutterella_wadsworthensis	138	0.0111131	0.181964	0.0331108	0.0326785
Gastrointestinal tract	species	Turicibacter_unclassified	138	0.000172019	0.00746457	5.57198e-05	0.930757
Gastrointestinal tract	species	Veillonella_atypica	138	7.62067e-05	-0.0112159	0.000125797	0.896121
Gastrointestinal tract	species	Veillonella_dispar	138	3.43069e-05	-0.128975	0.0166345	0.131649
Gastrointestinal tract	species	Veillonella_parvula	138	0.000666881	0.0521781	0.00272255	0.543325
Gastrointestinal tract	species	Veillonella_unclassified	138	0.000132299	0.0181292	0.000328668	0.832848
Gastrointestinal tract	species	Victivallis_vadensis	138	0.000146619	-0.074284	0.00551811	0.386545
Nares	class	Actinobacteria	34	0.767608	-0.0415633	0.00172751	0.815459
Nares	class	Bacilli	34	0.1739	0.0541726	0.00293467	0.76091
Nares	class	Bacteroidia	34	0.0016684	-0.122455	0.0149952	0.490242
Nares	class	Betaproteobacteria	34	0.00229949	0.0162216	0.000263139	0.927449
Nares	class	Clostridia	34	0.0455786	0.00870075	7.57031e-05	0.961049
Nares	class	Epsilonproteobacteria	34	0.000412872	-0.0547604	0.0029987	0.758392
Nares	class	Erysipelotrichi	34	4.82353e-07	-0.0364424	0.00132805	0.837874
Nares	class	Flavobacteria	34	5.29592e-05	-0.0117139	0.000137215	0.947577
Nares	class	Fusobacteria	34	0.000134666	-0.00823672	6.78436e-05	0.963125
Nares	class	Gammaproteobacteria	34	0.00767212	-0.0733579	0.00538138	0.680117
Nares	class	Negativicutes	34	0.000596917	-0.11256	0.0126698	0.526209
Nares	class	Synergistia	34	6.71031e-05	-0.102611	0.0105289	0.563625
Nares	class	Thermomicrobia	34	8.78935e-06	-0.067783	0.00459453	0.703282
Nares	family	Actinomycetaceae	34	0.000401511	-0.0497318	0.00247326	0.780007
Nares	family	Aerococcaceae	34	0.000674468	-0.0237115	0.000562235	0.894108
Nares	family	Bacillales_uncl	34	0.00101733	-0.0727575	0.00529365	0.682599
Nares	family	Bacteroidaceae	34	0.000550947	-0.113466	0.0128745	0.522866
Nares	family	Bifidobacteriaceae	34	0.00135852	-0.0662481	0.00438881	0.709707
Nares	family	Burkholderiaceae	34	0.000294837	0.00199579	3.98318e-06	0.991062
Nares	family	Campylobacteraceae	34	8.60588e-06	-0.0364424	0.00132805	0.837874
Nares	family	Carnobacteriaceae	34	0.000960819	-0.106803	0.011407	0.54771
Nares	family	Clostridiales_Family_XI_Incertae_Sedis	34	0.0406816	0.00531609	2.82609e-05	0.976196
Nares	family	Comamonadaceae	34	5.11341e-06	-0.10893	0.0118658	0.539719
Nares	family	Coriobacteriaceae	34	5.98741e-05	-0.0539617	0.00291187	0.761814
Nares	family	Corynebacteriaceae	34	0.310215	-0.227994	0.0519813	0.194681
Nares	family	Enterobacteriaceae	34	0.000246877	0.495901	0.245918	0.00285885
Nares	family	Enterococcaceae	34	1.35041e-05	-0.0305381	0.000932574	0.863874
Nares	family	Erysipelotrichaceae	34	4.82353e-07	-0.0364424	0.00132805	0.837874
Nares	family	Eubacteriaceae	34	4.4678e-06	-0.052659	0.00277298	0.767404
Nares	family	Flavobacteriaceae	34	5.3058e-05	-0.0117387	0.000137797	0.947466
Nares	family	Fusobacteriaceae	34	9.83812e-05	-0.0104048	0.000108259	0.953428
Nares	family	Helicobacteraceae	34	0.000404514	-0.0539617	0.00291187	0.761814
Nares	family	Lactobacillaceae	34	0.0001166	-0.139938	0.0195826	0.42991
Nares	family	Leptotrichales_unclassified	34	2.02728e-05	-0.00300131	9.00785e-06	0.98656
Nares	family	Micrococcaceae	34	0.00160639	0.102966	0.010602	0.562267
Nares	family	Moraxellaceae	34	0.00291581	-0.144392	0.0208491	0.415225
Nares	family	Mycobacteriaceae	34	0.0102346	0.167525	0.0280646	0.343635
Nares	family	Neisseriaceae	34	0.00197544	0.0141525	0.000200294	0.936683
Nares	family	Pasteurellaceae	34	0.00454614	0.00744706	5.54587e-05	0.966658
Nares	family	Prevotellaceae	34	0.00109708	-0.0759157	0.00576319	0.669583
Nares	family	Propionibacteriaceae	34	0.447733	0.226249	0.0511886	0.198212
Nares	family	Pseudomonadaceae	34	1.66493e-05	-0.14999	0.0224969	0.397177
Nares	family	Rikenellaceae	34	3.26642e-05	-0.118309	0.0139971	0.505156
Nares	family	Ruminococcaceae	34	1.12376e-05	0.0205543	0.000422478	0.908144
Nares	family	Staphylococcaceae	34	0.149387	0.0997826	0.00995656	0.574478
Nares	family	Streptococcaceae	34	0.0225909	-0.0415498	0.00172639	0.815518
Nares	family	Synergistaceae	34	6.78738e-05	-0.102611	0.0105289	0.563625
Nares	family	Veillonellaceae	34	0.000599485	-0.112845	0.0127339	0.525158
Nares	genus	Abiotrophia	34	0.000676968	-0.0238293	0.000567837	0.893585
Nares	genus	Acidovorax	34	5.12311e-06	-0.10893	0.0118658	0.539719
Nares	genus	Acinetobacter	34	3.46765e-05	-0.0823373	0.00677943	0.643412
Nares	genus	Actinomyces	34	0.000404137	-0.0499108	0.00249109	0.779235
Nares	genus	Aggregatibacter	34	4.19792e-05	-0.0657328	0.00432079	0.711868
Nares	genus	Alistipes	34	3.28386e-05	-0.118347	0.014006	0.50502
Nares	genus	Anaerococcus	34	0.0095546	0.011252	0.000126607	0.949641
Nares	genus	Atopobium	34	5.99201e-05	-0.0539617	0.00291187	0.761814
Nares	genus	Bacteroides	34	0.000554871	-0.113412	0.0128623	0.523064
Nares	genus	Bifidobacterium	34	0.00102999	0.0181431	0.000329172	0.918881
Nares	genus	Campylobacter	34	8.60588e-06	-0.0364424	0.00132805	0.837874
Nares	genus	Capnocytophaga	34	5.31822e-05	-0.01177	0.000138534	0.947326
Nares	genus	Clostridiales_Family_XI_Incertae_Sedis_unclassified	34	0.0208522	0.0280035	0.000784196	0.875079
Nares	genus	Corynebacterium	34	0.312438	-0.228824	0.0523605	0.193017
Nares	genus	Enhydrobacter	34	0.000155256	0.0741164	0.00549324	0.676987
Nares	genus	Enterococcus	34	1.36255e-05	-0.0305381	0.000932574	0.863874
Nares	genus	Escherichia	34	0.000169999	0.661061	0.437001	2.08282e-05
Nares	genus	Eubacterium	34	4.47237e-06	-0.0527501	0.00278257	0.767013
Nares	genus	Finegoldia	34	0.00254455	-0.211301	0.0446481	0.230294
Nares	genus	Fusobacterium	34	9.85656e-05	-0.0103957	0.00010807	0.953469
Nares	genus	Gardnerella	34	0.000333384	-0.107058	0.0114615	0.546749
Nares	genus	Gemella	34	0.00102232	-0.0730247	0.00533261	0.681494
Nares	genus	Granulicatella	34	0.000967364	-0.107042	0.0114581	0.546809
Nares	genus	Haemophilus	34	0.00452262	0.00849484	7.21624e-05	0.96197
Nares	genus	Helicobacter	34	0.000404825	-0.0539617	0.00291187	0.761814
Nares	genus	Jonquetella	34	6.88623e-05	-0.102611	0.0105289	0.563625
Nares	genus	Klebsiella	34	7.78529e-05	-0.0364424	0.00132805	0.837874
Nares	genus	Kocuria	34	4.42053e-06	-0.0840583	0.0070658	0.636467
Nares	genus	Lactobacillus	34	0.000116695	-0.139922	0.019578	0.429964
Nares	genus	Lactococcus	34	4.10169e-05	-0.048851	0.00238642	0.78381
Nares	genus	Lautropia	34	0.000295445	0.00199856	3.99422e-06	0.99105
Nares	genus	Megamonas	34	2.71706e-05	-0.0364424	0.00132805	0.837874
Nares	genus	Megasphaera	34	5.59354e-05	-0.102866	0.0105814	0.56265
Nares	genus	Micrococcus	34	5.21621e-05	-0.111362	0.0124015	0.53065
Nares	genus	Moraxella	34	0.00277541	-0.147309	0.0217001	0.405762
Nares	genus	Mycobacterium	34	0.010309	0.169766	0.0288203	0.337126
Nares	genus	Neisseria	34	0.00182299	-0.0185259	0.00034321	0.917176
Nares	genus	Neisseriaceae_unclassified	34	0.000121048	0.427473	0.182733	0.0116797
Nares	genus	Peptoniphilus	34	0.00143126	0.0167754	0.000281413	0.924979
Nares	genus	Prevotella	34	0.00110868	-0.0757364	0.005736	0.67032
Nares	genus	Propionibacterium	34	0.450575	0.228883	0.0523873	0.1929
Nares	genus	Pseudomonas	34	1.66755e-05	-0.149995	0.0224986	0.397159
Nares	genus	Rothia	34	0.00155936	0.111996	0.0125431	0.528299
Nares	genus	Ruminococcus	34	1.12481e-05	0.020565	0.00042292	0.908096
Nares	genus	Solobacterium	34	4.82353e-07	-0.0364424	0.00132805	0.837874
Nares	genus	Staphylococcus	34	0.150352	0.100791	0.0101587	0.570599
Nares	genus	Streptococcus	34	0.0226736	-0.0415749	0.00172847	0.815409
Nares	genus	Veillonella	34	0.000519638	-0.0871129	0.00758866	0.624216
Nares	order	Actinomycetales	34	0.767679	-0.0403236	0.00162599	0.820873
Nares	order	Bacillales	34	0.149929	0.0968003	0.0093703	0.586024
Nares	order	Bacteroidales	34	0.00167298	-0.122335	0.0149658	0.49067
Nares	order	Bifidobacteriales	34	0.00135613	-0.066167	0.00437807	0.710047
Nares	order	Burkholderiales	34	0.000299643	3.42004e-06	1.16967e-11	0.999985
Nares	order	Campylobacterales	34	0.000412965	-0.0547602	0.00299868	0.758393
Nares	order	Clostridiales	34	0.0437639	0.00753096	5.67154e-05	0.966283
Nares	order	Coriobacteriales	34	5.98511e-05	-0.0539617	0.00291187	0.761814
Nares	order	Enterobacteriales	34	0.000246398	0.493727	0.243766	0.00300305
Nares	order	Erysipelotrichales	34	4.82353e-07	-0.0364424	0.00132805	0.837874
Nares	order	Flavobacteriales	34	5.29962e-05	-0.0117232	0.000137432	0.947535
Nares	order	Fusobacteriales	34	9.82893e-05	-0.0104093	0.000108354	0.953408
Nares	order	Lactobacillales	34	0.0242909	-0.0469085	0.00220041	0.792215
Nares	order	Leptotrichales	34	3.03786e-05	-0.00300131	9.00785e-06	0.98656
Nares	order	Neisseriales	34	0.00199086	0.0182105	0.000331621	0.918581
Nares	order	Pasteurellales	34	0.00453709	0.00765055	5.85309e-05	0.965748
Nares	order	Pseudomonadales	34	0.00290846	-0.145596	0.0211982	0.411304
Nares	order	Selenomonadales	34	0.000597875	-0.112667	0.0126938	0.525816
Nares	order	Synergistales	34	6.739e-05	-0.102611	0.0105289	0.563625
Nares	order	Thermomicrobia_unclassified	34	5.50074e-06	-0.0678066	0.00459773	0.703183
Nares	phylum	Actinobacteria	34	0.766625	-0.0417844	0.00174594	0.814494
Nares	phylum	Bacteroidetes	34	0.00171829	-0.123803	0.0153271	0.485442
Nares	phylum	Chloroflexi	34	1.09768e-05	-0.0677672	0.0045924	0.703347
Nares	phylum	Firmicutes	34	0.221063	0.0545107	0.00297142	0.759461
Nares	phylum	Fusobacteria	34	0.000138661	-0.00807227	6.51616e-05	0.963861
Nares	phylum	Proteobacteria	34	0.0103773	-0.0583671	0.00340672	0.742998
Nares	phylum	Synergistetes	34	6.69132e-05	-0.102611	0.0105289	0.563625
Nares	species	Abiotrophia_defectiva	34	0.000683665	-0.0242396	0.000587558	0.891764
Nares	species	Acidovorax_unclassified	34	5.15244e-06	-0.10893	0.0118658	0.539719
Nares	species	Acinetobacter_lwoffii	34	3.5253e-05	-0.0823373	0.00677943	0.643412
Nares	species	Actinomyces_odontolyticus	34	0.000111638	0.0215837	0.000465854	0.903565
Nares	species	Actinomyces_oris	34	0.000199183	-0.0692673	0.00479796	0.697088
Nares	species	Actinomyces_viscosus	34	0.000101208	-0.0691856	0.00478664	0.697428
Nares	species	Aggregatibacter_aphrophilus	34	4.07209e-05	-0.0657395	0.00432169	0.71184
Nares	species	Aggregatibacter_unclassified	34	1.42903e-06	-0.00300131	9.00785e-06	0.98656
Nares	species	Alistipes_putredinis	34	2.74283e-05	-0.112431	0.0126408	0.526687
Nares	species	Alistipes_unclassified	34	5.94582e-06	-0.0840583	0.0070658	0.636467
Nares	species	Anaerococcus_hydrogenalis	34	4.35414e-05	-0.0539617	0.00291187	0.761814
Nares	species	Anaerococcus_unclassified	34	0.00983581	0.0120712	0.000145714	0.94598
Nares	species	Atopobium_vaginae	34	6.00585e-05	-0.0539617	0.00291187	0.761814
Nares	species	Bacteroides_caccae	34	2.84081e-05	-0.0840583	0.0070658	0.636467
Nares	species	Bacteroides_ovatus	34	1.52798e-05	-0.0560396	0.00314043	0.752922
Nares	species	Bacteroides_unclassified	34	0.000407739	-0.102773	0.0105622	0.563006
Nares	species	Bacteroides_vulgatus	34	0.000103666	-0.108247	0.0117173	0.542282
Nares	species	Bacteroides_xylanisolvens	34	1.20059e-05	-0.0364424	0.00132805	0.837874
Nares	species	Bifidobacterium_unclassified	34	0.00104434	0.0176825	0.000312669	0.920935
Nares	species	Campylobacter_concisus	34	8.60588e-06	-0.0364424	0.00132805	0.837874
Nares	species	Capnocytophaga_sputigena	34	4.29552e-05	-0.0143019	0.000204543	0.936016
Nares	species	Capnocytophaga_unclassified	34	1.05024e-05	-0.00300131	9.00785e-06	0.98656
Nares	species	Corynebacterium_accolens	34	0.302046	-0.219933	0.0483706	0.211364
Nares	species	Corynebacterium_kroppenstedtii	34	0.000848459	-0.0259045	0.000671045	0.884377
Nares	species	Corynebacterium_matruchotii	34	9.79633e-06	0.02947	0.000868483	0.868593
Nares	species	Corynebacterium_pseudogenitalium	34	0.00930597	-0.118198	0.0139708	0.505559
Nares	species	Corynebacterium_striatum	34	0.00065414	-0.0933621	0.00871648	0.59946
Nares	species	Corynebacterium_tuberculostearicum	34	0.00688346	0.0424666	0.00180341	0.81152
Nares	species	Enhydrobacter_aerosaccus	34	0.000157178	0.0743424	0.00552679	0.676056
Nares	species	Enterococcus_unclassified	34	1.40032e-05	-0.0305381	0.000932574	0.863874
Nares	species	Escherichia_coli	34	0.000125426	0.834368	0.69617	8.73549e-10
Nares	species	Escherichia_unclassified	34	4.76325e-05	-0.111223	0.0123705	0.531167
Nares	species	Eubacterium_rectale	34	4.48642e-06	-0.0530293	0.00281211	0.765814
Nares	species	Finegoldia_magna	34	0.00263934	-0.210809	0.0444405	0.231406
Nares	species	Fusobacterium_nucleatum	34	9.89417e-05	-0.0103833	0.000107812	0.953525
Nares	species	Gardnerella_vaginalis	34	0.000334613	-0.107209	0.0114937	0.546183
Nares	species	Gemella_haemolysans	34	0.000949823	-0.0702335	0.00493275	0.693066
Nares	species	Gemella_moribillum	34	3.00619e-05	-0.00831402	6.91229e-05	0.962779
Nares	species	Gemella_unclassified	34	5.76939e-05	-0.126753	0.0160662	0.475022
Nares	species	Granulicatella_adiacens	34	0.000133504	-0.0906052	0.0082093	0.610329
Nares	species	Granulicatella_elegans	34	0.000676862	-0.110044	0.0121096	0.535557
Nares	species	Granulicatella_unclassified	34	0.000177507	-0.00659036	4.34329e-05	0.970492
Nares	species	Haemophilus_influenzae	34	0.000184025	-0.0657909	0.00432844	0.711624
Nares	species	Haemophilus_parainfluenzae	34	0.00438972	0.0121466	0.00014754	0.945643
Nares	species	Haemophilus_unclassified	34	6.87488e-06	-0.10893	0.0118658	0.539719
Nares	species	Helicobacter_pylori	34	0.00040576	-0.0539617	0.00291187	0.761814
Nares	species	Jonquetella_anthropi	34	7.20087e-05	-0.102611	0.0105289	0.563625
Nares	species	Klebsiella_pneumoniae	34	7.78529e-05	-0.0364424	0.00132805	0.837874
Nares	species	Kocuria_rhizophila	34	4.50284e-06	-0.0840583	0.0070658	0.636467
Nares	species	Lactobacillus_gasseri	34	8.68107e-05	-0.116086	0.013476	0.513247
Nares	species	Lactobacillus_helveticus	34	2.30256e-06	-0.116086	0.013476	0.513247
Nares	species	Lactobacillus_iners	34	2.78658e-05	-0.0933621	0.00871648	0.59946
Nares	species	Lactococcus_lactis	34	4.11535e-05	-0.0488316	0.00238452	0.783894
Nares	species	Lautropia_mirabilis	34	0.000296697	0.00201736	4.06974e-06	0.990966
Nares	species	Megamonas_hypermegale	34	2.71706e-05	-0.0364424	0.00132805	0.837874
Nares	species	Megasphaera_micronuciformis	34	5.84746e-05	-0.102855	0.0105791	0.562692
Nares	species	Micrococcus_luteus	34	5.2364e-05	-0.111355	0.0123998	0.530678
Nares	species	Moraxella_catarrhalis	34	0.00293549	-0.146186	0.0213702	0.409393
Nares	species	Mycobacterium_unclassified	34	0.0105488	0.176387	0.0311123	0.318336
Nares	species	Neisseria_cinerea	34	9.77885e-05	-0.0538989	0.00290509	0.762083
Nares	species	Neisseria_elongata	34	4.52151e-05	-0.00300131	9.00785e-06	0.98656
Nares	species	Neisseria_flavescens	34	0.000118381	0.0681138	0.0046395	0.701899
Nares	species	Neisseria_mucosa	34	0.000502146	-0.0234302	0.000548973	0.895358
Nares	species	Neisseria_sicca	34	0.000675362	-0.0138054	0.00019059	0.938233
Nares	species	Neisseria_unclassified	34	0.000404181	-0.0177847	0.000316297	0.920479
Nares	species	Peptoniphilus_harei	34	0.000205655	-0.0687396	0.00472513	0.699288
Nares	species	Peptoniphilus_unclassified	34	0.00125177	0.0506119	0.00256156	0.776212
Nares	species	Prevotella_amnii	34	6.43222e-05	-0.0539617	0.00291187	0.761814
Nares	species	Prevotella_bivia	34	0.00022266	-0.0305381	0.000932574	0.863874
Nares	species	Prevotella_buccalis	34	0.000118639	0.44178	0.19517	0.00890274
Nares	species	Prevotella_copri	34	5.24647e-05	-0.117982	0.0139197	0.506345
Nares	species	Prevotella_melaninogenica	34	0.000155257	-0.111337	0.0123958	0.530745
Nares	species	Prevotella_salivae	34	6.37941e-06	-0.0364424	0.00132805	0.837874
Nares	species	Prevotella_timonensis	34	0.000518689	-0.102611	0.0105289	0.563625
Nares	species	Prevotella_veroralis	34	6.92335e-06	-0.0571652	0.00326786	0.748118
Nares	species	Propionibacterium_acnes	34	0.440654	0.245636	0.0603368	0.161431
Nares	species	Propionibacterium_unclassified	34	0.0190223	-0.0118885	0.000141337	0.946796
Nares	species	Pseudomonas_unclassified	34	1.67548e-05	-0.150012	0.0225036	0.397105
Nares	species	Rothia_dentocariosa	34	0.000893354	-0.104168	0.010851	0.557689
Nares	species	Rothia_mucilaginosa	34	0.00065864	0.513843	0.264034	0.00188104
Nares	species	Rothia_unclassified	34	3.68211e-05	0.0695868	0.00484232	0.695757
Nares	species	Ruminococcus_bromii	34	1.128e-05	0.0205972	0.000424246	0.907953
Nares	species	Solobacterium_moorei	34	4.82353e-07	-0.0364424	0.00132805	0.837874
Nares	species	Staphylococcus_aureus	34	0.0200924	0.35734	0.127692	0.0380091
Nares	species	Staphylococcus_capitis	34	0.00494298	0.137257	0.0188396	0.438884
Nares	species	Staphylococcus_epidermidis	34	0.126995	-0.118874	0.0141309	0.503113
Nares	species	Staphylococcus_haemolyticus	34	0.00117679	0.0882431	0.00778685	0.619707
Nares	species	Staphylococcus_hominis	34	0.000150423	0.0696444	0.00485035	0.695517
Nares	species	Staphylococcus_pseudintermedius	34	6.85822e-05	-0.10893	0.0118658	0.539719
Nares	species	Staphylococcus_warneri	34	9.55737e-06	-0.141951	0.0201502	0.423236
Nares	species	Streptococcus_agalactiae	34	0.000298565	0.875366	0.766266	1.25751e-11
Nares	species	Streptococcus_australis	34	0.000499405	-0.0874501	0.00764751	0.622869
Nares	species	Streptococcus_gordonii	34	0.000164956	-0.0798202	0.00637126	0.653622
Nares	species	Streptococcus_infantis	34	0.000548419	-0.104322	0.010883	0.557104
Nares	species	Streptococcus_mitis	34	0.0189548	-0.0461173	0.0021268	0.795645
Nares	species	Streptococcus_oralis	34	0.000461198	-0.11828	0.0139903	0.505261
Nares	species	Streptococcus_parasanguinis	34	0.000195382	-0.0919017	0.00844592	0.605208
Nares	species	Streptococcus_peroris	34	9.34494e-06	-0.0987252	0.00974666	0.57856
Nares	species	Streptococcus_pneumoniae	34	0.000324818	-0.0987252	0.00974666	0.57856
Nares	species	Streptococcus_salivarius	34	6.49268e-05	-0.0859589	0.00738893	0.628833
Nares	species	Streptococcus_sanguinis	34	0.000650825	-0.135798	0.018441	0.443814
Nares	species	Streptococcus_thermophilus	34	0.000687309	-0.120882	0.0146125	0.495874
Nares	species	Streptococcus_vestibularis	34	0.000200978	-0.105921	0.0112192	0.551043
Nares	species	Veillonella_atypica	34	4.17941e-06	-0.0364424	0.00132805	0.837874
Nares	species	Veillonella_dispar	34	1.77353e-06	-0.0364424	0.00132805	0.837874
Nares	species	Veillonella_parvula	34	0.000420771	-0.0683515	0.00467193	0.700907
Nares	species	Veillonella_unclassified	34	0.000100199	-0.110469	0.0122035	0.533971
Posterior fornix	class	Actinobacteria	43	0.0524596	-0.0921775	0.0084967	0.556605
Posterior fornix	class	Alphaproteobacteria	43	9.0001e-07	-0.0335766	0.00112739	0.830743
Posterior fornix	class	Bacilli	43	0.919352	0.123926	0.0153578	0.428505
Posterior fornix	class	Bacteroidia	43	0.0209445	-0.118287	0.0139918	0.449972
Posterior fornix	class	Betaproteobacteria	43	5.97875e-05	-0.0825577	0.00681577	0.59867
Posterior fornix	class	Chlamydiae	43	9.06099e-07	-0.157498	0.0248056	0.313137
Posterior fornix	class	Clostridia	43	0.00281605	-0.276944	0.0766981	0.072196
Posterior fornix	class	Deinococci	43	1.78375e-06	-0.116499	0.013572	0.456898
Posterior fornix	class	Epsilonproteobacteria	43	2.10558e-05	-0.00819595	6.71736e-05	0.9584
Posterior fornix	class	Flavobacteria	43	2.02217e-05	-0.190966	0.0364681	0.219944
Posterior fornix	class	Fusobacteria	43	0.0004518	-0.159215	0.0253494	0.307823
Posterior fornix	class	Gammaproteobacteria	43	0.000242943	-0.197623	0.0390547	0.203984
Posterior fornix	class	Mollicutes	43	0.00295089	-0.154134	0.0237574	0.323713
Posterior fornix	class	Negativicutes	43	0.000677579	-0.0933371	0.00871181	0.55163
Posterior fornix	class	Verrucomicrobiae	43	4.02326e-07	0.495786	0.245803	0.00072294
Posterior fornix	family	Actinomycetaceae	43	4.91653e-06	-0.226114	0.0511275	0.144842
Posterior fornix	family	Bacteroidaceae	43	0.000692522	0.494359	0.244391	0.000753063
Posterior fornix	family	Bifidobacteriaceae	43	0.0409707	-0.0447679	0.00200417	0.775602
Posterior fornix	family	Burkholderiaceae	43	3.97215e-05	0.0392941	0.00154403	0.802454
Posterior fornix	family	Chlamydiaceae	43	7.61445e-07	-0.157498	0.0248056	0.313137
Posterior fornix	family	Clostridiales_Family_XI_Incertae_Sedis	43	0.00210825	-0.477227	0.227746	0.00121298
Posterior fornix	family	Coriobacteriaceae	43	0.0108376	-0.149427	0.0223285	0.338885
Posterior fornix	family	Corynebacteriaceae	43	9.04926e-05	-0.201342	0.0405386	0.195428
Posterior fornix	family	Deinococcaceae	43	1.78378e-06	-0.116499	0.013572	0.456898
Posterior fornix	family	Enterobacteriaceae	43	5.48829e-06	-0.293687	0.0862522	0.0559433
Posterior fornix	family	Enterococcaceae	43	5.43488e-06	0.0291651	0.000850604	0.852717
Posterior fornix	family	Eubacteriaceae	43	0.000296135	0.504306	0.254324	0.000564423
Posterior fornix	family	Flavobacteriaceae	43	2.02222e-05	-0.190966	0.0364681	0.219944
Posterior fornix	family	Fusobacteriaceae	43	1.96989e-06	-0.190966	0.0364681	0.219944
Posterior fornix	family	Helicobacteraceae	43	2.10558e-05	-0.00819595	6.71736e-05	0.9584
Posterior fornix	family	Lactobacillaceae	43	0.919423	0.123231	0.0151859	0.43112
Posterior fornix	family	Leptotrichales_unclassified	43	0.000251955	-0.158332	0.0250689	0.310549
Posterior fornix	family	Micrococcaceae	43	1.45817e-05	0.103716	0.010757	0.508062
Posterior fornix	family	Moraxellaceae	43	1.30573e-06	-0.205586	0.0422657	0.185978
Posterior fornix	family	Mycobacteriaceae	43	0.000271239	-0.0257549	0.000663314	0.869781
Posterior fornix	family	Mycoplasmataceae	43	0.00295239	-0.154346	0.0238227	0.323041
Posterior fornix	family	Neisseriaceae	43	1.91965e-05	-0.198913	0.0395662	0.200987
Posterior fornix	family	Oxalobacteraceae	43	2.34889e-07	-0.0438678	0.00192439	0.78
Posterior fornix	family	Peptostreptococcaceae	43	3.80168e-05	-0.163743	0.0268117	0.294089
Posterior fornix	family	Porphyromonadaceae	43	8.22418e-05	0.290978	0.0846681	0.0583535
Posterior fornix	family	Prevotellaceae	43	0.0201704	-0.140817	0.0198293	0.367755
Posterior fornix	family	Propionibacteriaceae	43	0.000377519	-0.30307	0.0918516	0.0482069
Posterior fornix	family	Pseudomonadaceae	43	0.000236431	-0.186225	0.0346799	0.231825
Posterior fornix	family	Rikenellaceae	43	9.97791e-05	0.422009	0.178091	0.00482123
Posterior fornix	family	Ruminococcaceae	43	4.67419e-05	0.495786	0.245803	0.00072294
Posterior fornix	family	Sphingomonadaceae	43	9.00016e-07	-0.0335766	0.00112739	0.830743
Posterior fornix	family	Staphylococcaceae	43	6.72463e-05	-0.293403	0.0860853	0.0561924
Posterior fornix	family	Streptococcaceae	43	0.000169454	-0.178248	0.0317725	0.252791
Posterior fornix	family	Veillonellaceae	43	0.000679715	-0.0938048	0.00879933	0.54963
Posterior fornix	family	Verrucomicrobiaceae	43	4.02326e-07	0.495786	0.245803	0.00072294
Posterior fornix	genus	Actinomyces	43	4.91666e-06	-0.226114	0.0511275	0.144842
Posterior fornix	genus	Akkermansia	43	4.02326e-07	0.495786	0.245803	0.00072294
Posterior fornix	genus	Alistipes	43	9.97791e-05	0.422009	0.178091	0.00482123
Posterior fornix	genus	Anaerococcus	43	0.000210773	-0.132675	0.0176027	0.396365
Posterior fornix	genus	Atopobium	43	0.0109082	-0.149705	0.0224117	0.337977
Posterior fornix	genus	Bacteroides	43	0.00069255	0.494352	0.244384	0.000753213
Posterior fornix	genus	Bifidobacterium	43	0.0114286	0.0915838	0.00838759	0.559161
Posterior fornix	genus	Burkholderia	43	3.9723e-05	0.0392928	0.00154393	0.80246
Posterior fornix	genus	Capnocytophaga	43	2.02229e-05	-0.190966	0.0364681	0.219944
Posterior fornix	genus	Chlamydiaceae_unclassified	43	5.77162e-07	-0.157498	0.0248056	0.313137
Posterior fornix	genus	Clostridiales_Family_XI_Incertae_Sedis_unclassified	43	0.00125606	-0.440141	0.193724	0.00314146
Posterior fornix	genus	Corynebacterium	43	9.0503e-05	-0.201367	0.0405486	0.195371
Posterior fornix	genus	Deinococcus	43	1.7838e-06	-0.116499	0.013572	0.456898
Posterior fornix	genus	Dialister	43	0.000681271	-0.0938029	0.00879899	0.549638
Posterior fornix	genus	Enhydrobacter	43	1.30861e-06	-0.205586	0.0422657	0.185978
Posterior fornix	genus	Enterococcus	43	5.43488e-06	0.0291651	0.000850604	0.852717
Posterior fornix	genus	Escherichia	43	5.50231e-06	-0.293687	0.0862522	0.0559433
Posterior fornix	genus	Eubacterium	43	0.000296135	0.504306	0.254324	0.000564423
Posterior fornix	genus	Faecalibacterium	43	9.50698e-06	0.495786	0.245803	0.00072294
Posterior fornix	genus	Finegoldia	43	4.55723e-05	-0.188378	0.0354864	0.226376
Posterior fornix	genus	Fusobacterium	43	1.96996e-06	-0.190966	0.0364681	0.219944
Posterior fornix	genus	Gardnerella	43	0.0296069	-0.126002	0.0158764	0.420752
Posterior fornix	genus	Helicobacter	43	2.10558e-05	-0.00819595	6.71736e-05	0.9584
Posterior fornix	genus	Herbaspirillum	43	2.34892e-07	-0.0438678	0.00192439	0.78
Posterior fornix	genus	Lactobacillus	43	0.919818	0.120939	0.0146262	0.439805
Posterior fornix	genus	Mycobacterium	43	0.000271685	-0.0262815	0.000690716	0.867142
Posterior fornix	genus	Mycoplasma	43	3.38424e-05	-0.156144	0.024381	0.317366
Posterior fornix	genus	Neisseria	43	1.60155e-05	-0.190966	0.0364681	0.219944
Posterior fornix	genus	Neisseriaceae_unclassified	43	2.38614e-06	-0.0714704	0.00510802	0.648796
Posterior fornix	genus	Odoribacter	43	2.02581e-05	0.495786	0.245803	0.00072294
Posterior fornix	genus	Parabacteroides	43	3.1893e-05	0.436111	0.190193	0.00346214
Posterior fornix	genus	Parvimonas	43	2.16062e-06	-0.0268574	0.000721321	0.864258
Posterior fornix	genus	Peptoniphilus	43	0.000182072	-0.233618	0.0545772	0.131621
Posterior fornix	genus	Peptostreptococcus	43	3.84083e-05	-0.16368	0.0267911	0.294276
Posterior fornix	genus	Porphyromonas	43	3.04038e-05	-0.164027	0.026905	0.293238
Posterior fornix	genus	Prevotella	43	0.020298	-0.14118	0.0199317	0.366509
Posterior fornix	genus	Propionibacterium	43	0.00037831	-0.303048	0.0918378	0.0482246
Posterior fornix	genus	Pseudomonas	43	0.000236768	-0.186384	0.0347389	0.231421
Posterior fornix	genus	Rothia	43	1.45866e-05	0.103652	0.0107436	0.508327
Posterior fornix	genus	Ruminococcus	43	3.72349e-05	0.495786	0.245803	0.00072294
Posterior fornix	genus	Sphingopyxis	43	9.00024e-07	-0.0335766	0.00112739	0.830743
Posterior fornix	genus	Staphylococcus	43	6.73997e-05	-0.293409	0.0860888	0.0561872
Posterior fornix	genus	Streptococcus	43	0.000169547	-0.178312	0.0317951	0.252619
Posterior fornix	genus	Ureaplasma	43	0.00292044	-0.150661	0.0226988	0.334866
Posterior fornix	genus	Veillonella	43	1.15825e-06	-0.190966	0.0364681	0.219944
Posterior fornix	order	Actinomycetales	43	0.000758126	-0.335768	0.11274	0.0277188
Posterior fornix	order	Bacillales	43	6.71699e-05	-0.2934	0.0860835	0.0561951
Posterior fornix	order	Bacteroidales	43	0.020982	-0.118443	0.0140288	0.44937
Posterior fornix	order	Bifidobacteriales	43	0.0409388	-0.0445297	0.00198289	0.776765
Posterior fornix	order	Burkholderiales	43	3.99557e-05	0.0388716	0.001511	0.804536
Posterior fornix	order	Campylobacterales	43	2.10558e-05	-0.00819595	6.71736e-05	0.9584
Posterior fornix	order	Chlamydiales	43	8.52138e-07	-0.157498	0.0248056	0.313137
Posterior fornix	order	Clostridiales	43	0.00269368	-0.265354	0.0704129	0.0854777
Posterior fornix	order	Coriobacteriales	43	0.0108028	-0.149288	0.0222868	0.339341
Posterior fornix	order	Deinococcales	43	1.78376e-06	-0.116499	0.013572	0.456898
Posterior fornix	order	Enterobacteriales	43	5.48131e-06	-0.293687	0.0862522	0.0559433
Posterior fornix	order	Flavobacteriales	43	2.02219e-05	-0.190966	0.0364681	0.219944
Posterior fornix	order	Fusobacteriales	43	1.96986e-06	-0.190966	0.0364681	0.219944
Posterior fornix	order	Lactobacillales	43	0.919402	0.123779	0.0153212	0.42906
Posterior fornix	order	Leptotrichales	43	0.000376005	-0.158335	0.0250701	0.310537
Posterior fornix	order	Mycoplasmatales	43	0.00295145	-0.154214	0.0237818	0.323461
Posterior fornix	order	Neisseriales	43	1.95939e-05	-0.199712	0.0398849	0.199145
Posterior fornix	order	Pseudomonadales	43	0.000237567	-0.186605	0.0348213	0.230859
Posterior fornix	order	Selenomonadales	43	0.000678377	-0.093512	0.00874449	0.550882
Posterior fornix	order	Sphingomonadales	43	9.00012e-07	-0.0335766	0.00112739	0.830743
Posterior fornix	order	Verrucomicrobiales	43	4.02326e-07	0.495786	0.245803	0.00072294
Posterior fornix	phylum	Actinobacteria	43	0.052433	-0.0920524	0.00847364	0.557144
Posterior fornix	phylum	Bacteroidetes	43	0.0209399	-0.118466	0.0140343	0.449281
Posterior fornix	phylum	Chlamydiae	43	9.41886e-07	-0.157498	0.0248056	0.313137
Posterior fornix	phylum	Firmicutes	43	0.922848	0.116766	0.0136343	0.455862
Posterior fornix	phylum	Fusobacteria	43	0.000500768	-0.159131	0.0253225	0.308083
Posterior fornix	phylum	Proteobacteria	43	0.000324775	-0.212831	0.0452971	0.170605
Posterior fornix	phylum	Tenericutes	43	0.00295051	-0.154082	0.0237411	0.323881
Posterior fornix	phylum	Thermi	43	1.78375e-06	-0.116499	0.013572	0.456898
Posterior fornix	phylum	Verrucomicrobia	43	4.02326e-07	0.495786	0.245803	0.00072294
Posterior fornix	species	Actinomyces_odontolyticus	43	1.87924e-06	-0.116499	0.013572	0.456898
Posterior fornix	species	Actinomyces_viscosus	43	3.0378e-06	-0.190966	0.0364681	0.219944
Posterior fornix	species	Akkermansia_muciniphila	43	4.02326e-07	0.495786	0.245803	0.00072294
Posterior fornix	species	Alistipes_putredinis	43	6.01978e-05	0.230615	0.0531832	0.136799
Posterior fornix	species	Alistipes_unclassified	43	3.95814e-05	0.495786	0.245803	0.00072294
Posterior fornix	species	Anaerococcus_lactolyticus	43	3.00458e-06	-0.17786	0.0316343	0.253842
Posterior fornix	species	Anaerococcus_tetradius	43	6.66088e-05	-0.0375549	0.00141037	0.811034
Posterior fornix	species	Anaerococcus_unclassified	43	0.000140399	-0.13107	0.0171793	0.402155
Posterior fornix	species	Anaerococcus_vaginalis	43	1.12292e-06	-0.17786	0.0316343	0.253842
Posterior fornix	species	Atopobium_vaginae	43	0.0109145	-0.14967	0.0224011	0.338093
Posterior fornix	species	Bacteroides_caccae	43	4.85744e-05	0.495786	0.245803	0.00072294
Posterior fornix	species	Bacteroides_cellulosilyticus	43	1.16163e-05	0.495786	0.245803	0.00072294
Posterior fornix	species	Bacteroides_coprocola	43	2.17847e-05	0.121066	0.0146569	0.439323
Posterior fornix	species	Bacteroides_eggerthii	43	1.00047e-05	-0.0413733	0.00171175	0.792226
Posterior fornix	species	Bacteroides_finegoldii	43	4.27674e-06	-0.0413733	0.00171175	0.792226
Posterior fornix	species	Bacteroides_ovatus	43	0.000100709	0.489016	0.239136	0.000876106
Posterior fornix	species	Bacteroides_plebeius	43	2.00939e-06	0.121066	0.0146569	0.439323
Posterior fornix	species	Bacteroides_stercoris	43	3.76744e-06	-0.0413733	0.00171175	0.792226
Posterior fornix	species	Bacteroides_unclassified	43	0.000110351	0.0775173	0.00600893	0.621249
Posterior fornix	species	Bacteroides_uniformis	43	5.9814e-06	0.495786	0.245803	0.00072294
Posterior fornix	species	Bacteroides_vulgatus	43	0.000363407	0.497955	0.247959	0.000679207
Posterior fornix	species	Bacteroides_xylanisolvens	43	1.00721e-05	0.495786	0.245803	0.00072294
Posterior fornix	species	Bifidobacterium_breve	43	0.0105925	0.0956456	0.00914807	0.541789
Posterior fornix	species	Bifidobacterium_unclassified	43	0.000837027	-0.0831576	0.00691519	0.596006
Posterior fornix	species	Burkholderia_cenocepacia	43	3.33762e-06	0.0837443	0.00701312	0.593407
Posterior fornix	species	Burkholderia_unclassified	43	3.63897e-05	0.0332175	0.0011034	0.832527
Posterior fornix	species	Capnocytophaga_gingivalis	43	7.81779e-06	-0.190966	0.0364681	0.219944
Posterior fornix	species	Capnocytophaga_ochracea	43	1.24071e-05	-0.190966	0.0364681	0.219944
Posterior fornix	species	Corynebacterium_amycolatum	43	2.32574e-07	-0.0438678	0.00192439	0.78
Posterior fornix	species	Corynebacterium_kroppenstedtii	43	2.65196e-06	-0.293687	0.0862522	0.0559433
Posterior fornix	species	Corynebacterium_matruchotii	43	8.76497e-05	-0.192331	0.0369912	0.216604
Posterior fornix	species	Deinococcus_unclassified	43	1.78389e-06	-0.116499	0.013572	0.456898
Posterior fornix	species	Dialister_microaerophilus	43	0.000682226	-0.0936533	0.00877093	0.550278
Posterior fornix	species	Enhydrobacter_aerosaccus	43	1.31734e-06	-0.205586	0.0422657	0.185978
Posterior fornix	species	Enterococcus_faecalis	43	5.43488e-06	0.0291651	0.000850604	0.852717
Posterior fornix	species	Escherichia_coli	43	5.5448e-06	-0.293687	0.0862522	0.0559433
Posterior fornix	species	Eubacterium_rectale	43	0.000296135	0.504306	0.254324	0.000564423
Posterior fornix	species	Faecalibacterium_prausnitzii	43	9.50698e-06	0.495786	0.245803	0.00072294
Posterior fornix	species	Finegoldia_magna	43	4.56442e-05	-0.188473	0.035522	0.226139
Posterior fornix	species	Fusobacterium_nucleatum	43	1.97015e-06	-0.190966	0.0364681	0.219944
Posterior fornix	species	Gardnerella_vaginalis	43	0.0296364	-0.125943	0.0158615	0.420972
Posterior fornix	species	Helicobacter_pylori	43	2.10558e-05	-0.00819595	6.71736e-05	0.9584
Posterior fornix	species	Herbaspirillum_seropedicae	43	2.349e-07	-0.0438678	0.00192439	0.78
Posterior fornix	species	Lactobacillus_coleohominis	43	0.00011984	0.460997	0.212518	0.00186369
Posterior fornix	species	Lactobacillus_crispatus	43	0.494141	0.52053	0.270951	0.000345933
Posterior fornix	species	Lactobacillus_fermentum	43	9.91284e-06	-0.0388019	0.00150559	0.80488
Posterior fornix	species	Lactobacillus_gasseri	43	0.100786	0.10944	0.0119771	0.484801
Posterior fornix	species	Lactobacillus_iners	43	0.161224	-0.56478	0.318977	7.96854e-05
Posterior fornix	species	Lactobacillus_jensenii	43	0.163813	-0.23394	0.0547278	0.131074
Posterior fornix	species	Lactobacillus_vaginalis	43	0.000924346	-0.211601	0.0447749	0.173149
Posterior fornix	species	Mycobacterium_abscessus	43	2.19547e-06	-0.0335766	0.00112739	0.830743
Posterior fornix	species	Mycobacterium_unclassified	43	0.000269654	-0.0257321	0.000662143	0.869895
Posterior fornix	species	Mycoplasma_hominis	43	3.38474e-05	-0.15614	0.0243796	0.31738
Posterior fornix	species	Neisseria_sicca	43	3.63093e-06	-0.190966	0.0364681	0.219944
Posterior fornix	species	Neisseria_unclassified	43	1.23861e-05	-0.190966	0.0364681	0.219944
Posterior fornix	species	Odoribacter_splanchnicus	43	2.02581e-05	0.495786	0.245803	0.00072294
Posterior fornix	species	Parabacteroides_distasonis	43	5.71628e-06	0.495786	0.245803	0.00072294
Posterior fornix	species	Parabacteroides_johnsonii	43	9.86977e-06	-0.0413733	0.00171175	0.792226
Posterior fornix	species	Parabacteroides_merdae	43	1.24e-05	0.530257	0.281172	0.000254871
Posterior fornix	species	Parabacteroides_unclassified	43	3.90698e-06	0.176219	0.0310531	0.258321
Posterior fornix	species	Parvimonas_micros	43	2.16342e-06	-0.0268574	0.000721321	0.864258
Posterior fornix	species	Peptoniphilus_harei	43	4.90131e-05	-0.231684	0.0536773	0.134939
Posterior fornix	species	Peptoniphilus_lacrimalis	43	2.82229e-06	-0.157498	0.0248056	0.313137
Posterior fornix	species	Peptoniphilus_unclassified	43	0.000130421	-0.229541	0.0526893	0.138686
Posterior fornix	species	Peptostreptococcus_anaerobius	43	2.86812e-05	-0.161358	0.0260365	0.301271
Posterior fornix	species	Peptostreptococcus_unclassified	43	9.72933e-06	-0.17072	0.0291455	0.273709
Posterior fornix	species	Porphyromonas_asaccharolytica	43	7.75169e-07	-0.157498	0.0248056	0.313137
Posterior fornix	species	Porphyromonas_uenonis	43	2.96352e-05	-0.16424	0.0269748	0.292605
Posterior fornix	species	Prevotella_amnii	43	0.0183136	-0.148389	0.0220192	0.342291
Posterior fornix	species	Prevotella_bivia	43	0.000131447	-0.173387	0.0300629	0.266174
Posterior fornix	species	Prevotella_buccalis	43	0.000171178	-0.15758	0.0248313	0.312882
Posterior fornix	species	Prevotella_copri	43	0.000148236	0.499998	0.249998	0.000640192
Posterior fornix	species	Prevotella_disiens	43	5.44233e-05	-0.219548	0.0482014	0.157192
Posterior fornix	species	Prevotella_timonensis	43	0.00149066	-0.0492688	0.00242741	0.753713
Posterior fornix	species	Propionibacterium_acnes	43	0.000324631	-0.300103	0.090062	0.0505535
Posterior fornix	species	Propionibacterium_unclassified	43	5.60798e-05	-0.316401	0.10011	0.0387267
Posterior fornix	species	Pseudomonas_fluorescens	43	0.000129437	-0.199282	0.0397132	0.200135
Posterior fornix	species	Pseudomonas_putida	43	1.81405e-07	-0.0335766	0.00112739	0.830743
Posterior fornix	species	Pseudomonas_unclassified	43	0.000108173	-0.157333	0.0247536	0.31365
Posterior fornix	species	Rothia_dentocariosa	43	1.40815e-05	0.114546	0.0131209	0.464528
Posterior fornix	species	Rothia_mucilaginosa	43	5.20175e-07	-0.288292	0.0831124	0.0608237
Posterior fornix	species	Ruminococcus_bromii	43	3.72349e-05	0.495786	0.245803	0.00072294
Posterior fornix	species	Sphingopyxis_alaskensis	43	9.00048e-07	-0.0335766	0.00112739	0.830743
Posterior fornix	species	Staphylococcus_capitis	43	1.19445e-05	-0.293687	0.0862522	0.0559433
Posterior fornix	species	Staphylococcus_epidermidis	43	4.87248e-05	-0.293687	0.0862522	0.0559433
Posterior fornix	species	Staphylococcus_haemolyticus	43	7.19535e-06	-0.00819595	6.71736e-05	0.9584
Posterior fornix	species	Streptococcus_agalactiae	43	1.52155e-05	-0.111861	0.0125128	0.475133
Posterior fornix	species	Streptococcus_anginosus	43	0.000144089	-0.138993	0.0193189	0.374055
Posterior fornix	species	Streptococcus_mitis	43	8.19532e-06	-0.408593	0.166948	0.00652361
Posterior fornix	species	Streptococcus_salivarius	43	2.32549e-06	-0.288292	0.0831124	0.0608237
Posterior fornix	species	Ureaplasma_parvum	43	0.00225988	-0.187244	0.0350603	0.229236
Posterior fornix	species	Ureaplasma_unclassified	43	0.000665188	-0.0204198	0.000416969	0.896591
Posterior fornix	species	Veillonella_unclassified	43	1.15836e-06	-0.190966	0.0364681	0.219944
Retroauricular crease	class	Actinobacteria	20	0.788496	0.145979	0.0213098	0.539146
Retroauricular crease	class	Alphaproteobacteria	20	3.63475e-06	-0.0944237	0.00891583	0.692126
Retroauricular crease	class	Bacilli	20	0.165001	-0.0269016	0.000723695	0.910363
Retroauricular crease	class	Bacteroidia	20	0.000804229	0.575623	0.331341	0.00791316
Retroauricular crease	class	Betaproteobacteria	20	0.000658191	0.0453349	0.00205525	0.849477
Retroauricular crease	class	Chlamydiae	20	2.56123e-06	-0.00399971	1.59977e-05	0.986648
Retroauricular crease	class	Clostridia	20	0.0421198	-0.2528	0.0639077	0.282219
Retroauricular crease	class	Deltaproteobacteria	20	2.04537e-05	-0.00264969	7.02088e-06	0.991154
Retroauricular crease	class	Epsilonproteobacteria	20	6.28346e-06	0.0223357	0.000498886	0.925532
Retroauricular crease	class	Flavobacteria	20	0.000150365	0.0415244	0.00172427	0.862007
Retroauricular crease	class	Fusobacteria	20	0.000108207	0.222738	0.049612	0.345218
Retroauricular crease	class	Gammaproteobacteria	20	0.00160769	0.327235	0.107083	0.159031
Retroauricular crease	class	Negativicutes	20	0.00100161	0.0223884	0.00050124	0.925357
Retroauricular crease	class	Sphingobacteria	20	1.89985e-05	0.0834603	0.00696562	0.726471
Retroauricular crease	class	Spirochaetes	20	6.01384e-08	0.0223357	0.000498886	0.925532
Retroauricular crease	family	Acetobacteraceae	20	2.50496e-07	-0.0863456	0.00745556	0.71738
Retroauricular crease	family	Actinomycetaceae	20	8.28693e-05	0.00188884	3.56773e-06	0.993694
Retroauricular crease	family	Aerococcaceae	20	0.0002185	0.0218473	0.000477306	0.927156
Retroauricular crease	family	Bacillales_uncl	20	0.00051971	0.496964	0.246974	0.0258007
Retroauricular crease	family	Bacteroidaceae	20	0.000416848	0.623628	0.388912	0.00330205
Retroauricular crease	family	Bifidobacteriaceae	20	0.00425958	-0.163157	0.0266201	0.491891
Retroauricular crease	family	Burkholderiaceae	20	4.33585e-05	0.00736296	5.42131e-05	0.975423
Retroauricular crease	family	Campylobacteraceae	20	6.29247e-06	0.0223357	0.000498886	0.925532
Retroauricular crease	family	Cardiobacteriaceae	20	8.32143e-07	-0.119519	0.0142848	0.615742
Retroauricular crease	family	Carnobacteriaceae	20	0.000218762	0.257229	0.0661667	0.273584
Retroauricular crease	family	Caulobacteraceae	20	1.40519e-06	-0.0491568	0.00241639	0.836944
Retroauricular crease	family	Chlamydiaceae	20	2.13727e-06	-0.00398079	1.58467e-05	0.986711
Retroauricular crease	family	Clostridiales_Family_XI_Incertae_Sedis	20	0.0416895	-0.252807	0.0639114	0.282205
Retroauricular crease	family	Clostridiales_uncl	20	9.68717e-07	0.0223357	0.000498886	0.925532
Retroauricular crease	family	Comamonadaceae	20	3.0241e-06	-0.101455	0.0102931	0.670395
Retroauricular crease	family	Coriobacteriaceae	20	2.61065e-05	-0.113754	0.01294	0.63299
Retroauricular crease	family	Corynebacteriaceae	20	0.0459643	0.039942	0.00159537	0.86722
Retroauricular crease	family	Desulfobulbaceae	20	1.70635e-05	-0.00261912	6.85978e-06	0.991256
Retroauricular crease	family	Enterobacteriaceae	20	7.74866e-05	-0.187131	0.0350179	0.429525
Retroauricular crease	family	Enterococcaceae	20	2.11776e-06	0.0135622	0.000183934	0.954745
Retroauricular crease	family	Eubacteriaceae	20	3.06515e-05	0.404438	0.16357	0.0769433
Retroauricular crease	family	Flavobacteriaceae	20	0.000150587	0.0414997	0.00172222	0.862089
Retroauricular crease	family	Fusobacteriaceae	20	4.2816e-05	0.0146862	0.000215683	0.950999
Retroauricular crease	family	Lachnospiraceae	20	2.10095e-05	0.0157277	0.000247362	0.947528
Retroauricular crease	family	Lactobacillaceae	20	0.000776051	0.487386	0.237545	0.0292781
Retroauricular crease	family	Leptotrichales_unclassified	20	2.80848e-05	0.396223	0.156993	0.0837243
Retroauricular crease	family	Leptotrichiaceae	20	1.49532e-05	-0.0110858	0.000122894	0.963003
Retroauricular crease	family	Listeriaceae	20	3.68611e-05	0.404694	0.163777	0.0767387
Retroauricular crease	family	Methylobacteriaceae	20	1.86201e-06	-0.111249	0.0123762	0.640544
Retroauricular crease	family	Micrococcaceae	20	0.000152273	0.345219	0.119176	0.136032
Retroauricular crease	family	Moraxellaceae	20	0.000429989	-0.267476	0.0715436	0.254247
Retroauricular crease	family	Mycobacteriaceae	20	0.00330368	-0.0467426	0.00218487	0.844856
Retroauricular crease	family	Neisseriaceae	20	0.00060627	0.0507446	0.00257501	0.831748
Retroauricular crease	family	Pasteurellaceae	20	0.00109277	0.427694	0.182922	0.0599596
Retroauricular crease	family	Peptostreptococcaceae	20	6.0733e-06	0.0223357	0.000498886	0.925532
Retroauricular crease	family	Porphyromonadaceae	20	1.36621e-05	0.222351	0.04944	0.346078
Retroauricular crease	family	Prevotellaceae	20	0.000294521	0.402205	0.161769	0.0787446
Retroauricular crease	family	Propionibacteriaceae	20	0.734971	0.111812	0.0125019	0.638843
Retroauricular crease	family	Pseudomonadaceae	20	9.27583e-06	-0.0772175	0.00596254	0.74626
Retroauricular crease	family	Rhizobiaceae	20	7.0139e-08	-0.0863456	0.00745556	0.71738
Retroauricular crease	family	Rikenellaceae	20	7.94467e-05	0.615943	0.379385	0.00383333
Retroauricular crease	family	Ruminococcaceae	20	1.18194e-05	-0.11649	0.0135699	0.624781
Retroauricular crease	family	Sphingobacteriaceae	20	1.58424e-05	0.0834112	0.00695742	0.726626
Retroauricular crease	family	Staphylococcaceae	20	0.157493	-0.0826258	0.00682702	0.729107
Retroauricular crease	family	Streptococcaceae	20	0.00586279	0.489817	0.239921	0.0283624
Retroauricular crease	family	Treponemaceae	20	6.02311e-08	0.0223357	0.000498886	0.925532
Retroauricular crease	family	Veillonellaceae	20	0.00100312	0.0223876	0.000501203	0.92536
Retroauricular crease	genus	Abiotrophia	20	0.00021892	0.021848	0.000477335	0.927154
Retroauricular crease	genus	Acetobacteraceae_unclassified	20	1.88059e-07	-0.0863456	0.00745556	0.71738
Retroauricular crease	genus	Acidovorax	20	2.00095e-06	-0.0863456	0.00745556	0.71738
Retroauricular crease	genus	Acinetobacter	20	0.000112576	-0.281757	0.0793872	0.228785
Retroauricular crease	genus	Actinomyces	20	8.30047e-05	0.00192749	3.71522e-06	0.993565
Retroauricular crease	genus	Aggregatibacter	20	7.44829e-05	0.0191052	0.00036501	0.93628
Retroauricular crease	genus	Agrobacterium	20	7.02087e-08	-0.0863456	0.00745556	0.71738
Retroauricular crease	genus	Alistipes	20	7.94626e-05	0.61596	0.379406	0.00383209
Retroauricular crease	genus	Anaerococcus	20	0.0180269	-0.260475	0.0678475	0.267361
Retroauricular crease	genus	Atopobium	20	2.61072e-05	-0.113755	0.0129402	0.632988
Retroauricular crease	genus	Bacteroides	20	0.000416955	0.623591	0.388866	0.00330448
Retroauricular crease	genus	Bifidobacterium	20	0.00395794	-0.182864	0.0334391	0.440307
Retroauricular crease	genus	Blautia	20	9.70586e-07	0.0223357	0.000498886	0.925532
Retroauricular crease	genus	Brevundimonas	20	1.40528e-06	-0.0491568	0.00241639	0.836944
Retroauricular crease	genus	Burkholderia	20	7.02087e-07	-0.0863456	0.00745556	0.71738
Retroauricular crease	genus	Butyrivibrio	20	1.6e-06	-0.0803407	0.00645462	0.73634
Retroauricular crease	genus	Campylobacter	20	6.30378e-06	0.0223357	0.000498886	0.925532
Retroauricular crease	genus	Capnocytophaga	20	0.000150864	0.0414688	0.00171966	0.86219
Retroauricular crease	genus	Cardiobacterium	20	8.33218e-07	-0.119519	0.0142848	0.615742
Retroauricular crease	genus	Catonella	20	1.94469e-05	0.0223357	0.000498886	0.925532
Retroauricular crease	genus	Chlamydiaceae_unclassified	20	1.60569e-06	-0.0039571	1.56587e-05	0.98679
Retroauricular crease	genus	Clostridiales_Family_XI_Incertae_Sedis_unclassified	20	0.00261399	-0.250979	0.0629905	0.285817
Retroauricular crease	genus	Corynebacterium	20	0.0459824	0.0399104	0.00159284	0.867325
Retroauricular crease	genus	Delftia	20	1.0252e-06	-0.0491568	0.00241639	0.836944
Retroauricular crease	genus	Desulfobulbaceae_unclassified	20	1.28153e-05	-0.00258087	6.66087e-06	0.991384
Retroauricular crease	genus	Dialister	20	4.30511e-06	0.352128	0.123994	0.127854
Retroauricular crease	genus	Eikenella	20	5.8034e-06	0.0223357	0.000498886	0.925532
Retroauricular crease	genus	Enhydrobacter	20	0.000319912	-0.260875	0.0680557	0.266602
Retroauricular crease	genus	Enterococcus	20	2.12167e-06	0.0135705	0.000184158	0.954718
Retroauricular crease	genus	Escherichia	20	7.71597e-05	-0.187069	0.0349949	0.42968
Retroauricular crease	genus	Eubacterium	20	3.06673e-05	0.40444	0.163572	0.0769412
Retroauricular crease	genus	Faecalibacterium	20	2.21098e-06	-0.137342	0.0188629	0.563661
Retroauricular crease	genus	Finegoldia	20	0.0152078	-0.245176	0.0601114	0.297471
Retroauricular crease	genus	Fusobacterium	20	4.2897e-05	0.014691	0.000215827	0.950983
Retroauricular crease	genus	Gardnerella	20	0.000302583	0.321511	0.103369	0.166883
Retroauricular crease	genus	Gemella	20	0.000519768	0.496966	0.246975	0.0258002
Retroauricular crease	genus	Granulicatella	20	0.000219015	0.256886	0.0659904	0.274247
Retroauricular crease	genus	Haemophilus	20	0.00101886	0.447389	0.200157	0.0479395
Retroauricular crease	genus	Kingella	20	1.05306e-05	0.0223357	0.000498886	0.925532
Retroauricular crease	genus	Lactobacillus	20	0.000776099	0.487387	0.237546	0.0292774
Retroauricular crease	genus	Lactococcus	20	5.59162e-06	-0.0863456	0.00745556	0.71738
Retroauricular crease	genus	Lautropia	20	4.27361e-05	0.0089704	8.0468e-05	0.970059
Retroauricular crease	genus	Leptotrichia	20	1.498e-05	-0.0110653	0.000122441	0.963071
Retroauricular crease	genus	Listeria	20	3.68767e-05	0.404694	0.163777	0.0767387
Retroauricular crease	genus	Methylobacterium	20	1.86301e-06	-0.111248	0.0123762	0.640545
Retroauricular crease	genus	Micrococcus	20	3.96062e-05	-0.145843	0.0212701	0.539528
Retroauricular crease	genus	Mycobacterium	20	0.00330712	-0.0471981	0.00222766	0.843362
Retroauricular crease	genus	Neisseria	20	0.000558927	0.0624368	0.00389836	0.793706
Retroauricular crease	genus	Neisseriaceae_unclassified	20	2.40083e-05	-0.178188	0.0317509	0.452282
Retroauricular crease	genus	Odoribacter	20	5.51024e-06	0.493261	0.243306	0.0271043
Retroauricular crease	genus	Pantoea	20	3.35175e-07	0.00226117	5.1129e-06	0.992451
Retroauricular crease	genus	Parabacteroides	20	2.35251e-06	-0.0803407	0.00645462	0.73634
Retroauricular crease	genus	Parvimonas	20	1.3558e-05	0.0223357	0.000498886	0.925532
Retroauricular crease	genus	Pasteurella	20	3.05019e-07	-0.113043	0.0127788	0.63513
Retroauricular crease	genus	Peptoniphilus	20	0.00537209	-0.232837	0.0542132	0.323202
Retroauricular crease	genus	Peptostreptococcus	20	6.08502e-06	0.0223357	0.000498886	0.925532
Retroauricular crease	genus	Porphyromonas	20	5.80036e-06	-0.113043	0.0127788	0.63513
Retroauricular crease	genus	Prevotella	20	0.000294707	0.402199	0.161764	0.0787495
Retroauricular crease	genus	Propionibacterium	20	0.735281	0.111486	0.012429	0.639828
Retroauricular crease	genus	Pseudomonas	20	9.27876e-06	-0.077238	0.00596571	0.746194
Retroauricular crease	genus	Rothia	20	0.000112754	0.387356	0.150045	0.0915295
Retroauricular crease	genus	Ruminococcus	20	9.61316e-06	-0.111203	0.0123662	0.640681
Retroauricular crease	genus	Selenomonas	20	2.5122e-06	-0.119519	0.0142848	0.615742
Retroauricular crease	genus	Sphingobacteriaceae_unclassified	20	1.18915e-05	0.0833496	0.00694715	0.72682
Retroauricular crease	genus	Staphylococcus	20	0.157649	-0.0831349	0.00691142	0.727498
Retroauricular crease	genus	Streptococcus	20	0.00586121	0.489778	0.239882	0.028377
Retroauricular crease	genus	Treponema	20	6.03473e-08	0.0223357	0.000498886	0.925532
Retroauricular crease	genus	Veillonella	20	0.0009982	0.0216097	0.000466979	0.927946
Retroauricular crease	order	Actinomycetales	20	0.78431	0.150187	0.022556	0.527382
Retroauricular crease	order	Bacillales	20	0.157973	-0.0771996	0.00595978	0.746317
Retroauricular crease	order	Bacteroidales	20	0.000804322	0.575609	0.331326	0.00791501
Retroauricular crease	order	Bifidobacteriales	20	0.0042591	-0.163157	0.0266203	0.491889
Retroauricular crease	order	Burkholderiales	20	4.63418e-05	0.00144533	2.08899e-06	0.995175
Retroauricular crease	order	Campylobacterales	20	6.28684e-06	0.0223357	0.000498886	0.925532
Retroauricular crease	order	Cardiobacteriales	20	8.31606e-07	-0.119519	0.0142848	0.615742
Retroauricular crease	order	Caulobacterales	20	1.40514e-06	-0.0491568	0.00241639	0.836944
Retroauricular crease	order	Chlamydiales	20	2.40238e-06	-0.00399262	1.5941e-05	0.986671
Retroauricular crease	order	Clostridiales	20	0.0419854	-0.252695	0.0638547	0.282425
Retroauricular crease	order	Coriobacteriales	20	2.61061e-05	-0.113754	0.0129399	0.632991
Retroauricular crease	order	Desulfobacterales	20	1.91833e-05	-0.00263823	6.96026e-06	0.991193
Retroauricular crease	order	Enterobacteriales	20	7.74824e-05	-0.187131	0.035018	0.429525
Retroauricular crease	order	Flavobacteriales	20	0.000150448	0.0415151	0.00172351	0.862038
Retroauricular crease	order	Fusobacteriales	20	4.27756e-05	0.0146837	0.000215612	0.951007
Retroauricular crease	order	Lactobacillales	20	0.00707588	0.486407	0.236592	0.029653
Retroauricular crease	order	Leptotrichales	20	5.70521e-05	0.345375	0.119284	0.135843
Retroauricular crease	order	Neisseriales	20	0.00060977	0.0494461	0.00244491	0.835997
Retroauricular crease	order	Pasteurellales	20	0.00109233	0.427814	0.183025	0.0598797
Retroauricular crease	order	Pseudomonadales	20	0.000438037	-0.266388	0.0709627	0.256258
Retroauricular crease	order	Rhizobiales	20	1.93036e-06	-0.111213	0.0123682	0.640653
Retroauricular crease	order	Rhodospirillales	20	2.81669e-07	-0.0863456	0.00745556	0.71738
Retroauricular crease	order	Selenomonadales	20	0.00100218	0.0223881	0.000501226	0.925358
Retroauricular crease	order	Sphingobacteriales	20	1.78154e-05	0.0834419	0.00696255	0.726529
Retroauricular crease	order	Spirochaetales	20	6.01731e-08	0.0223357	0.000498886	0.925532
Retroauricular crease	phylum	Actinobacteria	20	0.788431	0.146049	0.0213302	0.53895
Retroauricular crease	phylum	Bacteroidetes	20	0.000974264	0.558419	0.311832	0.0104966
Retroauricular crease	phylum	Chlamydiae	20	2.66704e-06	-0.00400443	1.60355e-05	0.986632
Retroauricular crease	phylum	Firmicutes	20	0.208181	-0.155974	0.0243279	0.511399
Retroauricular crease	phylum	Fusobacteria	20	0.000113791	0.236528	0.0559454	0.315371
Retroauricular crease	phylum	Proteobacteria	20	0.00229783	0.236979	0.0561591	0.314422
Retroauricular crease	phylum	Spirochaetes	20	6.01153e-08	0.0223357	0.000498886	0.925532
Retroauricular crease	species	Abiotrophia_defectiva	20	0.000220111	0.0218498	0.000477415	0.927148
Retroauricular crease	species	Acidovorax_unclassified	20	2.00693e-06	-0.0863456	0.00745556	0.71738
Retroauricular crease	species	Acinetobacter_baumannii	20	5.02051e-05	-0.261182	0.0682163	0.266018
Retroauricular crease	species	Acinetobacter_johnsonii	20	5.40431e-06	-0.0337938	0.00114202	0.887523
Retroauricular crease	species	Acinetobacter_junii	20	9.05383e-08	-0.0863456	0.00745556	0.71738
Retroauricular crease	species	Acinetobacter_lwoffii	20	1.8624e-05	-0.26123	0.068241	0.265928
Retroauricular crease	species	Acinetobacter_radioresistens	20	1.92009e-06	-0.0748691	0.00560538	0.753744
Retroauricular crease	species	Acinetobacter_unclassified	20	3.83608e-05	-0.145071	0.0210457	0.541698
Retroauricular crease	species	Actinomyces_odontolyticus	20	6.79227e-06	0.0139408	0.000194345	0.953483
Retroauricular crease	species	Actinomyces_oris	20	2.79466e-05	-0.0164207	0.000269639	0.945219
Retroauricular crease	species	Actinomyces_viscosus	20	4.86501e-05	0.00917959	8.42649e-05	0.969361
Retroauricular crease	species	Aggregatibacter_aphrophilus	20	7.20811e-05	0.0199821	0.000399283	0.933361
Retroauricular crease	species	Aggregatibacter_segnis	20	2.24495e-06	0.0215643	0.000465018	0.928097
Retroauricular crease	species	Aggregatibacter_unclassified	20	5.54245e-07	-0.119519	0.0142848	0.615742
Retroauricular crease	species	Agrobacterium_unclassified	20	7.04187e-08	-0.0863456	0.00745556	0.71738
Retroauricular crease	species	Alistipes_putredinis	20	7.79269e-05	0.618863	0.382991	0.0036237
Retroauricular crease	species	Alistipes_shahii	20	9.2093e-07	-0.0980673	0.00961719	0.680834
Retroauricular crease	species	Alistipes_unclassified	20	6.34863e-07	-0.119519	0.0142848	0.615742
Retroauricular crease	species	Anaerococcus_hydrogenalis	20	5.10075e-07	-0.12123	0.0146968	0.610659
Retroauricular crease	species	Anaerococcus_unclassified	20	0.018512	-0.26004	0.0676209	0.26819
Retroauricular crease	species	Atopobium_vaginae	20	2.61094e-05	-0.113757	0.0129406	0.632982
Retroauricular crease	species	Bacteroides_caccae	20	1.035e-06	-0.0803407	0.00645462	0.73634
Retroauricular crease	species	Bacteroides_dorei	20	2.11019e-06	0.496325	0.246338	0.0260222
Retroauricular crease	species	Bacteroides_eggerthii	20	1.86428e-06	-0.119519	0.0142848	0.615742
Retroauricular crease	species	Bacteroides_finegoldii	20	1.60501e-06	-0.0803407	0.00645462	0.73634
Retroauricular crease	species	Bacteroides_ovatus	20	4.88031e-06	0.350476	0.122833	0.129777
Retroauricular crease	species	Bacteroides_stercoris	20	3.53502e-06	-0.0803407	0.00645462	0.73634
Retroauricular crease	species	Bacteroides_unclassified	20	0.000201165	0.561448	0.315223	0.00999803
Retroauricular crease	species	Bacteroides_uniformis	20	1.90001e-07	-0.0803407	0.00645462	0.73634
Retroauricular crease	species	Bacteroides_vulgatus	20	0.0002006	0.404078	0.163279	0.0772312
Retroauricular crease	species	Bifidobacterium_unclassified	20	0.0039604	-0.182887	0.0334476	0.440248
Retroauricular crease	species	Blautia_unclassified	20	9.75891e-07	0.0223357	0.000498886	0.925532
Retroauricular crease	species	Brevundimonas_subvibrioides	20	1.40556e-06	-0.0491568	0.00241639	0.836944
Retroauricular crease	species	Burkholderia_unclassified	20	7.04187e-07	-0.0863456	0.00745556	0.71738
Retroauricular crease	species	Butyrivibrio_crossotus	20	1.60001e-06	-0.0803407	0.00645462	0.73634
Retroauricular crease	species	Campylobacter_gracilis	20	3.0642e-06	0.0223357	0.000498886	0.925532
Retroauricular crease	species	Campylobacter_rectus	20	2.90745e-06	0.0223357	0.000498886	0.925532
Retroauricular crease	species	Campylobacter_showae	20	3.64063e-07	0.0223357	0.000498886	0.925532
Retroauricular crease	species	Capnocytophaga_gingivalis	20	4.87509e-06	0.218379	0.0476894	0.354982
Retroauricular crease	species	Capnocytophaga_ochracea	20	1.85746e-05	0.0996216	0.00992447	0.676037
Retroauricular crease	species	Capnocytophaga_sputigena	20	0.000125263	0.0210441	0.000442854	0.929828
Retroauricular crease	species	Capnocytophaga_unclassified	20	2.92978e-06	0.398043	0.158438	0.0821855
Retroauricular crease	species	Cardiobacterium_hominis	20	8.36407e-07	-0.119519	0.0142848	0.615742
Retroauricular crease	species	Catonella_morbi	20	1.95532e-05	0.0223357	0.000498886	0.925532
Retroauricular crease	species	Corynebacterium_accolens	20	0.00290149	0.403334	0.162679	0.0778295
Retroauricular crease	species	Corynebacterium_amycolatum	20	3.95002e-07	-0.0803407	0.00645462	0.73634
Retroauricular crease	species	Corynebacterium_genitalium	20	1.95009e-06	-0.202117	0.0408514	0.392792
Retroauricular crease	species	Corynebacterium_kroppenstedtii	20	0.0396798	-0.00556193	3.09351e-05	0.981433
Retroauricular crease	species	Corynebacterium_matruchotii	20	0.000377608	0.398186	0.158552	0.0820656
Retroauricular crease	species	Corynebacterium_pseudogenitalium	20	0.00202325	-0.0281902	0.000794685	0.906087
Retroauricular crease	species	Corynebacterium_striatum	20	9.60382e-07	-0.0491568	0.00241639	0.836944
Retroauricular crease	species	Corynebacterium_tuberculostearicum	20	0.00104719	0.0834411	0.00696242	0.726531
Retroauricular crease	species	Delftia_acidovorans	20	1.02541e-06	-0.0491568	0.00241639	0.836944
Retroauricular crease	species	Dialister_invisus	20	4.30523e-06	0.352136	0.123999	0.127845
Retroauricular crease	species	Eikenella_corrodens	20	5.83512e-06	0.0223357	0.000498886	0.925532
Retroauricular crease	species	Enhydrobacter_aerosaccus	20	0.000325763	-0.26169	0.0684817	0.265056
Retroauricular crease	species	Enterococcus_unclassified	20	2.13278e-06	0.0135922	0.000184749	0.954645
Retroauricular crease	species	Escherichia_coli	20	7.27642e-05	-0.180991	0.0327578	0.445082
Retroauricular crease	species	Escherichia_unclassified	20	4.42022e-06	-0.0748691	0.00560538	0.753744
Retroauricular crease	species	Eubacterium_rectale	20	2.85048e-05	0.402193	0.161759	0.0787542
Retroauricular crease	species	Eubacterium_saburreum	20	2.17426e-06	0.0223357	0.000498886	0.925532
Retroauricular crease	species	Faecalibacterium_prausnitzii	20	1.84914e-06	-0.122064	0.0148995	0.608189
Retroauricular crease	species	Faecalibacterium_unclassified	20	3.62779e-07	-0.119519	0.0142848	0.615742
Retroauricular crease	species	Finegoldia_magna	20	0.0157328	-0.244697	0.0598765	0.298447
Retroauricular crease	species	Fusobacterium_nucleatum	20	4.31272e-05	0.0147036	0.000216195	0.950941
Retroauricular crease	species	Gardnerella_vaginalis	20	0.000302675	0.321509	0.103368	0.166887
Retroauricular crease	species	Gemella_haemolysans	20	0.000505902	0.496446	0.246458	0.0259802
Retroauricular crease	species	Gemella_moribillum	20	7.48999e-06	0.161625	0.0261228	0.496019
Retroauricular crease	species	Gemella_unclassified	20	6.54161e-06	-0.00278641	7.76406e-06	0.990698
Retroauricular crease	species	Granulicatella_adiacens	20	0.000130953	0.0216863	0.000470295	0.927692
Retroauricular crease	species	Granulicatella_elegans	20	7.58673e-05	0.493572	0.243613	0.0269929
Retroauricular crease	species	Granulicatella_unclassified	20	1.29119e-05	-0.12123	0.0146968	0.610659
Retroauricular crease	species	Haemophilus_influenzae	20	0.000490111	0.496473	0.246486	0.0259707
Retroauricular crease	species	Haemophilus_parainfluenzae	20	0.000396435	0.0287752	0.00082801	0.904147
Retroauricular crease	species	Haemophilus_unclassified	20	0.000134417	0.496325	0.246338	0.0260222
Retroauricular crease	species	Kingella_oralis	20	1.05882e-05	0.0223357	0.000498886	0.925532
Retroauricular crease	species	Lactobacillus_crispatus	20	2.7666e-05	-0.0491568	0.00241639	0.836944
Retroauricular crease	species	Lactobacillus_iners	20	0.000458915	0.483299	0.233578	0.030869
Retroauricular crease	species	Lactobacillus_jensenii	20	0.000289656	0.49617	0.246185	0.026076
Retroauricular crease	species	Lactococcus_lactis	20	5.60835e-06	-0.0863456	0.00745556	0.71738
Retroauricular crease	species	Lautropia_mirabilis	20	4.29562e-05	0.00900428	8.10771e-05	0.969946
Retroauricular crease	species	Leptotrichia_buccalis	20	4.91523e-06	-0.0205839	0.000423698	0.931359
Retroauricular crease	species	Leptotrichia_hofstadii	20	1.4967e-06	0.0223357	0.000498886	0.925532
Retroauricular crease	species	Leptotrichia_unclassified	20	8.64452e-06	-0.0129276	0.000167124	0.956861
Retroauricular crease	species	Listeria_monocytogenes	20	3.68767e-05	0.404694	0.163777	0.0767387
Retroauricular crease	species	Methylobacterium_unclassified	20	1.86604e-06	-0.111248	0.012376	0.640547
Retroauricular crease	species	Micrococcus_luteus	20	3.96854e-05	-0.145874	0.0212792	0.539441
Retroauricular crease	species	Mycobacterium_unclassified	20	0.0033176	-0.0487135	0.00237301	0.838395
Retroauricular crease	species	Neisseria_elongata	20	1.43219e-06	-0.105827	0.0111994	0.657005
Retroauricular crease	species	Neisseria_flavescens	20	2.88717e-06	-0.0863456	0.00745556	0.71738
Retroauricular crease	species	Neisseria_meningitidis	20	4.2094e-05	0.405062	0.164075	0.0764455
Retroauricular crease	species	Neisseria_mucosa	20	0.00032197	0.0191714	0.000367544	0.936059
Retroauricular crease	species	Neisseria_sicca	20	0.000178382	0.0168549	0.000284087	0.943773
Retroauricular crease	species	Neisseria_subflava	20	4.62751e-07	-0.0863456	0.00745556	0.71738
Retroauricular crease	species	Neisseria_unclassified	20	1.43814e-05	0.606812	0.368221	0.00455469
Retroauricular crease	species	Odoribacter_splanchnicus	20	5.51047e-06	0.493261	0.243306	0.0271042
Retroauricular crease	species	Pantoea_ananatis	20	3.35349e-07	0.00226117	5.1129e-06	0.992451
Retroauricular crease	species	Parabacteroides_merdae	20	1.95501e-06	-0.0803407	0.00645462	0.73634
Retroauricular crease	species	Parabacteroides_unclassified	20	3.95002e-07	-0.0803407	0.00645462	0.73634
Retroauricular crease	species	Parvimonas_micros	20	1.36321e-05	0.0223357	0.000498886	0.925532
Retroauricular crease	species	Pasteurella_dagmatis	20	3.05038e-07	-0.113043	0.0127788	0.63513
Retroauricular crease	species	Peptoniphilus_harei	20	0.00149671	-0.23291	0.0542471	0.323047
Retroauricular crease	species	Peptoniphilus_lacrimalis	20	1.66656e-06	-0.230437	0.0531013	0.328357
Retroauricular crease	species	Peptoniphilus_unclassified	20	0.00407307	-0.232679	0.0541393	0.323542
Retroauricular crease	species	Peptostreptococcus_stomatis	20	6.11828e-06	0.0223357	0.000498886	0.925532
Retroauricular crease	species	Porphyromonas_gingivalis	20	5.80073e-06	-0.113043	0.0127788	0.63513
Retroauricular crease	species	Prevotella_amnii	20	0.000216619	0.404694	0.163777	0.0767387
Retroauricular crease	species	Prevotella_buccalis	20	2.42858e-05	0.404694	0.163777	0.0767387
Retroauricular crease	species	Prevotella_copri	20	2.65024e-07	0.496325	0.246338	0.0260222
Retroauricular crease	species	Prevotella_melaninogenica	20	4.48284e-05	-0.00377328	1.42377e-05	0.987403
Retroauricular crease	species	Prevotella_oris	20	6.04243e-06	0.0223357	0.000498886	0.925532
Retroauricular crease	species	Prevotella_timonensis	20	2.75034e-06	-0.113043	0.0127788	0.63513
Retroauricular crease	species	Prevotella_veroralis	20	1.55083e-07	-0.131077	0.0171811	0.581747
Retroauricular crease	species	Propionibacterium_acnes	20	0.695959	0.0621185	0.00385871	0.794736
Retroauricular crease	species	Propionibacterium_unclassified	20	0.0402134	0.305096	0.0930837	0.190864
Retroauricular crease	species	Pseudomonas_unclassified	20	9.28756e-06	-0.0772998	0.00597525	0.745998
Retroauricular crease	species	Rothia_dentocariosa	20	8.67068e-05	0.38242	0.146245	0.0961
Retroauricular crease	species	Rothia_mucilaginosa	20	2.04363e-05	-0.105157	0.011058	0.659052
Retroauricular crease	species	Rothia_unclassified	20	5.70565e-06	0.463312	0.214658	0.0396506
Retroauricular crease	species	Ruminococcus_bromii	20	9.62124e-06	-0.111302	0.0123882	0.640381
Retroauricular crease	species	Selenomonas_noxia	20	1.00268e-06	-0.119519	0.0142848	0.615742
Retroauricular crease	species	Selenomonas_unclassified	20	1.51662e-06	-0.119519	0.0142848	0.615742
Retroauricular crease	species	Staphylococcus_aureus	20	0.000595315	0.408345	0.166746	0.0738651
Retroauricular crease	species	Staphylococcus_capitis	20	0.00666363	0.108914	0.0118623	0.647614
Retroauricular crease	species	Staphylococcus_epidermidis	20	0.150409	-0.0955486	0.00912953	0.688633
Retroauricular crease	species	Staphylococcus_hominis	20	0.000342645	-0.151807	0.0230454	0.522883
Retroauricular crease	species	Staphylococcus_lugdunensis	20	1.45728e-05	-0.177785	0.0316076	0.453321
Retroauricular crease	species	Staphylococcus_warneri	20	8.81073e-05	0.405956	0.1648	0.0757362
Retroauricular crease	species	Streptococcus_anginosus	20	3.49905e-06	0.0223357	0.000498886	0.925532
Retroauricular crease	species	Streptococcus_australis	20	4.19243e-05	0.0193251	0.00037346	0.935548
Retroauricular crease	species	Streptococcus_cristatus	20	1.02361e-05	0.0153613	0.00023597	0.948749
Retroauricular crease	species	Streptococcus_gordonii	20	5.42352e-05	0.0223357	0.000498886	0.925532
Retroauricular crease	species	Streptococcus_infantis	20	1.01794e-05	-0.0646146	0.00417505	0.786667
Retroauricular crease	species	Streptococcus_mitis	20	0.00476917	0.494507	0.244537	0.02666
Retroauricular crease	species	Streptococcus_oralis	20	0.000233705	0.489652	0.239759	0.0284238
Retroauricular crease	species	Streptococcus_parasanguinis	20	7.60013e-06	0.0023939	5.73076e-06	0.992008
Retroauricular crease	species	Streptococcus_peroris	20	7.07661e-07	0.0164555	0.000270783	0.945103
Retroauricular crease	species	Streptococcus_pneumoniae	20	3.47064e-07	-0.0863456	0.00745556	0.71738
Retroauricular crease	species	Streptococcus_salivarius	20	2.12405e-06	-0.131347	0.0172521	0.580962
Retroauricular crease	species	Streptococcus_sanguinis	20	0.000718084	0.0224472	0.000503875	0.925161
Retroauricular crease	species	Streptococcus_thermophilus	20	1.47211e-05	-0.0694955	0.00482962	0.770949
Retroauricular crease	species	Streptococcus_vestibularis	20	6.51774e-06	0.0223357	0.000498886	0.925532
Retroauricular crease	species	Treponema_denticola	20	6.06771e-08	0.0223357	0.000498886	0.925532
Retroauricular crease	species	Veillonella_dispar	20	1.37029e-06	0.0223357	0.000498886	0.925532
Retroauricular crease	species	Veillonella_parvula	20	0.000599806	0.0218995	0.000479587	0.926983
Retroauricular crease	species	Veillonella_unclassified	20	0.000402392	0.0211587	0.00044769	0.929447
Subgingival plaque	class	Actinobacteria	7	0.219419	0.00532315	2.8336e-05	0.990963
Subgingival plaque	class	Alphaproteobacteria	7	3.11517e-06	-0.175484	0.0307946	0.706655
Subgingival plaque	class	Bacilli	7	0.0886934	-0.268614	0.0721536	0.560258
Subgingival plaque	class	Bacteroidia	7	0.160206	0.134971	0.0182172	0.772947
Subgingival plaque	class	Betaproteobacteria	7	0.098142	-0.0617023	0.00380718	0.89545
Subgingival plaque	class	Chlamydiae	7	0.000229807	-0.108681	0.0118115	0.816586
Subgingival plaque	class	Clostridia	7	0.0449067	-0.254129	0.0645814	0.582373
Subgingival plaque	class	Deltaproteobacteria	7	0.000569139	-0.112021	0.0125488	0.811018
Subgingival plaque	class	Epsilonproteobacteria	7	0.0445693	-0.452423	0.204687	0.308072
Subgingival plaque	class	Erysipelotrichi	7	0.00483993	-0.467508	0.218564	0.290144
Subgingival plaque	class	Flavobacteria	7	0.0833554	0.634815	0.402991	0.125609
Subgingival plaque	class	Fusobacteria	7	0.0575142	0.360806	0.130181	0.426555
Subgingival plaque	class	Gammaproteobacteria	7	0.0783024	-0.0788766	0.00622152	0.866511
Subgingival plaque	class	Mollicutes	7	1.39073e-06	-0.478371	0.228839	0.27753
Subgingival plaque	class	Negativicutes	7	0.0790298	0.250273	0.0626368	0.588303
Subgingival plaque	class	Sphingobacteria	7	0.00112323	0.0296279	0.000877815	0.949724
Subgingival plaque	class	Spirochaetes	7	0.0390938	-0.360947	0.130283	0.426361
Subgingival plaque	class	Thermomicrobia	7	1.90818e-06	-0.175484	0.0307946	0.706655
Subgingival plaque	family	Actinomycetaceae	7	0.0345258	-0.186658	0.0348412	0.688611
Subgingival plaque	family	Aerococcaceae	7	0.000897327	-0.147426	0.0217344	0.752433
Subgingival plaque	family	Aurantimonadaceae	7	2.60609e-06	-0.175484	0.0307946	0.706655
Subgingival plaque	family	Bacillales_uncl	7	0.00770608	-0.325225	0.105771	0.476611
Subgingival plaque	family	Bacteroidaceae	7	0.00383141	-0.220065	0.0484284	0.635387
Subgingival plaque	family	Bifidobacteriaceae	7	0.0019355	-0.0273703	0.000749132	0.953552
Subgingival plaque	family	Burkholderiaceae	7	0.00990239	-0.147327	0.0217052	0.752595
Subgingival plaque	family	Campylobacteraceae	7	0.0446851	-0.453324	0.205503	0.306988
Subgingival plaque	family	Cardiobacteriaceae	7	0.025808	-0.367719	0.135217	0.417076
Subgingival plaque	family	Carnobacteriaceae	7	0.00504459	0.0200111	0.000400444	0.966035
Subgingival plaque	family	Chlamydiaceae	7	0.000192411	-0.108682	0.0118119	0.816583
Subgingival plaque	family	Clostridiaceae	7	4.48612e-06	-0.175484	0.0307946	0.706655
Subgingival plaque	family	Clostridiales_Family_XI_Incertae_Sedis	7	0.0353011	-0.200992	0.040398	0.665635
Subgingival plaque	family	Clostridiales_uncl	7	5.3036e-05	0.146215	0.0213788	0.754423
Subgingival plaque	family	Coriobacteriaceae	7	0.00330657	-0.0213947	0.000457732	0.963688
Subgingival plaque	family	Corynebacteriaceae	7	0.127843	0.139465	0.0194505	0.765533
Subgingival plaque	family	Desulfobulbaceae	7	0.00023635	0.165715	0.0274616	0.72252
Subgingival plaque	family	Desulfovibrionaceae	7	0.000287358	-0.23459	0.0550323	0.612616
Subgingival plaque	family	Enterobacteriaceae	7	0.00326344	-0.155517	0.0241856	0.739167
Subgingival plaque	family	Enterococcaceae	7	4.37616e-05	-0.130854	0.0171227	0.779753
Subgingival plaque	family	Erysipelotrichaceae	7	0.0048489	-0.467597	0.218647	0.29004
Subgingival plaque	family	Eubacteriaceae	7	0.00446471	-0.120651	0.0145567	0.796664
Subgingival plaque	family	Flavobacteriaceae	7	0.0836951	0.633894	0.401822	0.126332
Subgingival plaque	family	Fusobacteriaceae	7	0.0295677	0.41681	0.173731	0.35223
Subgingival plaque	family	Lachnospiraceae	7	0.00394787	-0.324767	0.105474	0.477268
Subgingival plaque	family	Lactobacillaceae	7	9.15616e-06	0.892895	0.797262	0.00680125
Subgingival plaque	family	Leptotrichales_unclassified	7	0.00459897	0.12429	0.0154479	0.790625
Subgingival plaque	family	Leptotrichiaceae	7	0.0200214	0.271708	0.0738251	0.555571
Subgingival plaque	family	Micrococcaceae	7	0.0502651	-0.162437	0.0263859	0.727861
Subgingival plaque	family	Mycobacteriaceae	7	0.00269166	-0.0506673	0.00256718	0.914095
Subgingival plaque	family	Mycoplasmataceae	7	1.3941e-06	-0.478221	0.228696	0.277702
Subgingival plaque	family	Neisseriaceae	7	0.0886945	-0.0518414	0.00268753	0.91211
Subgingival plaque	family	Pasteurellaceae	7	0.0494993	0.272508	0.0742609	0.55436
Subgingival plaque	family	Peptostreptococcaceae	7	0.00124109	-0.493403	0.243446	0.260492
Subgingival plaque	family	Porphyromonadaceae	7	0.0187695	-0.512833	0.262997	0.239203
Subgingival plaque	family	Prevotellaceae	7	0.137997	0.305172	0.0931299	0.505707
Subgingival plaque	family	Propionibacteriaceae	7	2.0614e-05	-0.333702	0.111357	0.464498
Subgingival plaque	family	Rikenellaceae	7	1.60767e-06	0.214019	0.0458043	0.644933
Subgingival plaque	family	Ruminococcaceae	7	2.37463e-06	0.214019	0.0458043	0.644933
Subgingival plaque	family	Sphingobacteriaceae	7	0.000940428	0.0304508	0.000927251	0.948329
Subgingival plaque	family	Staphylococcaceae	7	3.51321e-06	-0.14109	0.0199064	0.762855
Subgingival plaque	family	Streptococcaceae	7	0.0753433	-0.216623	0.0469256	0.640816
Subgingival plaque	family	Treponemaceae	7	0.03916	-0.361233	0.13049	0.425967
Subgingival plaque	family	Veillonellaceae	7	0.0793442	0.251339	0.0631715	0.586662
Subgingival plaque	genus	Abiotrophia	7	0.000902411	-0.147698	0.0218148	0.751985
Subgingival plaque	genus	Actinomyces	7	0.0347023	-0.18525	0.0343176	0.690878
Subgingival plaque	genus	Aggregatibacter	7	0.02034	0.555375	0.308441	0.195571
Subgingival plaque	genus	Alistipes	7	1.63418e-06	0.214019	0.0458043	0.644933
Subgingival plaque	genus	Alkaliphilus	7	4.508e-06	-0.175484	0.0307946	0.706655
Subgingival plaque	genus	Anaerococcus	7	0.000543941	-0.28283	0.0799929	0.538824
Subgingival plaque	genus	Atopobium	7	0.00264798	0.126327	0.0159585	0.787248
Subgingival plaque	genus	Aurantimonadaceae_unclassified	7	1.9641e-06	-0.175484	0.0307946	0.706655
Subgingival plaque	genus	Bacteroides	7	0.00384191	-0.220222	0.0484975	0.63514
Subgingival plaque	genus	Bifidobacterium	7	0.00194487	-0.0260013	0.000676066	0.955874
Subgingival plaque	genus	Blautia	7	5.32451e-05	0.146705	0.0215224	0.753617
Subgingival plaque	genus	Bulleidia	7	0.00381185	-0.455622	0.207592	0.304231
Subgingival plaque	genus	Burkholderia	7	0.000260669	-0.061043	0.00372625	0.896563
Subgingival plaque	genus	Campylobacter	7	0.0448319	-0.454464	0.206538	0.305619
Subgingival plaque	genus	Capnocytophaga	7	0.083394	0.639883	0.40945	0.121673
Subgingival plaque	genus	Cardiobacterium	7	0.0259152	-0.367473	0.135036	0.417412
Subgingival plaque	genus	Catonella	7	0.00333583	-0.269925	0.0728594	0.558271
Subgingival plaque	genus	Cellulophaga	7	0.00047062	0.140364	0.0197021	0.764051
Subgingival plaque	genus	Chlamydiaceae_unclassified	7	0.00014517	-0.108668	0.0118087	0.816607
Subgingival plaque	genus	Corynebacterium	7	0.128919	0.140523	0.0197468	0.763789
Subgingival plaque	genus	Cryptobacterium	7	1.04616e-05	0.892895	0.797262	0.00680125
Subgingival plaque	genus	Desulfobulbaceae_unclassified	7	0.000177886	0.165216	0.0272964	0.723333
Subgingival plaque	genus	Desulfovibrio	7	0.000288704	-0.233161	0.0543639	0.614845
Subgingival plaque	genus	Dialister	7	0.0164152	0.18071	0.0326561	0.698202
Subgingival plaque	genus	Eikenella	7	0.00868482	-0.155243	0.0241004	0.739616
Subgingival plaque	genus	Enterococcus	7	4.40054e-05	-0.130724	0.0170887	0.779968
Subgingival plaque	genus	Escherichia	7	0.00328908	-0.155411	0.0241525	0.739341
Subgingival plaque	genus	Eubacterium	7	0.00407554	-0.0437825	0.00191691	0.925744
Subgingival plaque	genus	Flavobacterium	7	0.000262354	0.352109	0.12398	0.438597
Subgingival plaque	genus	Fusobacterium	7	0.0297106	0.417581	0.174374	0.351247
Subgingival plaque	genus	Gemella	7	0.00773353	-0.325108	0.105695	0.476778
Subgingival plaque	genus	Granulicatella	7	0.00507998	0.021616	0.000467253	0.963312
Subgingival plaque	genus	Haemophilus	7	0.0293663	-0.0626733	0.00392794	0.893811
Subgingival plaque	genus	Kingella	7	0.00669721	0.413144	0.170688	0.356917
Subgingival plaque	genus	Lactobacillus	7	9.17001e-06	0.892895	0.797262	0.00680125
Subgingival plaque	genus	Lautropia	7	0.0096901	-0.14734	0.0217091	0.752574
Subgingival plaque	genus	Leptotrichia	7	0.0202395	0.270653	0.0732531	0.557167
Subgingival plaque	genus	Megasphaera	7	0.000526293	-0.43203	0.18665	0.33305
Subgingival plaque	genus	Mycobacterium	7	0.00270837	-0.0478274	0.00228746	0.918898
Subgingival plaque	genus	Mycoplasma	7	1.39834e-06	-0.478032	0.228515	0.27792
Subgingival plaque	genus	Neisseria	7	0.0738419	-0.0792851	0.00628612	0.865824
Subgingival plaque	genus	Olsenella	7	0.000571363	-0.337052	0.113604	0.459743
Subgingival plaque	genus	Oribacterium	7	0.000324952	-0.154723	0.0239391	0.740467
Subgingival plaque	genus	Parabacteroides	7	5.42153e-05	-0.303081	0.0918579	0.508777
Subgingival plaque	genus	Parvimonas	7	0.0259266	-0.157922	0.0249394	0.735233
Subgingival plaque	genus	Peptoniphilus	7	0.00891546	-0.318071	0.101169	0.48692
Subgingival plaque	genus	Peptostreptococcus	7	0.00124537	-0.493423	0.243467	0.260469
Subgingival plaque	genus	Porphyromonas	7	0.0187614	-0.510842	0.26096	0.241345
Subgingival plaque	genus	Prevotella	7	0.138439	0.306501	0.0939431	0.50376
Subgingival plaque	genus	Propionibacterium	7	2.06502e-05	-0.333894	0.111485	0.464226
Subgingival plaque	genus	Pseudoramibacter	7	0.00042267	-0.466304	0.217439	0.291558
Subgingival plaque	genus	Rothia	7	0.0504713	-0.161468	0.0260718	0.729443
Subgingival plaque	genus	Ruminococcus	7	2.41379e-06	0.214019	0.0458043	0.644933
Subgingival plaque	genus	Selenomonas	7	0.0170352	0.438706	0.192463	0.32478
Subgingival plaque	genus	Shuttleworthia	7	0.000300753	0.0779544	0.00607688	0.868062
Subgingival plaque	genus	Slackia	7	8.81533e-05	-0.26841	0.0720441	0.560568
Subgingival plaque	genus	Solobacterium	7	0.00104832	-0.506339	0.256379	0.246225
Subgingival plaque	genus	Sphingobacteriaceae_unclassified	7	0.000709523	0.0315284	0.000994038	0.946502
Subgingival plaque	genus	Staphylococcus	7	3.54192e-06	-0.14109	0.0199064	0.762855
Subgingival plaque	genus	Streptococcus	7	0.0757265	-0.214163	0.0458659	0.644705
Subgingival plaque	genus	Treponema	7	0.0392433	-0.361595	0.130751	0.425469
Subgingival plaque	genus	Veillonella	7	0.0457679	0.106592	0.0113618	0.82007
Subgingival plaque	order	Actinomycetales	7	0.214623	0.00695944	4.84338e-05	0.988186
Subgingival plaque	order	Bacillales	7	0.00769596	-0.325607	0.10602	0.476062
Subgingival plaque	order	Bacteroidales	7	0.160353	0.135234	0.0182883	0.772513
Subgingival plaque	order	Bifidobacteriales	7	0.00193089	-0.0280358	0.000786008	0.952424
Subgingival plaque	order	Burkholderiales	7	0.00987845	-0.147314	0.0217014	0.752617
Subgingival plaque	order	Campylobacterales	7	0.0446125	-0.45276	0.204992	0.307667
Subgingival plaque	order	Cardiobacteriales	7	0.0257551	-0.367837	0.135304	0.416914
Subgingival plaque	order	Chlamydiales	7	0.000215824	-0.108683	0.0118119	0.816583
Subgingival plaque	order	Clostridiales	7	0.0449471	-0.254192	0.0646135	0.582276
Subgingival plaque	order	Coriobacteriales	7	0.00330096	-0.0217819	0.000474453	0.963031
Subgingival plaque	order	Desulfobacterales	7	0.000265432	0.165963	0.0275437	0.722117
Subgingival plaque	order	Desulfovibrionales	7	0.000286697	-0.235279	0.0553562	0.611541
Subgingival plaque	order	Enterobacteriales	7	0.00325077	-0.15557	0.0242021	0.73908
Subgingival plaque	order	Erysipelotrichales	7	0.00484328	-0.467541	0.218595	0.290105
Subgingival plaque	order	Flavobacteriales	7	0.0834822	0.634474	0.402558	0.125876
Subgingival plaque	order	Fusobacteriales	7	0.0294973	0.416438	0.173421	0.352704
Subgingival plaque	order	Lactobacillales	7	0.0811296	-0.221774	0.0491838	0.632694
Subgingival plaque	order	Leptotrichales	7	0.0267762	0.241635	0.0583874	0.601658
Subgingival plaque	order	Mycoplasmatales	7	1.39199e-06	-0.478315	0.228786	0.277594
Subgingival plaque	order	Neisseriales	7	0.0884334	-0.0517709	0.00268022	0.912229
Subgingival plaque	order	Pasteurellales	7	0.0493968	0.273487	0.0747952	0.55288
Subgingival plaque	order	Rhizobiales	7	2.92473e-06	-0.175484	0.0307946	0.706655
Subgingival plaque	order	Selenomonadales	7	0.079147	0.250671	0.0628359	0.587691
Subgingival plaque	order	Sphingobacteriales	7	0.00105488	0.0299329	0.000895976	0.949207
Subgingival plaque	order	Spirochaetales	7	0.0391186	-0.361054	0.13036	0.426214
Subgingival plaque	order	Thermomicrobia_unclassified	7	1.19435e-06	-0.175484	0.0307946	0.706655
Subgingival plaque	phylum	Actinobacteria	7	0.21913	0.00469716	2.20633e-05	0.992026
Subgingival plaque	phylum	Bacteroidetes	7	0.244548	0.310754	0.0965683	0.497546
Subgingival plaque	phylum	Chlamydiae	7	0.000239102	-0.108678	0.011811	0.816589
Subgingival plaque	phylum	Chloroflexi	7	2.38292e-06	-0.175484	0.0307946	0.706655
Subgingival plaque	phylum	Firmicutes	7	0.217275	-0.126511	0.0160051	0.786943
Subgingival plaque	phylum	Fusobacteria	7	0.058337	0.356046	0.126769	0.43313
Subgingival plaque	phylum	Proteobacteria	7	0.221389	-0.134328	0.0180441	0.774009
Subgingival plaque	phylum	Spirochaetes	7	0.0390773	-0.360876	0.130231	0.426459
Subgingival plaque	phylum	Tenericutes	7	1.38989e-06	-0.478408	0.228875	0.277487
Subgingival plaque	species	Abiotrophia_defectiva	7	0.00090359	-0.147717	0.0218204	0.751954
Subgingival plaque	species	Actinomyces_odontolyticus	7	0.00187334	-0.384223	0.147627	0.394784
Subgingival plaque	species	Actinomyces_oris	7	0.0130627	-0.0398202	0.00158565	0.932453
Subgingival plaque	species	Actinomyces_urogenitalis	7	0.000503155	-0.290221	0.0842281	0.52779
Subgingival plaque	species	Actinomyces_viscosus	7	0.0193013	-0.146986	0.021605	0.753155
Subgingival plaque	species	Aggregatibacter_actinomycetemcomitans	7	2.61815e-05	0.771237	0.594807	0.0423162
Subgingival plaque	species	Aggregatibacter_aphrophilus	7	0.0130541	0.717186	0.514355	0.0696667
Subgingival plaque	species	Aggregatibacter_segnis	7	0.00718932	-0.0465432	0.00216627	0.921071
Subgingival plaque	species	Aggregatibacter_unclassified	7	9.53237e-05	0.214019	0.0458043	0.644933
Subgingival plaque	species	Alistipes_putredinis	7	1.21556e-06	0.214019	0.0458043	0.644933
Subgingival plaque	species	Alistipes_unclassified	7	4.20192e-07	0.214019	0.0458043	0.644933
Subgingival plaque	species	Alkaliphilus_unclassified	7	4.51522e-06	-0.175484	0.0307946	0.706655
Subgingival plaque	species	Anaerococcus_unclassified	7	0.000544507	-0.282832	0.0799939	0.538821
Subgingival plaque	species	Atopobium_parvulum	7	0.00130971	-0.216443	0.0468477	0.641101
Subgingival plaque	species	Atopobium_rimae	7	0.00134034	0.485645	0.235851	0.269225
Subgingival plaque	species	Bacteroides_coprocola	7	2.21201e-05	0.214019	0.0458043	0.644933
Subgingival plaque	species	Bacteroides_ovatus	7	0.000196046	-0.303081	0.0918579	0.508777
Subgingival plaque	species	Bacteroides_plebeius	7	2.35608e-06	0.214019	0.0458043	0.644933
Subgingival plaque	species	Bacteroides_unclassified	7	0.00362498	-0.163371	0.0266899	0.72634
Subgingival plaque	species	Bifidobacterium_unclassified	7	0.00194678	-0.0259737	0.000674633	0.955921
Subgingival plaque	species	Blautia_unclassified	7	5.33074e-05	0.146588	0.0214879	0.75381
Subgingival plaque	species	Bulleidia_extructa	7	0.0038145	-0.455657	0.207624	0.304189
Subgingival plaque	species	Burkholderia_unclassified	7	0.000260987	-0.0610806	0.00373084	0.8965
Subgingival plaque	species	Campylobacter_concisus	7	0.00294005	-0.160759	0.0258433	0.730601
Subgingival plaque	species	Campylobacter_curvus	7	4.80166e-05	0.387131	0.149871	0.390906
Subgingival plaque	species	Campylobacter_gracilis	7	0.0187037	0.40204	0.161636	0.371272
Subgingival plaque	species	Campylobacter_rectus	7	0.0183994	-0.506194	0.256233	0.246382
Subgingival plaque	species	Campylobacter_showae	7	0.00478297	-0.270553	0.0731989	0.557319
Subgingival plaque	species	Capnocytophaga_gingivalis	7	0.0257215	0.19185	0.0368065	0.680266
Subgingival plaque	species	Capnocytophaga_ochracea	7	0.0231966	0.845625	0.715081	0.0165197
Subgingival plaque	species	Capnocytophaga_sputigena	7	0.03393	0.0258209	0.000666717	0.95618
Subgingival plaque	species	Capnocytophaga_unclassified	7	0.000638187	-0.303081	0.0918579	0.508777
Subgingival plaque	species	Cardiobacterium_hominis	7	0.0259419	-0.367468	0.135033	0.417418
Subgingival plaque	species	Catonella_morbi	7	0.00333913	-0.269919	0.0728562	0.55828
Subgingival plaque	species	Cellulophaga_unclassified	7	0.000471218	0.140148	0.0196413	0.764408
Subgingival plaque	species	Corynebacterium_matruchotii	7	0.129062	0.14045	0.0197262	0.763909
Subgingival plaque	species	Cryptobacterium_curtum	7	1.04709e-05	0.892895	0.797262	0.00680125
Subgingival plaque	species	Desulfovibrio_desulfuricans	7	0.000288984	-0.233194	0.0543793	0.614794
Subgingival plaque	species	Dialister_invisus	7	0.0164226	0.181033	0.0327728	0.697681
Subgingival plaque	species	Dialister_microaerophilus	7	5.80735e-06	-0.175484	0.0307946	0.706655
Subgingival plaque	species	Eikenella_corrodens	7	0.00869478	-0.15526	0.0241056	0.739588
Subgingival plaque	species	Enterococcus_unclassified	7	4.40643e-05	-0.130793	0.0171067	0.779854
Subgingival plaque	species	Escherichia_coli	7	0.00329384	-0.155398	0.0241485	0.739362
Subgingival plaque	species	Eubacterium_saburreum	7	0.00408019	-0.0438147	0.00191973	0.925689
Subgingival plaque	species	Flavobacterium_unclassified	7	0.000262683	0.351806	0.123768	0.439018
Subgingival plaque	species	Fusobacterium_nucleatum	7	0.0295326	0.430579	0.185398	0.334859
Subgingival plaque	species	Fusobacterium_periodonticum	7	0.000210813	-0.0680975	0.00463727	0.884662
Subgingival plaque	species	Gemella_haemolysans	7	0.00237805	-0.479837	0.230244	0.275847
Subgingival plaque	species	Gemella_moribillum	7	0.00531644	-0.0964224	0.00929729	0.837068
Subgingival plaque	species	Gemella_unclassified	7	4.75432e-05	-0.303081	0.0918579	0.508777
Subgingival plaque	species	Granulicatella_adiacens	7	0.00460153	0.0976156	0.0095288	0.835071
Subgingival plaque	species	Granulicatella_elegans	7	0.00046793	-0.510294	0.2604	0.241936
Subgingival plaque	species	Granulicatella_unclassified	7	1.61982e-05	-0.0670941	0.00450162	0.886354
Subgingival plaque	species	Haemophilus_influenzae	7	0.000941084	-0.259945	0.0675712	0.573461
Subgingival plaque	species	Haemophilus_parainfluenzae	7	0.0284589	-0.0469693	0.00220612	0.92035
Subgingival plaque	species	Kingella_denitrificans	7	0.00105169	0.213473	0.0455706	0.645798
Subgingival plaque	species	Kingella_oralis	7	0.00541495	0.495695	0.245714	0.257937
Subgingival plaque	species	Kingella_unclassified	7	0.00023766	-0.163119	0.0266079	0.72675
Subgingival plaque	species	Lactobacillus_gasseri	7	9.17818e-06	0.892895	0.797262	0.00680125
Subgingival plaque	species	Lautropia_mirabilis	7	0.0097017	-0.147328	0.0217054	0.752594
Subgingival plaque	species	Leptotrichia_buccalis	7	0.00376269	0.29784	0.0887084	0.516497
Subgingival plaque	species	Leptotrichia_goodfellowii	7	0.00328974	0.736188	0.541973	0.059208
Subgingival plaque	species	Leptotrichia_hofstadii	7	0.00733059	0.156508	0.0244948	0.737546
Subgingival plaque	species	Leptotrichia_unclassified	7	0.00587797	0.1033	0.010671	0.825566
Subgingival plaque	species	Megasphaera_micronuciformis	7	0.000526622	-0.432049	0.186666	0.333027
Subgingival plaque	species	Mycobacterium_unclassified	7	0.00271108	-0.0478129	0.00228608	0.918923
Subgingival plaque	species	Mycoplasma_hominis	7	1.39974e-06	-0.47797	0.228455	0.277991
Subgingival plaque	species	Neisseria_cinerea	7	2.71791e-05	-0.0670941	0.00450162	0.886354
Subgingival plaque	species	Neisseria_elongata	7	0.0380965	-0.162215	0.0263137	0.728224
Subgingival plaque	species	Neisseria_flavescens	7	0.00111154	-0.140658	0.0197848	0.763566
Subgingival plaque	species	Neisseria_meningitidis	7	0.000285592	0.0269182	0.000724587	0.954319
Subgingival plaque	species	Neisseria_mucosa	7	0.0145671	-0.0230953	0.000533393	0.960803
Subgingival plaque	species	Neisseria_sicca	7	0.0197734	0.0160295	0.000256946	0.972791
Subgingival plaque	species	Neisseria_subflava	7	7.10809e-05	0.0210907	0.000444818	0.964203
Subgingival plaque	species	Olsenella_uli	7	0.000571775	-0.33708	0.113623	0.459703
Subgingival plaque	species	Oribacterium_sinus	7	0.000325434	-0.154731	0.0239417	0.740453
Subgingival plaque	species	Parabacteroides_merdae	7	2.35209e-05	-0.303081	0.0918579	0.508777
Subgingival plaque	species	Parabacteroides_unclassified	7	3.07262e-05	-0.303081	0.0918579	0.508777
Subgingival plaque	species	Parvimonas_micros	7	0.0259509	-0.157866	0.0249218	0.735325
Subgingival plaque	species	Peptoniphilus_unclassified	7	0.00892404	-0.318043	0.101151	0.486962
Subgingival plaque	species	Peptostreptococcus_stomatis	7	0.00124641	-0.49347	0.243513	0.260417
Subgingival plaque	species	Porphyromonas_endodontalis	7	0.0187608	-0.51097	0.26109	0.241207
Subgingival plaque	species	Porphyromonas_uenonis	7	1.71461e-05	-0.420166	0.17654	0.347962
Subgingival plaque	species	Prevotella_buccae	7	0.000226293	-0.377894	0.142804	0.403275
Subgingival plaque	species	Prevotella_disiens	7	0.000222248	0.03106	0.000964724	0.947296
Subgingival plaque	species	Prevotella_marshii	7	0.000783248	-0.499949	0.249949	0.253226
Subgingival plaque	species	Prevotella_melaninogenica	7	0.00802413	-0.387492	0.15015	0.390427
Subgingival plaque	species	Prevotella_multiformis	7	0.00402932	0.509744	0.259839	0.242531
Subgingival plaque	species	Prevotella_oralis	7	0.00307198	-0.604838	0.365829	0.150201
Subgingival plaque	species	Prevotella_oris	7	0.0347267	0.284463	0.0809192	0.53638
Subgingival plaque	species	Prevotella_salivae	7	0.00123476	-0.0511092	0.00261215	0.913348
Subgingival plaque	species	Prevotella_tannerae	7	0.0842225	0.419165	0.175699	0.349233
Subgingival plaque	species	Prevotella_veroralis	7	0.0020192	-0.45029	0.202761	0.310645
Subgingival plaque	species	Propionibacterium_acnes	7	5.57427e-06	-0.317888	0.101053	0.487185
Subgingival plaque	species	Propionibacterium_unclassified	7	1.50837e-05	-0.303081	0.0918579	0.508777
Subgingival plaque	species	Pseudoramibacter_alactolyticus	7	0.000423112	-0.466211	0.217353	0.291667
Subgingival plaque	species	Rothia_dentocariosa	7	0.0481975	-0.135888	0.0184657	0.771433
Subgingival plaque	species	Rothia_mucilaginosa	7	0.00226931	-0.34021	0.115743	0.455277
Subgingival plaque	species	Rothia_unclassified	7	5.71801e-05	-0.14109	0.0199064	0.762855
Subgingival plaque	species	Ruminococcus_bromii	7	2.41611e-06	0.214019	0.0458043	0.644933
Subgingival plaque	species	Selenomonas_artemidis	7	0.000503931	-0.254778	0.0649117	0.581376
Subgingival plaque	species	Selenomonas_flueggei	7	0.00046665	0.415617	0.172737	0.353753
Subgingival plaque	species	Selenomonas_noxia	7	0.00681825	0.207117	0.0428974	0.65588
Subgingival plaque	species	Selenomonas_sputigena	7	0.00865028	0.272568	0.0742933	0.55427
Subgingival plaque	species	Selenomonas_unclassified	7	0.000613247	-0.0670941	0.00450162	0.886354
Subgingival plaque	species	Shuttleworthia_satelles	7	0.000300974	0.078133	0.00610476	0.867762
Subgingival plaque	species	Slackia_exigua	7	7.57633e-05	-0.253873	0.0644513	0.582766
Subgingival plaque	species	Slackia_unclassified	7	1.25043e-05	-0.106508	0.0113439	0.820211
Subgingival plaque	species	Solobacterium_moorei	7	0.00104926	-0.506357	0.256397	0.246205
Subgingival plaque	species	Staphylococcus_epidermidis	7	3.54719e-06	-0.14109	0.0199064	0.762855
Subgingival plaque	species	Streptococcus_anginosus	7	0.00603751	0.765375	0.585799	0.0449263
Subgingival plaque	species	Streptococcus_australis	7	0.000422795	-0.308823	0.0953717	0.500364
Subgingival plaque	species	Streptococcus_cristatus	7	0.00226521	-0.0404008	0.00163223	0.931469
Subgingival plaque	species	Streptococcus_gordonii	7	0.0054075	0.258495	0.0668197	0.575678
Subgingival plaque	species	Streptococcus_infantis	7	0.000264502	-0.583725	0.340734	0.168846
Subgingival plaque	species	Streptococcus_mitis	7	0.0285755	-0.463903	0.215206	0.294386
Subgingival plaque	species	Streptococcus_mutans	7	0.00863501	-0.0031283	9.78628e-06	0.994689
Subgingival plaque	species	Streptococcus_oralis	7	0.00450676	-0.0834367	0.00696167	0.858846
Subgingival plaque	species	Streptococcus_parasanguinis	7	0.00129026	-0.486421	0.236605	0.268345
Subgingival plaque	species	Streptococcus_peroris	7	5.06773e-05	-0.442871	0.196135	0.319667
Subgingival plaque	species	Streptococcus_salivarius	7	2.74004e-05	-0.228332	0.0521356	0.622396
Subgingival plaque	species	Streptococcus_sanguinis	7	0.0162528	-0.13741	0.0188815	0.768922
Subgingival plaque	species	Streptococcus_thermophilus	7	3.42611e-05	-0.130479	0.0170247	0.780373
Subgingival plaque	species	Streptococcus_vestibularis	7	0.00203073	-0.0922979	0.00851889	0.843977
Subgingival plaque	species	Treponema_denticola	7	0.0172148	-0.578695	0.334888	0.173447
Subgingival plaque	species	Treponema_phagedenis	7	1.88739e-07	-0.175484	0.0307946	0.706655
Subgingival plaque	species	Treponema_vincentii	7	0.0220662	0.0147584	0.000217809	0.974948
Subgingival plaque	species	Veillonella_atypica	7	7.74969e-05	-0.317768	0.100976	0.487359
Subgingival plaque	species	Veillonella_dispar	7	0.000686667	-0.21598	0.0466476	0.641832
Subgingival plaque	species	Veillonella_parvula	7	0.0373694	0.103888	0.0107926	0.824585
Subgingival plaque	species	Veillonella_unclassified	7	0.00768096	0.0487534	0.00237689	0.917332
Supragingival plaque	class	Acidobacteria	117	3.70952e-08	0.0384504	0.00147843	0.680639
Supragingival plaque	class	Actinobacteria	117	0.36183	0.501599	0.251602	8.3658e-09
Supragingival plaque	class	Alphaproteobacteria	117	4.37104e-06	0.100799	0.0101604	0.279539
Supragingival plaque	class	Bacilli	117	0.11615	-0.0956883	0.00915625	0.304764
Supragingival plaque	class	Bacteroidia	117	0.0159521	-0.0137851	0.000190029	0.882726
Supragingival plaque	class	Betaproteobacteria	117	0.153945	-0.270026	0.0729141	0.00323667
Supragingival plaque	class	Chlamydiae	117	0.000155872	-0.103881	0.0107912	0.265024
Supragingival plaque	class	Clostridia	117	0.0078574	0.0834206	0.006959	0.371213
Supragingival plaque	class	Cyanophyceae	117	3.25677e-08	0.015883	0.00025227	0.865036
Supragingival plaque	class	Deinococci	117	7.05711e-07	0.191336	0.0366096	0.0387783
Supragingival plaque	class	Deltaproteobacteria	117	0.00043351	0.330323	0.109113	0.000275534
Supragingival plaque	class	Epsilonproteobacteria	117	0.0174835	0.00411727	1.69519e-05	0.964859
Supragingival plaque	class	Erysipelotrichi	117	0.000328462	-0.00211839	4.48756e-06	0.981915
Supragingival plaque	class	Flavobacteria	117	0.0962113	-0.0931146	0.00867033	0.318015
Supragingival plaque	class	Fusobacteria	117	0.0498284	0.0334184	0.00111679	0.720572
Supragingival plaque	class	Gammaproteobacteria	117	0.1159	-0.445597	0.198556	4.79196e-07
Supragingival plaque	class	Negativicutes	117	0.0593011	-0.102332	0.0104719	0.272252
Supragingival plaque	class	Sphingobacteria	117	0.00111138	-0.130578	0.0170507	0.160536
Supragingival plaque	class	Spirochaetes	117	0.0035069	0.0499896	0.00249896	0.592477
Supragingival plaque	class	Thermomicrobia	117	2.97781e-07	-0.0736603	0.00542584	0.42995
Supragingival plaque	class	Verrucomicrobiae	117	1.23781e-07	0.163543	0.0267464	0.0780896
Supragingival plaque	family	Acetobacteraceae	117	2.44463e-07	-0.00859476	7.38698e-05	0.926722
Supragingival plaque	family	Acidaminococcaceae	117	5.99297e-08	0.033844	0.00114542	0.717163
Supragingival plaque	family	Acidobacteriaceae	117	3.73275e-08	0.0384504	0.00147843	0.680639
Supragingival plaque	family	Actinomycetaceae	117	0.0629955	0.39665	0.157331	9.53861e-06
Supragingival plaque	family	Aerococcaceae	117	0.00551004	-0.176777	0.0312501	0.0565659
Supragingival plaque	family	Aurantimonadaceae	117	2.22143e-06	-9.94683e-05	9.89395e-09	0.999151
Supragingival plaque	family	Bacillales_uncl	117	0.00612795	-0.0585056	0.0034229	0.530936
Supragingival plaque	family	Bacteroidaceae	117	0.000573147	0.0999713	0.00999427	0.283525
Supragingival plaque	family	Bifidobacteriaceae	117	0.00212128	0.389824	0.151963	1.39612e-05
[truncated: 1,108 more rows]
