# Supplementary material for: Average genome size estimation improves comparative metagenomics and sheds light on the functional ecology of the human microbiome
Source: Genome Biol. 2015 Mar 25;16(1):51. doi: 10.1186/s13059-015-0611-7 (PMC4389708; doi:10.1186/s13059-015-0611-7)
Supplement: Additional file 14: — A table listing correlation coefficients for functions associated with AGS across stool samples from the HMP. [file 13059_2015_611_MOESM14_ESM.xlsx]

## Sheet: Sheet1
Results from spearman correlations of average genome size versus abundance of functions (KEGG KOs, modules, pathways) for 84 stool samples from the Human Microbiome Project. Abundance of functions measured using both RPKG (reads per kb per genome equivalent) and standard relative abundance
Abundance Metric	KEGG Level	Feature name	Spearman Correlation Coefficient	Spearman P-value	Minimum Abundance	Maximum Abundance
RPKG	KO	K03088	0.905538	0	19.1561	287.854
RPKG	KO	K03307	0.902845	0	2.70976	22.8792
RPKG	KO	K12308	0.882434	0	0.325394	30.458
RPKG	KO	K05970	0.88049	0	0.438733	48.3589
RPKG	KO	K03606	0.877432	0	1.98989	16.2452
RPKG	KO	K01130	0.874274	0	1.9115	50.8718
RPKG	KO	K07001	0.873767	0	3.28266	24.7155
RPKG	KO	K02484	0.872431	0	2.06526	12.6429
RPKG	KO	K07657	0.871742	0	5.92218	26.0523
RPKG	KO	K02014	0.868442	0	17.061	328.034
RPKG	KO	K11356	0.867976	0	0.00862891	1.68224
RPKG	KO	K01238	0.866498	0	0.370314	27.546
RPKG	KO	K03546	0.862792	0	2.18078	8.65995
RPKG	KO	K01190	0.86261	0	4.94812	102.117
RPKG	KO	K02658	0.862489	0	0.0818034	13.9652
RPKG	KO	K02482	0.860018	0	0.05895	2.358
RPKG	KO	K01205	0.859856	0	0.157988	18.5901
RPKG	KO	K02481	0.859795	0	1.32349	20.9118
RPKG	KO	K01966	0.85935	0	0.229791	15.1014
RPKG	KO	K14155	0.858601	0	3.03772	15.5563
RPKG	KO	K07165	0.858176	0	1.55734	31.0826
RPKG	KO	K01192	0.857588	0	0.140891	12.723
RPKG	KO	K02005	0.857163	0	0.822889	38.0455
RPKG	KO	K15727	0.855584	0	0.0501923	13.6875
RPKG	KO	K10532	0.855422	0	0.0296791	2.67136
RPKG	KO	K00243	0.8553	0	0.181718	9.68806
RPKG	KO	K09789	0.853296	0	0.0929398	6.33217
RPKG	KO	K01443	0.853194	0	2.10498	20.8307
RPKG	KO	K18222	0.853194	0	0	0.54484
RPKG	KO	K02488	0.851736	0	0.984533	10.0426
RPKG	KO	K01492	0.851615	0	0.0507629	5.89798
RPKG	KO	K03284	0.851311	0	4.44063	16.3355
RPKG	KO	K12373	0.851271	0	0.815708	66.5157
RPKG	KO	K01186	0.851088	0	0.139597	15.2077
RPKG	KO	K05989	0.850683	0	0.203057	26.0543
RPKG	KO	K08218	0.850076	0	1.10598	13.7568
RPKG	KO	K03561	0.849711	0	3.00633	31.2265
RPKG	KO	K01187	0.849327	0	5.80769	76.2018
RPKG	KO	K11520	0.848254	0	0.00487606	1.02145
RPKG	KO	K01991	0.846755	0	2.80848	32.7477
RPKG	KO	K07716	0.846735	0	0.0420728	4.03583
RPKG	KO	K01787	0.846694	0	0.134142	18.0259
RPKG	KO	K01935	0.846613	0	0.870094	9.08528
RPKG	KO	K03565	0.846532	0	3.39219	10.9025
RPKG	KO	K16092	0.845317	0	0.506569	8.48362
RPKG	KO	K16177	0.844588	0	0.0100702	0.873782
RPKG	KO	K01912	0.844345	0	2.23423	20.4524
RPKG	KO	K11752	0.844224	0	1.58173	7.72811
RPKG	KO	K01081	0.843292	0	0.148664	8.97656
RPKG	KO	K07646	0.843232	0	3.33243	10.4251
RPKG	KO	K11527	0.843151	0	0.11074	8.46908
RPKG	KO	K01785	0.842989	0	4.13129	28.5527
RPKG	KO	K02169	0.842462	0	0.6509	6.46141
RPKG	KO	K01802	0.841956	0	0.248653	24.0773
RPKG	KO	K07651	0.841592	0	0.0599846	2.86544
RPKG	KO	K03455	0.841571	0	1.80249	18.5465
RPKG	KO	K15725	0.84143	0	0.0439961	11.3121
RPKG	KO	K00286	0.839607	0	3.2059	14.9308
RPKG	KO	K07769	0.839425	0	0.00819541	1.78958
RPKG	KO	K01951	0.839121	0	5.344	17.1781
RPKG	KO	K00382	0.838757	0	1.46982	19.4121
RPKG	KO	K03585	0.838615	0	3.15358	39.6988
RPKG	KO	K01213	0.838493	0	0.0468702	9.03824
RPKG	KO	K03832	0.837704	0	4.13065	40.8945
RPKG	KO	K01993	0.837198	0	2.43992	23.5865
RPKG	KO	K01372	0.837015	0	0.320346	20.2284
RPKG	KO	K11231	0.83659	0	0.00762586	0.575909
RPKG	KO	K13652	0.835355	0	0.631631	14.161
RPKG	KO	K00540	0.835233	0	13.0123	77.2028
RPKG	KO	K07636	0.833998	0	6.66283	32.0233
RPKG	KO	K01131	0.833877	0	0.0171475	1.50945
RPKG	KO	K01424	0.832945	0	3.17822	20.1573
RPKG	KO	K00936	0.831791	0	3.64252	62.6237
RPKG	KO	K10125	0.831751	0	0.0189966	1.15141
RPKG	KO	K09758	0.831548	0	0.0907166	7.14767
RPKG	KO	K01005	0.831001	0	2.31228	13.2665
RPKG	KO	K07506	0.830961	0	1.32437	7.13295
RPKG	KO	K02068	0.830495	0	0.468342	7.72275
RPKG	KO	K13530	0.829705	0	0.123997	5.01145
RPKG	KO	K01057	0.829199	0	0.427765	5.95502
RPKG	KO	K05349	0.828713	0	6.7696	122.464
RPKG	KO	K01815	0.828693	0	0.925705	17.2705
RPKG	KO	K01422	0.828511	0	0.136472	8.93151
RPKG	KO	K06885	0.828166	0	0.067329	7.28483
RPKG	KO	K12343	0.827336	0	0.0953031	7.03168
RPKG	KO	K01686	0.827316	0	0.250497	16.5848
RPKG	KO	K01134	0.827215	0	0.113462	11.8794
RPKG	KO	K07648	0.826911	0	0.225238	7.94689
RPKG	KO	K00666	0.82681	0	0.153382	8.89738
RPKG	KO	K15726	0.826769	0	0.115541	17.7322
RPKG	KO	K01565	0.826709	0	0.0220271	2.07756
RPKG	KO	K07114	0.826466	0	4.64862	27.003
RPKG	KO	K01557	0.826101	0	0.196059	1.90539
RPKG	KO	K15923	0.826061	0	0.206958	26.3927
RPKG	KO	K00100	0.825858	0	8.92294	33.1419
RPKG	KO	K01173	0.824441	0	0.118893	13.3947
RPKG	KO	K07148	0.82442	0	0.969356	17.9501
RPKG	KO	K00817	0.824177	0	4.15937	14.6972
RPKG	KO	K14978	0.823732	0	0.00358176	0.516409
RPKG	KO	K01961	0.823691	0	1.59935	14.3058
RPKG	KO	K07678	0.82197	0	0.476222	7.95904
RPKG	KO	K08999	0.821484	0	0.079871	7.06563
RPKG	KO	K03306	0.821444	0	0.145936	5.55958
RPKG	KO	K06996	0.820735	0	0.00911309	7.15211
RPKG	KO	K01960	0.82035	0	0.272301	17.4656
RPKG	KO	K02004	0.819844	0	6.75807	72.2905
RPKG	KO	K07085	0.818892	0	3.0117	31.8194
RPKG	KO	K00226	0.818386	0	0.145868	7.17674
RPKG	KO	K00791	0.817556	0	5.69628	16.0076
RPKG	KO	K02429	0.81711	0	2.42026	24.6604
RPKG	KO	K01138	0.81705	0	2.07851	17.5237
RPKG	KO	K00981	0.816705	0	3.95048	13.7169
RPKG	KO	K12340	0.816037	0	1.74116	18.5758
RPKG	KO	K02001	0.815734	0	0.261371	6.71167
RPKG	KO	K00950	0.815713	0	1.96236	13.5114
RPKG	KO	K01728	0.815673	0	0.0375148	13.1388
RPKG	KO	K15532	0.81541	0	0.264328	26.5271
RPKG	KO	K06989	0.815126	0	0.103459	6.76789
RPKG	KO	K03152	0.814417	0	2.36587	15.8025
RPKG	KO	K07011	0.814012	0	2.06898	18.513
RPKG	KO	K01077	0.812818	0	1.75	13.0671
RPKG	KO	K16089	0.812615	0	2.25004	37.9762
RPKG	KO	K01070	0.811987	0	0.455813	10.0514
RPKG	KO	K01362	0.811967	0	6.2726	16.8929
RPKG	KO	K07107	0.811866	0	4.99494	24.2271
RPKG	KO	K06201	0.811218	0	0.986296	7.4687
RPKG	KO	K02477	0.811157	0	5.60642	36.1826
RPKG	KO	K01137	0.810003	0	0.0822646	6.1012
RPKG	KO	K03711	0.809983	0	3.78276	15.7877
RPKG	KO	K10715	0.809882	0	0.00977651	0.653011
RPKG	KO	K12741	0.809821	0	0.0248483	1.546
RPKG	KO	K00652	0.809254	0	1.35737	13.7382
RPKG	KO	K07720	0.809254	0	2.96052	25.7457
RPKG	KO	K02479	0.809092	0	0.666726	2.98727
RPKG	KO	K02619	0.80897	0	0.576653	6.23916
RPKG	KO	K03671	0.80893	0	9.22396	45.121
RPKG	KO	K11927	0.808667	0	1.42362	9.48586
RPKG	KO	K01447	0.808606	0	1.69314	41.0211
RPKG	KO	K07220	0.808545	0	0.116464	6.87854
RPKG	KO	K03296	0.808059	0	3.91863	36.7836
RPKG	KO	K01433	0.808019	0	0.363991	7.61037
RPKG	KO	K01163	0.807533	0	0.147444	8.92548
RPKG	KO	K02002	0.806844	0	0.432738	8.46106
RPKG	KO	K10852	0.806662	0	0.0348983	7.09873
RPKG	KO	K07677	0.806621	0	0.2554	5.94572
RPKG	KO	K18581	0.806459	0	0.0728735	6.61515
RPKG	KO	K03113	0.806459	0	0.805592	9.44974
RPKG	KO	K02548	0.806297	0	0.965067	9.0459
RPKG	KO	K00847	0.806176	0	5.91907	21.1987
RPKG	KO	K01547	0.806075	0	1.17312	9.08306
RPKG	KO	K01548	0.805953	0	1.19331	7.02993
RPKG	KO	K03413	0.805366	0	4.79809	19.5928
RPKG	KO	K00358	0.804799	0	0.641105	8.733
RPKG	KO	K00566	0.804779	0	5.78883	24.9057
RPKG	KO	K11645	0.804698	0	0.659339	18.4621
RPKG	KO	K10942	0.804637	0	0.0139123	1.15827
RPKG	KO	K06889	0.804333	0	5.5707	31.9568
RPKG	KO	K00818	0.804252	0	0.170323	8.76634
RPKG	KO	K06158	0.80405	0	7.20386	20.5171
RPKG	KO	K03839	0.803949	0	1.41243	15.8212
RPKG	KO	K00024	0.803503	0	1.93366	18.1276
RPKG	KO	K16043	0.80328	0	0.0064579	0.869668
RPKG	KO	K09939	0.802896	0	0.063763	6.12616
RPKG	KO	K00290	0.802815	0	0.206903	9.03018
RPKG	KO	K06194	0.802673	0	1.14629	10.5315
RPKG	KO	K00262	0.802632	0	5.72758	17.2835
RPKG	KO	K00812	0.802389	0	0.670652	19.6602
RPKG	KO	K03564	0.802349	0	2.83317	14.5854
RPKG	KO	K01506	0.801822	0	0.371873	6.28142
RPKG	KO	K00833	0.801721	0	0.851635	7.00641
RPKG	KO	K07711	0.801539	0	0.134967	5.45706
RPKG	KO	K05595	0.801397	0	1.4066	19.4219
RPKG	KO	K04773	0.801033	0	1.13766	9.67603
RPKG	KO	K00661	0.801033	0	5.59295	19.6303
RPKG	KO	K01809	0.800628	0	3.94764	12.0317
RPKG	KO	K05340	0.800567	0	0.12317	9.26513
RPKG	KO	K06076	0.800385	0	0.876741	7.91587
RPKG	KO	K07078	0.799939	0	0.0990221	9.76268
RPKG	KO	K01041	0.799494	0	0.65302	9.35737
RPKG	KO	K10126	0.799433	0	0.0542982	1.57561
RPKG	KO	K03077	0.79917	0	0.643258	6.57682
RPKG	KO	K05776	0.799089	0	0.567475	7.38752
RPKG	KO	K00844	0.798603	0	0.0347845	7.83101
RPKG	KO	K15876	0.798542	0	0.017618	4.07553
RPKG	KO	K06113	0.798319	0	0.302132	17.3057
RPKG	KO	K13002	0.798259	0	0.174213	12.3862
RPKG	KO	K02121	0.797955	0	0.106283	7.94819
RPKG	KO	K03473	0.797023	0	0.651464	7.98696
RPKG	KO	K03387	0.796963	0	0.666648	12.5741
RPKG	KO	K17744	0.796173	0	0.0739967	6.55758
RPKG	KO	K00837	0.796112	0	0.2768	12.1748
RPKG	KO	K12942	0.795748	0	0.599097	6.16879
RPKG	KO	K03327	0.795626	0	6.67734	22.0116
RPKG	KO	K01573	0.795302	0	0.571448	6.74954
RPKG	KO	K11357	0.795241	0	0.00976812	1.51288
RPKG	KO	K01795	0.7951	0	0.0872376	1.38062
RPKG	KO	K07025	0.795079	0	6.8417	32.3244
RPKG	KO	K01811	0.794472	0	1.79137	32.6723
RPKG	KO	K00677	0.793439	0	1.67238	15.8699
RPKG	KO	K01051	0.792893	0	0.994425	22.3939
RPKG	KO	K11383	0.79267	0	0.0153692	0.245533
RPKG	KO	K01546	0.792589	0	1.02479	8.30022
RPKG	KO	K07052	0.792447	0	0.311839	12.3269
RPKG	KO	K02614	0.792224	0	0.576101	7.46539
RPKG	KO	K07652	0.791819	0	0.0862855	4.34005
RPKG	KO	K16053	0.791576	0	1.0224	13.8947
RPKG	KO	K07696	0.791516	0	0.0855437	2.51652
RPKG	KO	K07106	0.790949	0	0.904995	7.57383
RPKG	KO	K09810	0.790949	0	1.62907	8.09285
RPKG	KO	K03924	0.790422	0	4.72356	19.5806
RPKG	KO	K00548	0.790422	0	3.68411	14.7696
RPKG	KO	K08641	0.79028	0	0.556362	7.53837
RPKG	KO	K02000	0.790017	0	0.349729	8.05124
RPKG	KO	K01089	0.789997	0	0.734731	8.00926
RPKG	KO	K00603	0.789896	0	0.0515328	8.3085
RPKG	KO	K01847	0.789673	0	2.03948	17.0983
RPKG	KO	K03797	0.789389	0	5.8503	28.6177
RPKG	KO	K07175	0.789369	0	0.0718476	7.45238
RPKG	KO	K01060	0.789308	0	0.0377047	5.06254
RPKG	KO	K00067	0.789207	0	3.41292	20.6387
RPKG	KO	K02855	0.789066	0	0.437264	6.20269
RPKG	KO	K00338	0.788883	0	1.215	8.34585
RPKG	KO	K01915	0.788559	0	7.8546	22.5011
RPKG	KO	K01673	0.788478	0	0.790207	8.98352
RPKG	KO	K00949	0.788094	0	0.167514	7.39687
RPKG	KO	K01572	0.787162	0	0.354316	20.346
RPKG	KO	K03257	0.787101	0	0.00233619	0.793933
RPKG	KO	K08864	0.787061	0	0	0.194537
RPKG	KO	K01834	0.786798	0	1.85275	19.2285
RPKG	KO	K01745	0.786717	0	0.174239	16.254
RPKG	KO	K02478	0.786676	0	0.294508	10.9248
RPKG	KO	K03775	0.786312	0	1.17145	8.48244
RPKG	KO	K08676	0.786231	0	0.232581	18.0206
RPKG	KO	K08325	0.78536	0	0.591705	8.24959
RPKG	KO	K03975	0.78534	0	0.566856	10.8695
RPKG	KO	K07588	0.785218	0	1.22583	9.01166
RPKG	KO	K16345	0.784469	0	0.134898	6.47409
RPKG	KO	K12374	0.784408	0	0.00355594	1.00394
RPKG	KO	K08889	0.784206	0	0	0.12586
RPKG	KO	K11150	0.784084	0	0.0145731	1.12732
RPKG	KO	K00754	0.784023	0	2.49329	35.8725
RPKG	KO	K06949	0.783861	0	4.55048	13.0449
RPKG	KO	K07649	0.783396	0	0.182716	2.71076
RPKG	KO	K05591	0.783376	0	0.291258	4.11218
RPKG	KO	K00940	0.783335	0	0.680622	8.91137
RPKG	KO	K02508	0.783031	0	0.143652	4.08564
RPKG	KO	K01992	0.782262	0	13.8936	47.3527
RPKG	KO	K02437	0.78214	0	1.29053	9.93582
RPKG	KO	K08961	0.781999	0	0.0213457	2.14824
RPKG	KO	K05592	0.781837	0	2.47919	11.4325
RPKG	KO	K02123	0.781735	0	0.191276	7.80762
RPKG	KO	K01442	0.781695	0	0.280151	18.7406
RPKG	KO	K09181	0.781148	0	0.262399	7.1393
RPKG	KO	K01136	0.781128	0	0.0464096	3.96525
RPKG	KO	K01843	0.780966	0	0.152556	7.02803
RPKG	KO	K01082	0.780925	0	0.859252	7.85921
RPKG	KO	K07791	0.780865	0	0.259198	8.13724
RPKG	KO	K10943	0.780703	0	0.209909	1.40621
RPKG	KO	K06911	0.780662	0	0.780075	19.8719
RPKG	KO	K11381	0.780439	0	0.0174636	7.47178
RPKG	KO	K01241	0.780358	0	0.42629	6.51804
RPKG	KO	K05305	0.780257	0	0.0435015	3.73769
RPKG	KO	K00077	0.780217	0	1.20512	10.1745
RPKG	KO	K13195	0.780217	0	0.0120512	0.619521
RPKG	KO	K05968	0.779103	0	0.0350854	2.62348
RPKG	KO	K01198	0.778678	0	1.36105	16.1085
RPKG	KO	K03734	0.778374	0	3.20392	11.6031
RPKG	KO	K00036	0.778334	0	0.59281	7.09651
RPKG	KO	K00033	0.778334	0	0.660269	6.98108
RPKG	KO	K01206	0.777159	0	0.783463	47.6951
RPKG	KO	K09553	0.776795	0	0.0301514	1.56054
RPKG	KO	K09011	0.776734	0	0.149382	9.0894
RPKG	KO	K01529	0.77643	0	1.52851	6.54057
RPKG	KO	K04516	0.776288	0	0.155369	7.96725
RPKG	KO	K15987	0.775681	0	0.276954	8.57536
RPKG	KO	K14652	0.77564	0	0.221321	10.2208
RPKG	KO	K03612	0.7756	0	2.10999	7.42326
RPKG	KO	K01665	0.775539	0	0.667473	6.19792
RPKG	KO	K18138	0.775337	0	0.870738	10.9188
RPKG	KO	K11618	0.775256	0	0.150573	2.11028
RPKG	KO	K00860	0.774689	0	0.605159	8.15203
RPKG	KO	K03558	0.774689	0	1.15314	7.90761
RPKG	KO	K09704	0.774446	0	0.272528	18.3839
RPKG	KO	K03534	0.774365	0	1.01454	15.5229
RPKG	KO	K07058	0.773939	0	1.57575	13.7204
RPKG	KO	K01132	0.773129	0	0.0110109	1.17902
RPKG	KO	K02856	0.772866	0	0.40623	8.05473
RPKG	KO	K05546	0.772623	0	0.00377075	0.512331
RPKG	KO	K15789	0.772461	0	0.0115478	1.23249
RPKG	KO	K06518	0.772117	0	1.69371	8.19164
RPKG	KO	K01212	0.771975	0	0.246292	17.6819
RPKG	KO	K05520	0.771327	0	0.591744	7.3603
RPKG	KO	K03305	0.771044	0	1.19258	26.4071
RPKG	KO	K09015	0.771003	0	1.09407	10.4715
RPKG	KO	K13043	0.770963	0	0.398334	9.44652
RPKG	KO	K01043	0.770416	0	1.40353	11.4783
RPKG	KO	K07056	0.770376	0	5.3946	15.8259
RPKG	KO	K00174	0.770072	0	0.266544	17.1034
RPKG	KO	K03644	0.770031	0	0.625688	11.5486
RPKG	KO	K03322	0.770031	0	0.631541	5.92701
RPKG	KO	K02428	0.769647	0	5.88244	17.9231
RPKG	KO	K01135	0.769323	0	0.0143905	2.81591
RPKG	KO	K09257	0.769019	0	0.00084046	0.185075
RPKG	KO	K07170	0.768715	0	0.517994	7.77566
RPKG	KO	K05837	0.768594	0	2.97695	12.5806
RPKG	KO	K01209	0.768573	0	0.357911	20.794
RPKG	KO	K01278	0.768472	0	0.433726	23.7278
RPKG	KO	K01133	0.76833	0	0.0254122	2.66935
RPKG	KO	K09888	0.768168	0	2.32189	11.1968
RPKG	KO	K08156	0.767581	0	0.757831	10.3429
RPKG	KO	K01092	0.76744	0	0.857435	9.95999
RPKG	KO	K12975	0.767338	0	0.0307909	7.96348
RPKG	KO	K05306	0.767197	0	0.0672437	6.77153
RPKG	KO	K03589	0.767116	0	2.80169	8.56557
RPKG	KO	K08138	0.767075	0	0.628917	8.52877
RPKG	KO	K07708	0.767035	0	0.140238	5.91659
RPKG	KO	K01126	0.766994	0	4.2784	45.7298
RPKG	KO	K00647	0.766711	0	0.553182	18.01
RPKG	KO	K08307	0.766549	0	1.2588	10.3666
RPKG	KO	K07223	0.766508	0	0.0357895	5.89602
RPKG	KO	K11170	0.766326	0	0.00658319	0.694533
RPKG	KO	K07735	0.766306	0	0.480022	7.64146
RPKG	KO	K01620	0.766083	0	1.69568	8.47231
RPKG	KO	K08721	0.76584	0	0.0115297	1.15272
RPKG	KO	K02217	0.765374	0	2.01419	22.1467
RPKG	KO	K01284	0.764989	0	1.97926	19.278
RPKG	KO	K00956	0.764868	0	0.988923	8.09443
RPKG	KO	K03385	0.764807	0	0.144124	7.88667
RPKG	KO	K00633	0.764443	0	0.519525	12.0621
RPKG	KO	K08191	0.764139	0	0.619059	9.45893
RPKG	KO	K01625	0.764078	0	1.65778	9.51278
RPKG	KO	K02069	0.764058	0	0.35188	6.28916
RPKG	KO	K03718	0.764038	0	2.47291	19.0603
RPKG	KO	K09861	0.763957	0	1.38123	8.45764
RPKG	KO	K01629	0.763916	0	1.24913	9.45396
RPKG	KO	K07713	0.763511	0	1.57814	13.1562
RPKG	KO	K00059	0.76179	0	12.1539	33.4394
RPKG	KO	K14843	0.761628	0	0.00187531	0.315142
RPKG	KO	K01277	0.761547	0	0.224552	8.64366
RPKG	KO	K08468	0.761365	0	0.002804	0.263456
RPKG	KO	K02341	0.760575	0	3.88668	8.5556
RPKG	KO	K07259	0.760352	0	0.504263	8.91974
RPKG	KO	K03150	0.75934	0	2.4052	14.7123
RPKG	KO	K06975	0.75932	0	1.00037	9.47636
RPKG	KO	K01200	0.759056	0	0.141141	11.4559
RPKG	KO	K01804	0.759016	0	0.185669	9.10266
RPKG	KO	K07679	0.758955	0	0.362796	7.87286
RPKG	KO	K02493	0.758753	0	4.09994	10.5747
RPKG	KO	K15635	0.758732	0	0.125323	8.39779
RPKG	KO	K02564	0.758692	0	3.58797	22.2709
RPKG	KO	K06177	0.758692	0	0.59868	6.80646
RPKG	KO	K03801	0.758226	0	0.545538	12.434
RPKG	KO	K00180	0.758125	0	0.228576	8.7751
RPKG	KO	K16363	0.758024	0	0.160393	8.10818
RPKG	KO	K02656	0.75772	0	0.0167995	2.34677
RPKG	KO	K00348	0.756809	0	0.15195	8.18165
RPKG	KO	K07164	0.755857	0	0.222686	8.20521
RPKG	KO	K05524	0.755796	0	0.193844	5.5168
RPKG	KO	K07231	0.755351	0	0.075185	1.08996
RPKG	KO	K04518	0.754723	0	0.203037	8.34735
RPKG	KO	K09457	0.754237	0	0.128887	6.8216
RPKG	KO	K03732	0.753893	0	0.0472869	7.92636
RPKG	KO	K03281	0.75369	0	1.36121	8.69375
RPKG	KO	K16692	0.753569	0	0.595693	11.7301
RPKG	KO	K07787	0.752718	0	0.488224	9.08534
RPKG	KO	K01376	0.752354	0	0.00554468	0.845085
RPKG	KO	K03286	0.752334	0	1.01161	11.5838
RPKG	KO	K03100	0.75205	0	6.4889	26.213
RPKG	KO	K02517	0.751746	0	1.12631	8.55878
RPKG	KO	K03424	0.751686	0	7.23628	18.5314
RPKG	KO	K05516	0.751544	0	0.86547	5.99652
RPKG	KO	K01580	0.751463	0	0.673131	12.6036
RPKG	KO	K18072	0.750815	0	0	0.687052
RPKG	KO	K11065	0.750775	0	0.751407	8.68553
RPKG	KO	K15530	0.750471	0	0.0304522	3.12186
RPKG	KO	K02551	0.75043	0	0.628514	9.74791
RPKG	KO	K03474	0.750208	0	0.614146	7.96237
RPKG	KO	K03559	0.750046	0	1.42278	19.1171
RPKG	KO	K16055	0.749944	0	0.0770011	6.02781
RPKG	KO	K01897	0.749904	0	6.08823	31.7043
RPKG	KO	K06894	0.749479	0	0.255527	10.6923
RPKG	KO	K07404	0.749175	0	0.461267	5.0992
RPKG	KO	K00856	0.749175	0	0.0335311	1.64193
RPKG	KO	K15855	0.749074	0	0.0218294	3.27662
RPKG	KO	K07460	0.749033	0	3.42026	8.52147
RPKG	KO	K01768	0.749013	0	0.41812	13.586
RPKG	KO	K01619	0.748993	0	2.8118	13.7058
RPKG	KO	K03811	0.748608	0	0.849304	7.00189
RPKG	KO	K01265	0.748588	0	6.85723	18.1639
RPKG	KO	K00210	0.748385	0	0.14588	8.40167
RPKG	KO	K00432	0.748345	0	0.735463	7.59046
RPKG	KO	K00966	0.748122	0	0.0888111	7.18203
RPKG	KO	K02480	0.748021	0	0.0326011	1.2502
RPKG	KO	K01072	0.74796	0	0	0.156852
RPKG	KO	K01195	0.747859	0	0.944887	10.9046
RPKG	KO	K00012	0.747818	0	4.25095	23.3878
RPKG	KO	K06143	0.747717	0	0.122129	7.20161
RPKG	KO	K00876	0.747332	0	6.3109	15.8019
RPKG	KO	K01812	0.747271	0	1.47558	7.835
RPKG	KO	K01658	0.746563	0	0.93338	7.28355
RPKG	KO	K00175	0.746178	0	0.278139	14.8711
RPKG	KO	K07997	0.745591	0	0.00228773	0.196615
RPKG	KO	K06950	0.745469	0	3.73268	13.9374
RPKG	KO	K00717	0.745449	0	0	0.125808
RPKG	KO	K00359	0.745429	0	0.091461	4.61978
RPKG	KO	K03430	0.745429	0	0.128958	7.43478
RPKG	KO	K10941	0.745206	0	0.0356227	1.09949
RPKG	KO	K04041	0.744821	0	0.277099	8.03031
RPKG	KO	K00097	0.744781	0	1.44506	8.6896
RPKG	KO	K12823	0.744659	0	0.0048947	0.656848
RPKG	KO	K01744	0.744416	0	0.750188	10.1509
RPKG	KO	K06966	0.744356	0	2.21097	15.791
RPKG	KO	K15201	0.744335	0	0.00343207	0.352754
RPKG	KO	K08139	0.744275	0	0.0106518	1.43316
RPKG	KO	K03092	0.743809	0	1.31861	9.33007
RPKG	KO	K06897	0.743708	0	0.0437791	6.16379
RPKG	KO	K01726	0.743282	0	0.0805003	10.601
RPKG	KO	K01270	0.7431	0	3.38555	15.8108
RPKG	KO	K11755	0.743019	0	2.3322	8.0196
RPKG	KO	K02124	0.742999	0	0.138051	7.76112
RPKG	KO	K00765	0.742675	0	2.98795	9.07948
RPKG	KO	K00041	0.742614	0	0.922234	7.45868
RPKG	KO	K00895	0.742209	0	0.143639	8.96733
RPKG	KO	K01079	0.742169	0	1.02862	7.58574
RPKG	KO	K10778	0.742027	0	0.249208	9.40353
RPKG	KO	K13983	0.741845	0	0	0.163799
RPKG	KO	K03269	0.741561	0	0.803037	9.23407
RPKG	KO	K13789	0.741521	0	0.180357	9.22003
RPKG	KO	K00605	0.740832	0	1.24083	8.91283
RPKG	KO	K00297	0.740063	0	3.03501	11.1367
RPKG	KO	K07263	0.739982	0	1.60398	14.901
RPKG	KO	K00052	0.739779	0	0.162254	9.86762
RPKG	KO	K13694	0.739314	0	0.741506	8.65926
RPKG	KO	K11537	0.738585	0	0.546184	7.93314
RPKG	KO	K07221	0.738342	0	0.0837536	9.39983
RPKG	KO	K01710	0.738119	0	5.02556	28.6914
RPKG	KO	K07029	0.737835	0	4.70454	12.9814
RPKG	KO	K07771	0.737835	0	0.0910034	7.98968
RPKG	KO	K15738	0.737754	0	2.48203	9.68912
RPKG	KO	K09760	0.737572	0	2.40051	7.86869
RPKG	KO	K01610	0.737572	0	3.86458	11.0849
RPKG	KO	K00330	0.737532	0	0.855939	7.3106
RPKG	KO	K10706	0.737491	0	0.0155315	0.697341
RPKG	KO	K01813	0.737187	0	1.29302	9.65065
RPKG	KO	K09125	0.737147	0	0.922102	7.34848
RPKG	KO	K03543	0.737046	0	0.995865	19.3685
RPKG	KO	K00156	0.736884	0	0.120648	11.2082
RPKG	KO	K07289	0.736884	0	0.0669185	4.93563
RPKG	KO	K13924	0.736762	0	0.506709	1.80154
RPKG	KO	K01712	0.736519	0	0.0782557	8.11187
RPKG	KO	K07037	0.736499	0	0.310901	8.09072
RPKG	KO	K05606	0.736276	0	0.146759	8.26602
RPKG	KO	K07387	0.735912	0	0.66696	12.996
RPKG	KO	K01438	0.735264	0	0.794405	8.8138
RPKG	KO	K09924	0.735082	0	0.026682	2.89224
RPKG	KO	K08082	0.734555	0	0.00317776	0.556551
RPKG	KO	K17060	0.733927	0	0	0.11465
RPKG	KO	K13599	0.733522	0	0.224603	1.83208
RPKG	KO	K01144	0.733462	0	0.126264	19.1131
RPKG	KO	K01755	0.733441	0	3.44041	10.3249
RPKG	KO	K03771	0.733178	0	1.70959	13.9729
RPKG	KO	K07405	0.733097	0	0.168996	7.84954
RPKG	KO	K03321	0.733057	0	1.47955	9.38952
RPKG	KO	K00794	0.732672	0	2.49712	8.87254
RPKG	KO	K02657	0.732469	0	0.0168361	1.71373
RPKG	KO	K03587	0.732206	0	2.04698	9.39477
RPKG	KO	K03699	0.732186	0	6.21363	13.1695
RPKG	KO	K01599	0.732024	0	0.61936	11.3781
RPKG	KO	K13126	0.731761	0	0	0.387712
RPKG	KO	K12524	0.731558	0	0.516866	8.46262
RPKG	KO	K01746	0.731254	0	0.0211606	3.51129
RPKG	KO	K09516	0.731234	0	0.0207371	2.5995
RPKG	KO	K00281	0.731133	0	0.612932	6.82422
RPKG	KO	K02527	0.731092	0	1.03452	8.84483
RPKG	KO	K11233	0.73089	0	0	0.283622
RPKG	KO	K01119	0.730849	0	0.848154	8.47718
RPKG	KO	K07152	0.730789	0	0.0661727	1.73276
RPKG	KO	K12600	0.730728	0	0.0525328	0.767566
RPKG	KO	K12251	0.730606	0	0.113469	6.59553
RPKG	KO	K08590	0.729958	0	1.0244	7.82206
RPKG	KO	K03328	0.729716	0	1.17664	7.55638
RPKG	KO	K00343	0.729675	0	0.857192	8.1796
RPKG	KO	K07386	0.729493	0	0.18015	10.7822
RPKG	KO	K16090	0.729432	0	0.0618039	4.15897
RPKG	KO	K01818	0.729169	0	0.84929	8.5067
RPKG	KO	K03654	0.729027	0	5.44542	28.5399
RPKG	KO	K01567	0.728845	0	0.767754	8.22785
RPKG	KO	K01271	0.728784	0	1.25339	9.1092
RPKG	KO	K06196	0.728683	0	0.159903	2.78616
RPKG	KO	K18324	0.728136	0	0.0196779	6.6053
RPKG	KO	K12376	0.728015	0	0.00798589	0.400696
RPKG	KO	K15461	0.727407	0	0.0505411	4.86282
RPKG	KO	K07665	0.727326	0	3.32298	17.7796
RPKG	KO	K15545	0.727124	0	0.0589367	4.17849
RPKG	KO	K07799	0.727083	0	0.157154	4.87945
RPKG	KO	K00648	0.726881	0	4.59866	20.6791
RPKG	KO	K03530	0.726395	0	7.63405	47.4823
RPKG	KO	K00929	0.726334	0	0.160845	8.51657
RPKG	KO	K05955	0.726233	0	0	0.290671
RPKG	KO	K01685	0.726091	0	0.887433	7.48965
RPKG	KO	K14388	0.725848	0	0.00388156	0.760698
RPKG	KO	K11162	0.725666	0	0	0.224037
RPKG	KO	K02491	0.724997	0	0.00702983	0.38718
RPKG	KO	K01585	0.724916	0	1.35302	9.83443
RPKG	KO	K03814	0.724916	0	0.494879	7.06229
RPKG	KO	K01653	0.724795	0	3.33996	9.07698
RPKG	KO	K12381	0.724208	0	0.00614684	0.705505
RPKG	KO	K12543	0.723945	0	0.00855185	0.693888
RPKG	KO	K07568	0.723742	0	5.55846	18.2777
RPKG	KO	K07271	0.723681	0	0.187888	10.9941
RPKG	KO	K14607	0.72358	0	0.00794507	0.411381
RPKG	KO	K01676	0.723519	0	0.873421	9.72464
RPKG	KO	K00889	0.723519	0	0.0510654	2.10124
RPKG	KO	K01805	0.723337	0	0.610758	9.00939
RPKG	KO	K01301	0.723114	0	0.00732096	0.607651
RPKG	KO	K09523	0.722628	0	0.0126546	0.658775
RPKG	KO	K13378	0.722244	0	0.674481	7.77845
RPKG	KO	K01791	0.72194	0	4.4464	25.4079
RPKG	KO	K07071	0.721879	0	0.288049	5.83908
RPKG	KO	K00658	0.721798	0	0.691597	6.95092
RPKG	KO	K01918	0.721758	0	1.33311	7.54575
RPKG	KO	K08222	0.721575	0	0.00307625	6.46178
RPKG	KO	K12257	0.721231	0	0.234301	10.0442
RPKG	KO	K01178	0.72111	0	0.0249999	0.568033
RPKG	KO	K00239	0.720705	0	1.63615	10.6715
RPKG	KO	K03118	0.720624	0	1.06602	9.60067
RPKG	KO	K00278	0.7203	0	2.43148	10.073
RPKG	KO	K07043	0.720279	0	1.34507	13.9131
RPKG	KO	K00029	0.719814	0	0.885432	8.30438
RPKG	KO	K01895	0.719368	0	2.18021	9.15843
RPKG	KO	K03830	0.719044	0	0.458073	10.9696
RPKG	KO	K01735	0.719024	0	2.84668	9.36882
RPKG	KO	K03803	0.718741	0	0.626127	5.07381
RPKG	KO	K03593	0.718639	0	3.32369	9.71978
RPKG	KO	K13985	0.718457	0	0.0217318	2.30171
RPKG	KO	K00525	0.718396	0	2.02913	13.0461
RPKG	KO	K07978	0.717667	0	0.00356856	0.43814
RPKG	KO	K00848	0.717647	0	1.89714	8.96923
RPKG	KO	K07407	0.717526	0	0.529893	40.6509
RPKG	KO	K03778	0.716817	0	1.25948	8.60396
RPKG	KO	K07444	0.716493	0	0.276596	10.0565
RPKG	KO	K01189	0.716452	0	0.00278443	0.511053
RPKG	KO	K01662	0.71629	0	6.06987	15.4293
RPKG	KO	K00341	0.715946	0	0.70289	7.85381
RPKG	KO	K09808	0.715946	0	1.8957	15.1758
RPKG	KO	K01183	0.715703	0	0.865434	7.03609
RPKG	KO	K01914	0.715683	0	1.55919	8.20846
RPKG	KO	K00969	0.71544	0	3.47168	10.5254
RPKG	KO	K07115	0.71461	0	0.0313775	5.84037
RPKG	KO	K03444	0.714225	0	0.057532	5.45965
RPKG	KO	K01468	0.714184	0	0.0595909	7.26004
RPKG	KO	K14986	0.714022	0	0.00457077	0.434067
RPKG	KO	K07091	0.7138	0	0.950755	7.54086
RPKG	KO	K02199	0.713233	0	0.535133	7.06538
RPKG	KO	K03770	0.712423	0	1.48735	9.27121
RPKG	KO	K04460	0.7122	0	0.00434888	0.615129
RPKG	KO	K00349	0.712058	0	0.156133	7.33999
RPKG	KO	K04762	0.711755	0	1.85291	7.40489
RPKG	KO	K00748	0.711329	0	1.06093	8.47658
RPKG	KO	K02529	0.710904	0	10.8894	43.8375
RPKG	KO	K05367	0.710762	0	0.11116	4.64321
RPKG	KO	K00957	0.71058	0	1.40371	9.47415
RPKG	KO	K04084	0.710459	0	0.450831	6.99722
RPKG	KO	K00337	0.710418	0	0.948243	8.20474
RPKG	KO	K00638	0.710337	0	0.315146	13.5603
RPKG	KO	K00912	0.710195	0	1.11515	8.0005
RPKG	KO	K02668	0.709831	0	0.0317281	0.519616
RPKG	KO	K00179	0.709628	0	0.211457	7.64098
RPKG	KO	K09650	0.709041	0	0.0648653	2.90732
RPKG	KO	K00757	0.708899	0	2.26999	7.85299
RPKG	KO	K07098	0.708677	0	4.89528	13.6698
RPKG	KO	K00871	0.708009	0	0.00559738	0.22724
RPKG	KO	K01639	0.707948	0	0.85665	8.86035
RPKG	KO	K06970	0.707847	0	0.0105979	5.9023
RPKG	KO	K00657	0.707786	0	1.95523	7.13452
RPKG	KO	K00520	0.707523	0	0.242585	4.72981
RPKG	KO	K03590	0.707118	0	1.33852	8.91059
RPKG	KO	K07647	0.706935	0	0.132317	5.05286
RPKG	KO	K00351	0.706814	0	0.141941	7.38625
RPKG	KO	K06872	0.70653	0	1.2782	6.51922
RPKG	KO	K01911	0.706368	0	0.498299	7.05313
RPKG	KO	K02013	0.706328	0	5.50029	24.3229
RPKG	KO	K07714	0.706125	0	0.317337	6.47299
RPKG	KO	K07462	0.70566	0	4.76519	9.21912
RPKG	KO	K02857	0.705376	0	0	0.572638
RPKG	KO	K11443	0.705295	0	0	2.36845
RPKG	KO	K01704	0.705255	0	0.197326	9.02718
RPKG	KO	K03303	0.705255	0	0.33586	5.19016
RPKG	KO	K08252	0.705052	0	0.028624	1.12697
RPKG	KO	K03386	0.704829	0	1.29491	12.7237
RPKG	KO	K07712	0.704789	0	0.332872	5.85074
RPKG	KO	K06188	0.704627	0	0.190811	9.92355
RPKG	KO	K07638	0.704526	0	0.288372	5.43467
RPKG	KO	K00257	0.704404	0	0.336826	9.85675
RPKG	KO	K02075	0.703918	0	0.00819839	5.22658
RPKG	KO	K01201	0.703756	0	0.100456	13.3106
RPKG	KO	K00845	0.703493	0	6.71115	23.0915
RPKG	KO	K00340	0.703412	0	0.597023	7.59703
RPKG	KO	K11127	0.703149	0	0	0.260984
RPKG	KO	K05807	0.703128	0	1.29451	9.37773
RPKG	KO	K00764	0.703128	0	6.09484	16.9574
RPKG	KO	K03787	0.703068	0	0.904069	8.47576
RPKG	KO	K12828	0.702703	0	0.00172564	0.160871
RPKG	KO	K03733	0.702683	0	7.32362	27.0093
RPKG	KO	K07240	0.702582	0	0.394999	23.1239
RPKG	KO	K03547	0.702217	0	1.52979	15.5903
RPKG	KO	K03315	0.701934	0	0.18325	6.72142
RPKG	KO	K01258	0.701509	0	1.97478	9.08482
RPKG	KO	K03183	0.701144	0	2.39171	9.30446
RPKG	KO	K07768	0.701002	0	0.0221151	1.01152
RPKG	KO	K03570	0.700476	0	2.67225	9.02166
RPKG	KO	K15921	0.700415	0	0.125467	8.5959
RPKG	KO	K01500	0.700314	0	0.0511683	3.34826
RPKG	KO	K00634	0.700071	0	0.199507	8.62887
RPKG	KO	K06888	0.699909	0	0.115473	1.02169
RPKG	KO	K03445	0.699787	0	0.0125987	5.19381
RPKG	KO	K02843	0.699767	0	0.186817	6.75863
RPKG	KO	K09955	0.699706	0	0.92445	36.8528
RPKG	KO	K11204	0.698998	0	0.00563662	0.415903
RPKG	KO	K17836	0.698856	0	0.127455	13.7759
RPKG	KO	K00793	0.698613	0	2.53809	9.31555
RPKG	KO	K08193	0.698593	0	0	0.362431
RPKG	KO	K09017	0.69835	0	0.649394	4.82437
RPKG	KO	K04614	0.698066	0	0.00335162	0.3647
RPKG	KO	K00800	0.697803	0	2.92814	8.21192
RPKG	KO	K08257	0.697661	0	0.00876547	0.841368
RPKG	KO	K00347	0.697519	0	0.155901	7.15337
RPKG	KO	K00275	0.697074	0	0.143791	5.21061
RPKG	KO	K01840	0.696365	0	1.42755	10.3915
RPKG	KO	K07118	0.696082	0	0.0887751	7.35285
RPKG	KO	K03719	0.696062	0	1.84046	7.93332
RPKG	KO	K07322	0.69592	0	0.961886	13.7608
RPKG	KO	K12811	0.695717	0	0.00102006	0.434656
RPKG	KO	K00970	0.695697	0	1.33456	8.39058
RPKG	KO	K05545	0.695474	0	0.00322422	0.37291
RPKG	KO	K02523	0.695393	0	1.13351	10.4742
RPKG	KO	K16703	0.695211	0	0.12657	3.93806
RPKG	KO	K08169	0.694968	0	0.287067	5.66492
RPKG	KO	K03827	0.694968	0	0.812648	11.6747
RPKG	KO	K05783	0.693794	0	0.00422484	0.80944
RPKG	KO	K05810	0.693692	0	1.58722	6.56404
RPKG	KO	K06167	0.693449	0	1.16662	7.35242
RPKG	KO	K11105	0.693449	0	1.02569	6.29242
RPKG	KO	K01759	0.693004	0	2.2843	9.84297
RPKG	KO	K01425	0.692862	0	0.984594	11.848
RPKG	KO	K02040	0.692862	0	3.66769	16.2184
RPKG	KO	K00616	0.692214	0	1.72846	14.1406
RPKG	KO	K07507	0.692093	0	1.59679	8.80903
RPKG	KO	K03456	0.692032	0	0.001266	0.16372
RPKG	KO	K00426	0.691789	0	0.984454	9.58997
RPKG	KO	K03248	0.691728	0	0	0.751896
RPKG	KO	K00241	0.691506	0	1.047	10.2401
RPKG	KO	K01955	0.69108	0	6.10689	18.9477
RPKG	KO	K02897	0.69108	0	1.35944	9.52101
RPKG	KO	K06041	0.690939	0	1.22695	11.9969
RPKG	KO	K13747	0.690716	0	0.174677	7.25149
RPKG	KO	K00046	0.690473	0	1.68195	11.0596
RPKG	KO	K07715	0.689946	0	0.20371	5.06449
RPKG	KO	K13533	0.689258	0	0.00149415	0.323091
RPKG	KO	K01902	0.689217	0	0.0847931	6.25634
RPKG	KO	K01199	0.688914	0	0.026961	1.51574
RPKG	KO	K08155	0.688812	0	0	0.177354
RPKG	KO	K00339	0.68865	0	0.759274	7.5271
RPKG	KO	K16212	0.688569	0	0.163682	11.4262
RPKG	KO	K01397	0.687294	0	0.00423577	0.254076
RPKG	KO	K00342	0.686828	0	0.84331	8.01522
RPKG	KO	K02361	0.686646	0	0.205324	9.13466
RPKG	KO	K15549	0.68614	0	0.00263744	5.86065
RPKG	KO	K02204	0.685978	0	0	0.538894
RPKG	KO	K03047	0.685309	0	0	0.652069
RPKG	KO	K02426	0.685066	0	0.764913	10.1396
RPKG	KO	K16088	0.684925	0	0.0473939	5.66772
RPKG	KO	K00937	0.684317	0	2.72092	13.0052
RPKG	KO	K03240	0.684135	0	0.0349503	0.257057
RPKG	KO	K02621	0.68377	0	1.36447	9.2176
RPKG	KO	K02016	0.683629	0	6.7573	23.5096
RPKG	KO	K05315	0.683284	0	0	0.182457
RPKG	KO	K07024	0.683062	0	10.1218	30.3028
RPKG	KO	K01181	0.682758	0	0.110714	11.478
RPKG	KO	K06142	0.682697	0	3.93591	26.1202
RPKG	KO	K09795	0.682697	0	0.00284197	0.256542
RPKG	KO	K01828	0.682636	0	0.112434	2.8824
RPKG	KO	K00853	0.682312	0	0.324354	5.83936
RPKG	KO	K09922	0.68209	0	0.116556	7.90507
RPKG	KO	K02607	0.681928	0	0	0.163172
RPKG	KO	K00796	0.681462	0	1.69435	11.2088
RPKG	KO	K13107	0.680672	0	0	1.02783
RPKG	KO	K13109	0.680247	0	0.00203775	0.246486
RPKG	KO	K09255	0.680126	0	0	0.383773
RPKG	KO	K02485	0.679943	0	0.130256	4.76948
RPKG	KO	K03524	0.679822	0	4.07238	8.83185
RPKG	KO	K04961	0.679518	0	0	0.0689144
RPKG	KO	K02230	0.678911	0	0.121261	13.0215
RPKG	KO	K06233	0.678911	0	0.000470639	0.0353535
RPKG	KO	K08289	0.678465	0	0.607076	6.68516
RPKG	KO	K01184	0.678303	0	0.0176452	1.33775
RPKG	KO	K02195	0.677777	0	0.102036	4.29919
RPKG	KO	K15172	0.677736	0	0.00411596	0.598205
RPKG	KO	K12267	0.677736	0	0.0594217	7.0811
RPKG	KO	K00931	0.677655	0	2.93344	9.65775
RPKG	KO	K07443	0.677372	0	0.738086	6.55826
RPKG	KO	K11996	0.67725	0	1.70251	7.6051
RPKG	KO	K00053	0.676906	0	3.3997	10.1883
RPKG	KO	K08364	0.676724	0	0.0404655	3.3468
RPKG	KO	K02486	0.676643	0	0.00481213	0.458257
RPKG	KO	K02117	0.676643	0	0.182705	8.19228
RPKG	KO	K11711	0.67646	0	0.00501032	0.320085
RPKG	KO	K15255	0.676076	0	0.0372606	4.81755
RPKG	KO	K15428	0.675954	0	0.00694969	0.541673
RPKG	KO	K16152	0.675914	0	0	0.190088
RPKG	KO	K01230	0.67561	0	0.0220153	0.415157
RPKG	KO	K03298	0.67559	0	0.0806612	1.1354
RPKG	KO	K02840	0.675347	0	0.274085	9.04569
RPKG	KO	K02371	0.674942	0	0.189275	7.15918
RPKG	KO	K10681	0.67478	0	0.00952458	0.765488
RPKG	KO	K00346	0.674577	0	0.186532	7.71369
RPKG	KO	K00852	0.673808	0	1.09672	11.1233
RPKG	KO	K15850	0.673707	0	0.00123619	0.171592
RPKG	KO	K09793	0.673443	0	0.0475102	5.42747
RPKG	KO	K03783	0.673362	0	0.250232	9.74474
RPKG	KO	K07660	0.672937	0	0.346552	6.46331
RPKG	KO	K03744	0.672087	0	0.428181	17.3888
RPKG	KO	K02667	0.671904	0	0.469637	2.80169
RPKG	KO	K00768	0.671499	0	1.14905	7.00318
RPKG	KO	K01234	0.671418	0	0.101048	3.81414
RPKG	KO	K02775	0.670689	0	0.173566	13.4298
RPKG	KO	K11328	0.670568	0	0.00485764	0.247919
RPKG	KO	K07315	0.669151	0	0.0769293	3.96539
RPKG	KO	K11093	0.668523	0	0.0211014	0.710401
RPKG	KO	K10909	0.668523	0	0.0012807	0.190264
RPKG	KO	K03625	0.668462	0	4.91744	10.3564
RPKG	KO	K02342	0.66828	0	3.27252	22.2263
RPKG	KO	K00200	0.668179	0	0.00189791	0.193014
RPKG	KO	K04067	0.667267	0	0.0306733	3.34164
RPKG	KO	K00240	0.666356	0	1.14409	10.575
RPKG	KO	K03665	0.666052	0	4.31634	9.04904
RPKG	KO	K09022	0.666032	0	2.33214	17.553
RPKG	KO	K01807	0.665668	0	0.171298	6.53951
RPKG	KO	K01495	0.665485	0	1.81327	9.94057
RPKG	KO	K06001	0.665182	0	0.201244	7.42007
RPKG	KO	K03973	0.664979	0	0.938193	6.48721
RPKG	KO	K03818	0.664979	0	0.185321	6.00263
RPKG	KO	K05601	0.664736	0	1.7352	8.13694
RPKG	KO	K00903	0.664716	0	0.0256391	1.51508
RPKG	KO	K03648	0.664007	0	3.43204	11.059
RPKG	KO	K01858	0.663764	0	0.36326	7.97494
RPKG	KO	K00879	0.663602	0	0.125167	6.8537
RPKG	KO	K00787	0.6634	0	0	0.442879
RPKG	KO	K01903	0.663359	0	0.104025	6.26143
RPKG	KO	K01627	0.662975	0	1.02207	10.5008
RPKG	KO	K04079	0.662894	0	6.75417	16.678
RPKG	KO	K00971	0.662894	0	3.26461	24.2875
RPKG	KO	K07277	0.662772	0	1.52065	12.0608
RPKG	KO	K09761	0.662306	0	4.15872	8.42036
RPKG	KO	K01926	0.661395	0	0.223273	8.75355
RPKG	KO	K00177	0.661213	0	0.219943	8.8702
RPKG	KO	K08479	0.661091	0	0.0228697	0.882547
RPKG	KO	K13091	0.660889	0	0.00707581	0.411446
RPKG	KO	K00425	0.660585	0	0.953154	11.707
RPKG	KO	K03426	0.660342	0	1.00758	6.30924
RPKG	KO	K00749	0.659775	0	0.000465267	0.045328
RPKG	KO	K06920	0.659593	0	1.00114	12.1278
RPKG	KO	K00858	0.659512	0	2.46266	8.25765
RPKG	KO	K01940	0.659046	0	3.67761	12.0236
RPKG	KO	K16264	0.6585	0	0.903123	6.69912
RPKG	KO	K01062	0.658338	0	0	0.296715
RPKG	KO	K02826	0.658095	0	0	0.59508
RPKG	KO	K07456	0.657892	0	0.291552	8.67361
RPKG	KO	K09132	0.657649	0	0.0167073	3.20521
RPKG	KO	K07484	0.657649	0	1.5463	37.903
RPKG	KO	K07644	0.656758	0	0.330902	9.44666
RPKG	KO	K10716	0.655725	0	1.37569	11.0835
RPKG	KO	K03453	0.655644	0	0.153515	6.86132
RPKG	KO	K00208	0.654247	0	1.31047	10.4809
RPKG	KO	K02340	0.654227	0	3.54109	12.1787
RPKG	KO	K08651	0.654227	0	0	0.266914
RPKG	KO	K01814	0.653518	0	2.65017	8.08375
RPKG	KO	K14982	0.653113	0	0.0123127	0.857999
RPKG	KO	K08256	0.653073	0	0.00579735	1.29
RPKG	KO	K02377	0.652769	0	1.93389	12.4576
RPKG	KO	K07643	0.652546	0	0.0277971	6.79171
RPKG	KO	K09930	0.652506	0	0	0.494778
RPKG	KO	K05087	0.652425	0	0	0.0642402
RPKG	KO	K00013	0.652303	0	2.65326	8.41023
RPKG	KO	K00356	0.652222	0	0.235292	2.31092
RPKG	KO	K06798	0.651453	0	0.00133774	0.122811
RPKG	KO	K00331	0.651331	0	0.776489	7.43339
RPKG	KO	K15083	0.65125	0	0.00222584	0.31789
RPKG	KO	K00946	0.650947	0	1.1129	9.12425
RPKG	KO	K15521	0.650461	0	0.0299301	1.08548
RPKG	KO	K16079	0.650359	0	0.00824046	0.728551
RPKG	KO	K01235	0.650339	0	0.0644386	6.69219
RPKG	KO	K15460	0.650056	0	2.289	6.98493
RPKG	KO	K07654	0.649995	0	0.00704877	0.906874
RPKG	KO	K08303	0.649934	0	9.82035	18.0929
RPKG	KO	K13832	0.648881	0	0.0038024	0.508844
RPKG	KO	K01887	0.648598	0	6.10301	11.2307
RPKG	KO	K04763	0.648436	0	7.75833	42.5064
RPKG	KO	K03555	0.648193	0	5.83106	11.8686
RPKG	KO	K08195	0.648193	0	0.034298	0.366492
RPKG	KO	K03584	0.647808	0	4.04554	8.73283
RPKG	KO	K00625	0.647768	0	0.297923	9.53284
RPKG	KO	K07045	0.646796	0	0.127554	7.72156
RPKG	KO	K02536	0.646492	0	1.35815	8.64774
RPKG	KO	K03105	0.64633	0	0	0.673244
RPKG	KO	K01661	0.645824	0	0.357626	7.94953
RPKG	KO	K03141	0.645155	0	0	0.109575
RPKG	KO	K06861	0.645095	0	1.64256	9.27253
RPKG	KO	K00782	0.645074	0	0.42137	9.59511
RPKG	KO	K03270	0.644771	0	1.4533	10.6827
RPKG	KO	K05373	0.644609	0	0.00258846	0.120227
RPKG	KO	K17104	0.644528	0	0.00457874	0.248152
RPKG	KO	K01756	0.644264	0	4.23647	10.6727
RPKG	KO	K07798	0.644062	0	0.168883	9.55857
RPKG	KO	K15287	0.644001	0	0	0.428288
RPKG	KO	K01262	0.643819	0	6.56336	18.7256
RPKG	KO	K00350	0.643191	0	0.107518	6.80324
RPKG	KO	K15837	0.642746	0	0.00315955	0.190126
RPKG	KO	K03786	0.641875	0	0.245034	8.96704
RPKG	KO	K00906	0.641733	0	0.0102441	5.67988
RPKG	KO	K11161	0.641531	0	0.00612602	0.333955
RPKG	KO	K01591	0.641531	0	3.83464	10.2759
RPKG	KO	K14754	0.64149	0	0	0.119229
RPKG	KO	K00230	0.640255	0	0.121609	7.15248
RPKG	KO	K08221	0.640215	0	0.00858879	0.263942
RPKG	KO	K00766	0.639263	0	1.52713	8.17659
RPKG	KO	K14415	0.638716	0	0.814018	29.1583
RPKG	KO	K02584	0.63825	0	0.30467	3.02353
RPKG	KO	K14509	0.63823	0	0	0.258543
RPKG	KO	K10598	0.637218	0	0.0019904	0.248905
RPKG	KO	K03575	0.637096	0	1.57921	8.52981
RPKG	KO	K14262	0.636853	0	0.00115223	0.165047
RPKG	KO	K00865	0.636529	0	0.906675	9.6023
RPKG	KO	K01197	0.636226	0	0.132959	6.01617
RPKG	KO	K01719	0.636124	0	1.18453	9.38591
RPKG	KO	K02687	0.636043	0	4.20102	8.33658
RPKG	KO	K11720	0.63574	0	1.09137	7.20151
RPKG	KO	K11294	0.635395	0	0.0132766	1.3414
RPKG	KO	K14411	0.635173	0	0	0.432303
RPKG	KO	K16327	0.634828	0	0.0107059	1.43149
RPKG	KO	K05308	0.634727	0	0	0.211406
RPKG	KO	K00265	0.634261	0	0.775391	7.62773
RPKG	KO	K03799	0.63412	0	0.346755	6.9329
RPKG	KO	K03340	0.633715	0	0.159451	8.34336
RPKG	KO	K07645	0.633634	0	0.138511	7.96129
RPKG	KO	K02039	0.633431	0	2.44334	9.02662
RPKG	KO	K14563	0.633289	0	0.00648109	1.13712
RPKG	KO	K17103	0.633168	0	0.217497	5.48372
RPKG	KO	K01733	0.632965	0	3.10921	9.35764
RPKG	KO	K09973	0.632722	0	0.100277	5.14516
RPKG	KO	K04962	0.632196	0	0.00107106	0.113679
RPKG	KO	K02065	0.632196	0	1.88862	10.0634
RPKG	KO	K02226	0.63167	0	0.81085	11.1595
RPKG	KO	K01579	0.631467	0	2.13273	7.84945
RPKG	KO	K01703	0.631204	0	0.274574	11.7556
RPKG	KO	K13509	0.631123	0	0.00545883	0.428369
RPKG	KO	K02688	0.631022	0	0.073637	0.764932
RPKG	KO	K06860	0.630758	0	0.00906819	0.476834
RPKG	KO	K07796	0.630677	0	0.0573983	8.78345
RPKG	KO	K14689	0.629685	0	0	0.324644
RPKG	KO	K16091	0.629584	0	0.078819	5.77458
RPKG	KO	K07686	0.629017	0	0.0411978	5.08781
RPKG	KO	K07704	0.628754	0	0.0550799	1.2598
RPKG	KO	K00023	0.62847	0	0.0180637	0.953948
RPKG	KO	K12854	0.627802	0	0.0030026	0.16365
RPKG	KO	K07076	0.627093	0	0.359858	3.92002
RPKG	KO	K00767	0.626931	0	2.69219	9.45357
RPKG	KO	K12573	0.62685	0	3.98003	10.9477
RPKG	KO	K07691	0.626648	0	0	0.705722
RPKG	KO	K03350	0.626081	0	0.0139519	0.502799
RPKG	KO	K14829	0.625777	0	0	0.293405
RPKG	KO	K16554	0.625453	0	0	0.228753
RPKG	KO	K02490	0.625433	0	0	2.17026
RPKG	KO	K11753	0.625413	0	3.27939	9.04626
RPKG	KO	K12375	0.623448	0	0.00190118	0.205326
RPKG	KO	K01318	0.623327	0	0.0278526	2.45806
RPKG	KO	K10899	0.622881	0	0.00157302	0.129537
RPKG	KO	K00868	0.622618	0	1.53692	10.6086
RPKG	KO	K02118	0.622335	0	0.167958	8.12391
RPKG	KO	K00606	0.621768	0	1.19047	8.05298
RPKG	KO	K12998	0.621747	0	0.0130163	0.822637
RPKG	KO	K10536	0.621363	0	0.106433	6.36819
RPKG	KO	K03527	0.621221	0	3.1733	8.39395
RPKG	KO	K00259	0.620917	0	0.0805835	7.89929
RPKG	KO	K00857	0.620897	0	2.03597	7.76884
RPKG	KO	K03572	0.620796	0	4.91946	8.49388
RPKG	KO	K01303	0.619844	0	0.140599	2.37848
RPKG	KO	K00145	0.619824	0	2.91112	9.42614
RPKG	KO	K05804	0.619702	0	0.0939049	9.37866
RPKG	KO	K12874	0.619561	0	0.0054829	0.154825
RPKG	KO	K03594	0.618994	0	0.623488	10.1883
RPKG	KO	K10918	0.618609	0	0.00869086	1.73758
RPKG	KO	K15437	0.618487	0	0	0.498116
RPKG	KO	K06079	0.617799	0	0.191882	6.83479
RPKG	KO	K06925	0.617758	0	5.99495	10.6563
RPKG	KO	K02231	0.617657	0	1.10732	6.37595
RPKG	KO	K00380	0.617252	0	0.171859	5.03799
RPKG	KO	K12868	0.617191	0	0	0.472906
RPKG	KO	K01817	0.616827	0	0.163062	7.62491
RPKG	KO	K10912	0.615815	0	0.00470228	0.231104
RPKG	KO	K00919	0.615815	0	2.81817	7.41443
RPKG	KO	K02113	0.615531	0	2.80051	8.0129
RPKG	KO	K11175	0.615491	0	2.02507	10.1178
RPKG	KO	K10405	0.61466	0	0	0.376099
RPKG	KO	K03800	0.61464	0	0.353149	7.17973
RPKG	KO	K02572	0.614519	0	0.0720499	0.953931
RPKG	KO	K09696	-0.614397	0	0.0041689	0.832781
RPKG	KO	K01269	-0.614519	0	0.454338	9.31284
RPKG	KO	K07099	-0.615774	0	0.0512387	4.66918
RPKG	KO	K07238	-0.615794	0	0.648389	10.3601
RPKG	KO	K08591	-0.615815	0	0.306429	6.57762
RPKG	KO	K02653	-0.617556	0	0.0557612	4.30943
RPKG	KO	K12555	-0.617596	0	0.00579975	0.277663
RPKG	KO	K06412	-0.617961	0	0.105088	8.81743
RPKG	KO	K15024	-0.618852	0	0	1.98936
RPKG	KO	K04042	-0.619257	0	0.453382	9.93783
RPKG	KO	K04083	-0.619905	0	0.206456	8.69627
RPKG	KO	K06283	-0.621241	0	0.037288	6.0555
RPKG	KO	K07166	-0.621788	0	0.118066	7.65676
RPKG	KO	K01356	-0.622071	0	0.985268	10.1528
RPKG	KO	K03431	-0.623084	0	0.364329	8.29851
RPKG	KO	K07736	-0.62438	0	0.0560996	4.57132
RPKG	KO	K03705	-0.625008	0	0.100387	5.51917
RPKG	KO	K06960	-0.625372	0	0.0838365	6.43648
RPKG	KO	K03784	-0.626202	0	0.106948	8.55051
RPKG	KO	K17686	-0.626364	0	0.409848	5.03568
RPKG	KO	K06901	-0.627113	0	0.333347	29.6617
RPKG	KO	K02825	-0.627316	0	0.0583012	1.56071
RPKG	KO	K06405	-0.628632	0	0.0575356	4.78703
RPKG	KO	K06179	-0.628713	0	0.185806	5.6264
RPKG	KO	K09769	-0.629807	0	0.0346419	4.88572
RPKG	KO	K03151	-0.629827	0	0.275588	6.60836
RPKG	KO	K14540	-0.630536	0	0.0871678	6.09467
RPKG	KO	K01069	-0.630941	0	0.689632	8.62749
RPKG	KO	K08722	-0.631224	0	0.0348141	6.23736
RPKG	KO	K06334	-0.631406	0	0.132198	6.0059
RPKG	KO	K06295	-0.634768	0	0.038302	2.5833
RPKG	KO	K03588	-0.635497	0	2.0853	8.1664
RPKG	KO	K03364	-0.635517	0	0.0452573	0.61729
RPKG	KO	K06407	-0.635983	0	0.083071	4.96308
RPKG	KO	K01758	-0.635983	0	0.0534983	2.43071
RPKG	KO	K06398	-0.636286	0	0.108037	6.10882
RPKG	KO	K02456	-0.636813	0	0.0227016	8.52834
RPKG	KO	K02652	-0.63738	0	0.0736803	5.20692
RPKG	KO	K09779	-0.643171	0	0.0842533	5.31725
RPKG	KO	K04070	-0.643657	0	0.0872206	5.55411
RPKG	KO	K06406	-0.645803	0	0.0823003	5.03004
RPKG	KO	K04487	-0.646836	0	0.552621	15.3194
RPKG	KO	K04094	-0.647059	0	0.0700323	4.73483
RPKG	KO	K00687	-0.650359	0	0	0.348806
RPKG	KO	K07742	-0.650744	0	0.0865996	6.57617
RPKG	KO	K02454	-0.652465	0	0.031301	6.24311
RPKG	KO	K02650	-0.652607	0	0.0310908	3.73496
RPKG	KO	K07258	-0.654531	0	0.417745	24.8406
RPKG	KO	K03621	-0.655908	0	0.2939	7.55206
RPKG	KO	K06402	-0.655968	0	0.00471442	0.673189
RPKG	KO	K03060	-0.65607	0	0.108881	5.84442
RPKG	KO	K02669	-0.658621	0	0.145931	6.02894
RPKG	KO	K04074	-0.661051	0	0.0518471	4.13433
RPKG	KO	K09697	-0.662063	0	0.0446685	1.50557
RPKG	KO	K04771	-0.662509	0	0.0201757	7.34962
RPKG	KO	K00288	-0.666802	0	0.00287565	0.182663
RPKG	KO	K09747	-0.667834	0	0.297026	8.93392
RPKG	KO	K01308	-0.668098	0	0.0313793	2.53593
RPKG	KO	K02433	-0.66826	0	0.0864027	8.30838
RPKG	KO	K00756	-0.673707	0	0.0732628	3.97875
RPKG	KO	K12574	-0.674334	0	0.247562	7.3498
RPKG	KO	K00974	-0.674922	0	0.438908	6.63004
RPKG	KO	K03216	-0.675225	0	0.400771	7.8988
RPKG	KO	K11050	-0.675711	0	0.0049389	1.36718
RPKG	KO	K06386	-0.676177	0	0.0122623	0.8761
RPKG	KO	K00943	-0.678404	0	0.618411	7.16665
RPKG	KO	K13688	-0.683851	0	0.00128177	1.25318
RPKG	KO	K11051	-0.685188	0	0	0.807272
RPKG	KO	K01449	-0.68535	0	0.0836896	7.13203
RPKG	KO	K08724	-0.703594	0	0.00254421	1.37661
RPKG	KO	K07007	-0.707604	0	0.44415	8.58545
RPKG	KO	K01507	-0.727184	0	0.306192	10.1817
RPKG	KO	K12202	0.772774	7.27476e-18	0	0.0809913
RPKG	KO	K08929	0.747538	3.13028e-16	0	0.25353
RPKG	KO	K07969	0.733622	2.07233e-15	0	0.237205
RPKG	KO	K18128	0.725642	5.81397e-15	0	0.19876
RPKG	KO	K06878	-0.723604	7.52253e-15	0	9.82937
RPKG	KO	K06365	0.721541	9.7416e-15	0	0.161918
RPKG	KO	K03227	0.714936	2.19495e-14	0	0.52127
RPKG	KO	K16565	0.714139	2.41728e-14	0	0.451471
RPKG	KO	K10735	0.713975	2.46552e-14	0	0.488465
RPKG	KO	K04838	0.711952	3.14483e-14	0	0.0245511
RPKG	KO	K13187	0.709744	4.09121e-14	0	0.17757
RPKG	KO	K10253	0.705433	6.79103e-14	0	0.725655
RPKG	KO	K13781	0.703446	8.55207e-14	0	0.204792
RPKG	KO	K15510	0.702696	9.32474e-14	0	0.053263
RPKG	KO	K10587	0.699092	1.40793e-13	0	0.0485343
RPKG	KO	K14265	0.697444	1.69644e-13	0	0.326971
RPKG	KO	K06305	-0.693315	2.69158e-13	0	0.94599
RPKG	KO	K16857	0.690112	3.83012e-13	0	0.0734036
RPKG	KO	K02289	0.689963	3.8928e-13	0	0.187657
RPKG	KO	K14590	0.688392	4.62042e-13	0	0.0983451
RPKG	KO	K06727	0.686824	5.47566e-13	0	0.0235804
RPKG	KO	K13189	0.686657	5.57546e-13	0	0.0403104
RPKG	KO	K06426	-0.684989	6.67104e-13	0	1.03839
RPKG	KO	K11152	0.684655	6.91421e-13	0	0.125229
RPKG	KO	K07750	0.683146	8.12244e-13	0	0.190261
RPKG	KO	K09483	0.679375	1.20975e-12	0	0.332786
RPKG	KO	K11154	0.679107	1.24425e-12	0	0.241332
RPKG	KO	K05988	0.673761	2.16567e-12	0	0.112747
RPKG	KO	K07586	-0.671837	2.63628e-12	0	2.30555
RPKG	KO	K00543	0.670674	2.9671e-12	0	0.130308
RPKG	KO	K06328	-0.670488	3.02332e-12	0	1.15538
RPKG	KO	K08004	0.668727	3.61157e-12	0	0.354464
RPKG	KO	K07100	0.668408	3.72942e-12	0	0.345145
RPKG	KO	K06822	0.667116	4.24523e-12	0	0.0324412
RPKG	KO	K13167	0.657533	1.08779e-11	0	0.0487933
RPKG	KO	K04267	0.657107	1.13344e-11	0	0.102162
RPKG	KO	K03532	0.655852	1.27863e-11	0	5.85092
RPKG	KO	K00646	0.654497	1.4554e-11	0	0.159584
RPKG	KO	K03373	0.653979	1.529e-11	0	0.115677
RPKG	KO	K06416	-0.653086	1.66436e-11	0	3.76269
RPKG	KO	K05309	0.65248	1.76275e-11	0	0.276513
RPKG	KO	K04096	0.613891	3.60726e-11	3.91215	11.4913
RPKG	KO	K08787	0.613871	3.7892e-11	0	0.183539
RPKG	KO	K15678	0.641415	4.91671e-11	0	0.00499726
RPKG	KO	K00774	0.640304	5.43775e-11	0	0.146096
RPKG	KO	K07738	-0.613688	5.44084e-11	0.363497	7.97594
RPKG	KO	K13587	0.613648	5.81136e-11	0.00768499	1.30407
RPKG	KO	K03835	0.639448	5.87478e-11	0	6.67507
RPKG	KO	K01408	-0.613526	6.9306e-11	0.0100075	1.54555
RPKG	KO	K06418	-0.636612	7.57702e-11	0	1.82873
RPKG	KO	K04721	0.635796	8.14912e-11	0	0.260339
RPKG	KO	K12008	0.634363	9.25398e-11	0	0.132555
RPKG	KO	K01968	0.613101	1.09398e-10	0.00269975	0.272157
RPKG	KO	K01633	0.613081	1.11343e-10	1.32683	7.94307
RPKG	KO	K06611	0.631976	1.14213e-10	0	0.104304
RPKG	KO	K09261	0.630919	1.25298e-10	0	0.224593
RPKG	KO	K00979	0.612858	1.32961e-10	1.15984	9.17244
RPKG	KO	K05051	0.630203	1.33385e-10	0	0.231597
RPKG	KO	K02612	0.612838	1.34946e-10	0.0981976	3.24432
RPKG	KO	K01613	0.612737	1.44923e-10	1.81998	8.22165
RPKG	KO	K12994	0.612635	1.54985e-10	0.0356433	1.57008
RPKG	KO	K10900	0.612534	1.65133e-10	0.00477658	0.133306
RPKG	KO	K13683	0.612494	1.69216e-10	0.224465	5.50369
RPKG	KO	K16087	0.612311	1.87761e-10	0.137928	1.03872
RPKG	KO	K03885	0.612129	2.06588e-10	0.461253	7.15519
RPKG	KO	K04769	-0.612109	2.08698e-10	0.0730506	5.38885
RPKG	KO	K06184	0.611987	2.21429e-10	0.00231027	0.259207
RPKG	KO	K02434	-0.611846	2.36446e-10	0.165333	8.51338
RPKG	KO	K06024	-0.611825	2.38605e-10	0.0979995	5.89235
RPKG	KO	K07780	0.622907	2.4997e-10	0	11.297
RPKG	KO	K07848	0.620636	3.02949e-10	0	0.144745
RPKG	KO	K02233	0.611076	3.21083e-10	1.00066	5.40991
RPKG	KO	K09117	0.611056	3.23383e-10	0.23127	10.983
RPKG	KO	K00934	-0.619815	3.24638e-10	0	0.225555
RPKG	KO	K03147	0.610853	3.46592e-10	1.27794	7.12508
RPKG	KO	K12262	0.610712	3.63067e-10	0.0534655	12.8339
RPKG	KO	K16763	0.618298	3.68647e-10	0	0.0921145
RPKG	KO	K12816	0.610449	3.9417e-10	0	1.49182
RPKG	KO	K00639	0.610347	4.06309e-10	1.38846	16.0029
RPKG	KO	K12443	0.617103	4.0731e-10	0	0.0713348
RPKG	KO	K05292	0.610327	4.08749e-10	0	0.19339
RPKG	KO	K10112	-0.610307	4.11193e-10	0.354672	8.33566
RPKG	KO	K06012	-0.609902	4.60913e-10	0.0574273	3.85489
RPKG	KO	K02120	0.609861	4.65975e-10	0.280951	8.1377
RPKG	KO	K07699	-0.609598	4.99276e-10	0.0989509	5.6671
RPKG	KO	K06287	0.609132	5.59932e-10	4.54239	14.0494
RPKG	KO	K11182	0.611716	6.35101e-10	0	0.162947
RPKG	KO	K00400	-0.608363	6.65172e-10	0.00337806	0.147611
RPKG	KO	K03471	-0.608262	6.795e-10	0.00617014	1.91787
RPKG	KO	K06359	0.608241	6.82379e-10	0	0.184571
RPKG	KO	K15180	0.609935	7.3424e-10	0	0.23869
RPKG	KO	K00963	-0.607796	7.46887e-10	0.212346	12.5547
RPKG	KO	K06346	-0.607715	7.58859e-10	0.0803237	6.47486
RPKG	KO	K06183	-0.607695	7.61863e-10	0.296451	5.99016
RPKG	KO	K03091	-0.607512	7.89119e-10	0.498243	27.6531
RPKG	KO	K15736	0.607026	8.63711e-10	0.00831381	3.9482
RPKG	KO	K04561	0.606783	9.02069e-10	0.0223101	0.346586
RPKG	KO	K09728	0.607333	9.06084e-10	0	0.362384
RPKG	KO	K12603	0.60652	9.44441e-10	0.0395227	0.435752
RPKG	KO	K13567	0.606685	9.5452e-10	0	0.118971
RPKG	KO	K04088	-0.606156	1.00454e-09	0.10154	6.25631
RPKG	KO	K05919	-0.606075	1.01812e-09	0.108643	5.64927
RPKG	KO	K04075	0.605913	1.04554e-09	4.14155	7.15983
RPKG	KO	K00951	0.605568	1.10495e-09	7.0475	16.361
RPKG	KO	K02067	0.605548	1.10849e-09	1.46625	8.21986
RPKG	KO	K03498	0.605548	1.10849e-09	7.31188	15.6931
RPKG	KO	K02324	0.605548	1.10849e-09	0.00786363	0.161965
RPKG	KO	K01322	0.605528	1.11204e-09	0.0217942	5.69998
RPKG	KO	K01297	0.605467	1.12272e-09	0.288013	7.17059
RPKG	KO	K04047	0.605467	1.12272e-09	0.490698	8.78323
RPKG	KO	K13731	-0.604478	1.13878e-09	0	0.457922
RPKG	KO	K00859	0.605083	1.1915e-09	4.11489	7.82058
RPKG	KO	K04758	-0.6049	1.22478e-09	0.425082	15.9997
RPKG	KO	K04072	-0.604819	1.23972e-09	0.13323	5.77283
RPKG	KO	K00214	0.604799	1.24347e-09	0	0.355084
RPKG	KO	K10955	-0.602901	1.29076e-09	0	0.0262928
RPKG	KO	K09021	0.602888	1.29216e-09	0	3.02879
RPKG	KO	K01227	0.604414	1.3158e-09	0.0242994	1.89815
RPKG	KO	K11447	0.604394	1.31967e-09	0.00104857	0.085887
RPKG	KO	K11367	0.604333	1.3313e-09	0.0200919	1.70974
RPKG	KO	K02622	0.604232	1.3508e-09	1.68691	10.0972
RPKG	KO	K03173	0.602147	1.37019e-09	0	0.192444
RPKG	KO	K12988	0.604131	1.37045e-09	0.0226519	1.12081
RPKG	KO	K05838	0.60403	1.39025e-09	0.107015	5.62888
RPKG	KO	K07465	0.603888	1.41822e-09	0.00917528	0.671103
RPKG	KO	K01251	0.603868	1.42224e-09	0.0310565	7.87391
RPKG	KO	K13296	0.60158	1.43291e-09	0	0.0861111
RPKG	KO	K00640	0.603766	1.44243e-09	4.65891	15.4593
RPKG	KO	K08978	0.603523	1.49152e-09	0.210494	7.31936
RPKG	KO	K14573	0.60322	1.55414e-09	0.001742	0.51891
RPKG	KO	K03763	-0.60322	1.55414e-09	0.202527	6.73374
RPKG	KO	K03768	-0.603139	1.57107e-09	1.97558	10.3248
RPKG	KO	K10924	-0.600365	1.57667e-09	0	0.364797
RPKG	KO	K00010	0.602936	1.61386e-09	0.0583731	4.01188
RPKG	KO	K00038	0.602936	1.61386e-09	0.0857912	4.07944
RPKG	KO	K05515	0.602855	1.63116e-09	3.2516	13.2165
RPKG	KO	K07642	0.602653	1.67485e-09	0.398123	4.12221
RPKG	KO	K11022	0.599355	1.70657e-09	0	0.872125
RPKG	KO	K06399	-0.60241	1.72815e-09	0.0542983	3.73926
RPKG	KO	K08602	-0.602268	1.75969e-09	0.0874819	4.90533
RPKG	KO	K00153	0.602207	1.7733e-09	0.0041524	0.20171
RPKG	KO	K14358	0.602187	1.77786e-09	0.0135106	0.815146
RPKG	KO	K05449	0.598458	1.83051e-09	0	0.125871
RPKG	KO	K02690	0.597881	1.91465e-09	0	0.0431137
RPKG	KO	K00045	0.596753	2.09014e-09	0	4.89978
RPKG	KO	K03602	0.600688	2.13409e-09	4.39887	9.84375
RPKG	KO	K09817	0.600547	2.16984e-09	2.80675	10.5672
RPKG	KO	K01054	-0.600283	2.23721e-09	0.00608731	1.28684
RPKG	KO	K12767	0.600182	2.26346e-09	0	0.0823241
RPKG	KO	K08301	0.600121	2.27931e-09	1.74615	7.90804
RPKG	KO	K06421	-0.60004	2.30054e-09	0.0413418	5.29996
RPKG	KO	K00849	0.599777	2.37042e-09	3.56014	9.3596
RPKG	KO	K03548	-0.599737	2.38128e-09	0.166427	5.13463
RPKG	KO	K08384	-0.599271	2.50856e-09	0.156108	7.23894
RPKG	KO	K15426	0.594385	2.50975e-09	0	0.252214
RPKG	KO	K10219	0.594079	2.56949e-09	0	0.220238
RPKG	KO	K07022	0.599008	2.58239e-09	0.00305453	0.371186
RPKG	KO	K13633	0.598765	2.65179e-09	0.0138268	1.29694
RPKG	KO	K01770	0.598745	2.65763e-09	3.30066	9.33586
RPKG	KO	K06369	0.592939	2.8043e-09	0	0.110706
RPKG	KO	K03926	-0.598218	2.8124e-09	0	5.91389
RPKG	KO	K02015	0.597854	2.92299e-09	4.37101	25.4697
RPKG	KO	K00117	0.597752	2.95422e-09	0.0349937	8.01551
RPKG	KO	K00923	0.59757	3.011e-09	0	0.067755
RPKG	KO	K16701	0.597469	3.04286e-09	0.0188411	1.62753
RPKG	KO	K05920	0.591625	3.10058e-09	0	0.118012
RPKG	KO	K06393	-0.597266	3.10727e-09	0.0165477	2.84024
RPKG	KO	K02740	0.59101	3.24913e-09	0	0.689461
RPKG	KO	K09777	-0.596477	3.36742e-09	0.0301009	4.39127
RPKG	KO	K06379	-0.596456	3.37428e-09	0.111028	5.89645
RPKG	KO	K07473	-0.596051	3.51359e-09	0.32952	18.8238
RPKG	KO	K02028	-0.595707	3.63513e-09	0.339236	15.0389
RPKG	KO	K00826	0.595667	3.64963e-09	4.18405	10.9543
RPKG	KO	K04577	0.589102	3.75478e-09	0	0.190006
RPKG	KO	K14552	0.595059	3.87199e-09	0.003878	0.451427
RPKG	KO	K15312	0.58861	3.89694e-09	0	0.14938
RPKG	KO	K14948	0.588574	3.90752e-09	0	0.130535
RPKG	KO	K00788	0.594958	3.90997e-09	3.68883	13.7817
RPKG	KO	K08874	0.594877	3.94055e-09	0.00157282	0.0558061
RPKG	KO	K18055	0.588038	4.06877e-09	0	0.0880117
RPKG	KO	K01839	-0.594249	4.18343e-09	0.0992889	12.5726
RPKG	KO	K11442	-0.587234	4.32222e-09	0	0.389541
RPKG	KO	K07260	-0.593885	4.32937e-09	0.0121746	3.21502
RPKG	KO	K03693	-0.593723	4.39541e-09	0.00117557	0.199857
RPKG	KO	K00854	0.593642	4.42871e-09	2.12485	11.8078
RPKG	KO	K00743	0.593622	4.43707e-09	0	0.265814
RPKG	KO	K03517	0.593541	4.4706e-09	3.1875	10.6087
RPKG	KO	K14063	0.59352	4.47901e-09	0.0128221	5.15439
RPKG	KO	K02654	-0.59346	4.50432e-09	0.266353	5.67599
RPKG	KO	K04488	-0.593419	4.52125e-09	0.591628	10.7076
RPKG	KO	K07574	-0.593379	4.53823e-09	0.145427	7.84285
RPKG	KO	K12553	-0.586305	4.63383e-09	0	0.545453
RPKG	KO	K01736	0.592812	4.78094e-09	2.73886	7.52937
RPKG	KO	K00383	0.59269	4.83419e-09	0.0674623	7.27858
RPKG	KO	K16898	-0.592528	4.90587e-09	0.0196935	1.55407
RPKG	KO	K00926	-0.592204	5.05165e-09	0.150009	10.9908
RPKG	KO	K02221	-0.592164	5.0701e-09	0.0619656	8.24842
RPKG	KO	K02625	0.584756	5.20205e-09	0	0.0581584
RPKG	KO	K13644	0.584669	5.23594e-09	0	0.0839206
RPKG	KO	K16765	0.591799	5.23846e-09	0	0.129727
RPKG	KO	K13989	0.591414	5.42076e-09	0.00829785	0.728156
RPKG	KO	K01219	0.591374	5.44023e-09	0.00496334	0.747613
RPKG	KO	K09051	0.583581	5.67688e-09	0	0.148477
RPKG	KO	K06075	0.590807	5.71846e-09	0.467091	5.30641
RPKG	KO	K01406	0.583414	5.74746e-09	0	0.204412
RPKG	KO	K01734	0.590523	5.86164e-09	2.34566	13.1272
RPKG	KO	K03773	0.590442	5.90305e-09	1.3334	12.3992
RPKG	KO	K16294	0.582848	5.99358e-09	0	0.288713
RPKG	KO	K02583	0.582812	6.00973e-09	0	0.105712
RPKG	KO	K16168	0.582786	6.02141e-09	0	0.15572
RPKG	KO	K06307	-0.582725	6.04855e-09	0	0.122897
RPKG	KO	K14987	0.58941	6.45137e-09	0.0262701	1.88423
RPKG	KO	K01436	0.589227	6.55214e-09	0.066332	3.31855
RPKG	KO	K08360	0.581637	6.55429e-09	0	0.362804
RPKG	KO	K00222	0.589106	6.62002e-09	0.0052384	0.82493
RPKG	KO	K10678	0.589005	6.677e-09	0.0912941	4.12455
RPKG	KO	K09762	-0.588985	6.68844e-09	0.0499042	4.56642
RPKG	KO	K05962	0.588823	6.78055e-09	0	0.143403
RPKG	KO	K14326	0.58858	6.92059e-09	0.0118769	0.546674
RPKG	KO	K13649	0.580807	6.96717e-09	0	0.576222
RPKG	KO	K08969	0.588316	7.0749e-09	0.0112981	0.48709
RPKG	KO	K07015	-0.588316	7.0749e-09	0.0841926	4.64395
RPKG	KO	K14026	0.588013	7.25634e-09	0.0130091	0.811089
RPKG	KO	K11921	-0.587952	7.29307e-09	0.157014	3.74024
RPKG	KO	K11942	0.58783	7.36698e-09	0	0.0735378
RPKG	KO	K14743	0.58783	7.36698e-09	0.00236121	0.37005
RPKG	KO	K09787	-0.587668	7.46647e-09	0.103461	7.44754
RPKG	KO	K09790	0.587587	7.51661e-09	0.6804	4.48225
RPKG	KO	K01695	0.587506	7.56703e-09	2.20397	8.01758
RPKG	KO	K11592	0.587324	7.68146e-09	0.00643797	0.184774
RPKG	KO	K00044	0.579384	7.73292e-09	0	0.129346
RPKG	KO	K01711	0.587061	7.84922e-09	2.22569	16.5376
RPKG	KO	K02501	0.587041	7.86225e-09	2.81904	8.13817
RPKG	KO	K06317	-0.578883	8.02138e-09	0	1.22504
RPKG	KO	K07301	0.586737	8.05975e-09	1.75185	7.80089
RPKG	KO	K09157	-0.586271	8.37042e-09	0.133991	6.13343
RPKG	KO	K11145	-0.58619	8.42543e-09	0.171327	5.71227
RPKG	KO	K12826	0.585927	8.60626e-09	0	0.256504
RPKG	KO	K06313	-0.585907	8.6203e-09	0.00248352	1.35039
RPKG	KO	K07027	0.585785	8.70494e-09	1.19369	6.6656
RPKG	KO	K05946	0.585623	8.81886e-09	0.173814	11.4541
RPKG	KO	K04086	-0.585522	8.89067e-09	0.00258407	0.291164
RPKG	KO	K13619	0.577188	9.0748e-09	0	0.0597818
RPKG	KO	K01090	-0.585218	9.10902e-09	0.151077	7.53961
RPKG	KO	K14416	0.584955	9.30181e-09	0.00294692	0.636989
RPKG	KO	K06199	0.584955	9.30181e-09	0.987943	8.99096
RPKG	KO	K09974	-0.584935	9.31677e-09	0	5.74315
RPKG	KO	K05362	-0.57632	9.66415e-09	0	0.224437
RPKG	KO	K01609	0.584368	9.74407e-09	0.154716	7.35861
RPKG	KO	K09560	0.584307	9.7908e-09	0.00265707	0.555076
RPKG	KO	K01383	0.576095	9.823e-09	0	0.0401992
RPKG	KO	K06333	-0.584226	9.8534e-09	0.0125305	3.34097
RPKG	KO	K00631	0.584206	9.8691e-09	0.0213919	6.81217
RPKG	KO	K16209	-0.583861	1.01392e-08	0.0093589	0.48016
RPKG	KO	K03499	0.583558	1.03827e-08	9.62508	20.3321
RPKG	KO	K05758	0.574892	1.0714e-08	0	0.104331
RPKG	KO	K15977	0.583153	1.07149e-08	0.769007	12.2809
RPKG	KO	K06020	0.582971	1.08672e-08	0.602302	5.28724
RPKG	KO	K15919	0.574287	1.11912e-08	0	0.276008
RPKG	KO	K02100	0.581918	1.17839e-08	0.0120834	7.16784
RPKG	KO	K13953	0.581715	1.19674e-08	0.0875642	4.81651
RPKG	KO	K07966	0.573303	1.20094e-08	0	0.068702
RPKG	KO	K02905	0.573222	1.20801e-08	0	0.479837
RPKG	KO	K02837	0.581492	1.21722e-08	4.22832	9.0108
RPKG	KO	K12567	0.581472	1.21909e-08	0.00056514	0.0221058
RPKG	KO	K06530	0.581249	1.23989e-08	0.00066029	0.0825456
RPKG	KO	K07783	0.581067	1.25713e-08	0.335264	9.78684
RPKG	KO	K07707	-0.581027	1.26099e-08	0.017914	1.9033
RPKG	KO	K08119	0.580885	1.27457e-08	0.00321223	0.334707
RPKG	KO	K08194	0.580865	1.27652e-08	0.00271989	8.02425
RPKG	KO	K13598	0.580743	1.28828e-08	0.0119454	0.479331
RPKG	KO	K06212	-0.580419	1.32009e-08	0.0107213	5.9204
RPKG	KO	K03108	0.580196	1.34235e-08	0.00365004	0.295421
RPKG	KO	K00563	-0.579812	1.38156e-08	0.0243324	4.10258
RPKG	KO	K06392	-0.579569	1.40682e-08	0.0833296	5.06009
RPKG	KO	K07694	-0.570956	1.42005e-08	0	0.619449
RPKG	KO	K05609	0.570954	1.4202e-08	0	0.426905
RPKG	KO	K15040	0.570914	1.42429e-08	0	0.215765
RPKG	KO	K03116	0.579204	1.44547e-08	1.74395	11.1712
RPKG	KO	K01125	0.578718	1.49842e-08	0.0025233	1.48273
RPKG	KO	K03074	-0.578718	1.49842e-08	0.14815	7.35284
RPKG	KO	K15176	0.578536	1.5187e-08	0.0117846	0.34601
RPKG	KO	K00930	0.578455	1.52779e-08	3.15618	9.62322
RPKG	KO	K07042	-0.578374	1.53693e-08	1.96828	8.13877
RPKG	KO	K00048	0.577929	1.58805e-08	1.93489	9.61148
RPKG	KO	K09772	-0.577848	1.5975e-08	0.0665937	5.67588
RPKG	KO	K06574	0.569248	1.60278e-08	0	0.123908
RPKG	KO	K01236	0.577564	1.63096e-08	0.0332862	0.394959
RPKG	KO	K00027	-0.577301	1.66259e-08	0.317989	6.50493
RPKG	KO	K13041	0.577139	1.68231e-08	0.00571339	0.856306
RPKG	KO	K09775	-0.577139	1.68231e-08	0.0338841	2.44432
RPKG	KO	K01155	0.577078	1.68976e-08	0.301788	10.1383
RPKG	KO	K05098	0.568451	1.69562e-08	0	0.0417713
RPKG	KO	K01790	0.576997	1.69974e-08	2.92847	22.1008
RPKG	KO	K16899	-0.576977	1.70224e-08	0.00384881	0.666979
RPKG	KO	K13280	-0.576815	1.72237e-08	0.0486195	5.07518
RPKG	KO	K03149	0.576815	1.72237e-08	0.644285	6.20029
RPKG	KO	K08660	0.576693	1.73761e-08	0	0.0857009
RPKG	KO	K11886	0.576066	1.81823e-08	0.00246249	0.0609602
RPKG	KO	K06387	-0.575721	1.86383e-08	0.0402615	3.06515
RPKG	KO	K10742	0.575539	1.88837e-08	0.009975	0.693815
RPKG	KO	K12995	0.575397	1.90766e-08	0.0407429	3.35632
RPKG	KO	K00602	0.575154	1.94112e-08	4.34614	12.8237
RPKG	KO	K03700	-0.575053	1.95522e-08	0.0349786	2.71807
RPKG	KO	K05949	-0.56623	1.98192e-08	0	0.0623209
RPKG	KO	K09702	0.57477	1.99517e-08	0.0496322	7.28458
RPKG	KO	K07192	0.573919	2.11939e-08	0.922686	15.0096
RPKG	KO	K05853	-0.573919	2.11939e-08	0.00156913	0.0796573
RPKG	KO	K07139	0.573777	2.14075e-08	3.02159	7.59369
RPKG	KO	K07282	0.573656	2.15921e-08	0.201292	8.5749
RPKG	KO	K02029	-0.573372	2.20283e-08	0.551946	17.529
RPKG	KO	K00142	0.572968	2.2665e-08	0.00409389	0.157251
RPKG	KO	K00549	-0.572968	2.2665e-08	0.230795	7.58575
RPKG	KO	K08310	-0.572887	2.27943e-08	0	5.2894
RPKG	KO	K14312	0.572866	2.28268e-08	0.00077327	0.108059
RPKG	KO	K07017	0.572401	2.35841e-08	0.0538209	4.56776
RPKG	KO	K06385	-0.571975	2.4295e-08	0.0511216	3.04101
RPKG	KO	K12063	0.57155	2.50251e-08	0.0638513	2.64306
RPKG	KO	K06301	0.562696	2.53444e-08	0	0.140071
RPKG	KO	K02823	0.570841	2.62857e-08	0.158429	7.66923
RPKG	KO	K02500	0.570801	2.63595e-08	2.50441	8.02906
RPKG	KO	K02655	-0.5707	2.65446e-08	0	2.66688
RPKG	KO	K01784	0.570598	2.67309e-08	7.64821	17.7905
RPKG	KO	K00975	-0.570436	2.70315e-08	1.08554	16.3609
RPKG	KO	K02945	0.570376	2.71449e-08	5.17429	11.0253
RPKG	KO	K16694	0.569302	2.92219e-08	0.00228773	0.408018
RPKG	KO	K16662	0.560578	2.93293e-08	0	0.0818648
RPKG	KO	K07671	0.56914	2.95476e-08	0.00948585	1.12043
RPKG	KO	K01112	0.568958	2.99179e-08	0.983328	10.7371
RPKG	KO	K14363	0.559999	3.05167e-08	0	0.174986
RPKG	KO	K05352	-0.559297	3.20195e-08	0	1.82026
RPKG	KO	K15051	-0.567743	3.24958e-08	0.0974945	4.78132
RPKG	KO	K01636	-0.56746	3.31256e-08	0	0.729485
RPKG	KO	K00574	0.567419	3.32165e-08	0.19626	5.4228
RPKG	KO	K06409	-0.567318	3.34446e-08	0.0818266	4.1756
RPKG	KO	K08951	0.558426	3.39834e-08	0	0.213414
RPKG	KO	K01962	-0.567075	3.39981e-08	0.16023	7.35846
RPKG	KO	K12985	0.55836	3.41374e-08	0	0.179417
RPKG	KO	K02674	0.566994	3.41844e-08	0.0136274	0.335267
RPKG	KO	K14771	0.566974	3.42311e-08	0.00221868	0.228865
RPKG	KO	K01727	0.566771	3.47015e-08	0.00519738	0.747679
RPKG	KO	K04486	0.566528	3.52739e-08	0.328941	13.0378
RPKG	KO	K08137	0.566285	3.58548e-08	0.034352	7.21268
RPKG	KO	K06419	-0.557537	3.61039e-08	0	0.667767
RPKG	KO	K00928	0.566022	3.64939e-08	4.35771	13.1123
RPKG	KO	K14761	-0.565901	3.67924e-08	0.222157	6.57065
RPKG	KO	K07816	-0.565779	3.70931e-08	0.0611628	4.17786
RPKG	KO	K07151	0.565536	3.77012e-08	0.00371671	0.261323
RPKG	KO	K10084	0.556867	3.77858e-08	0	0.236582
RPKG	KO	K07637	0.564989	3.9103e-08	0.0604766	5.8981
RPKG	KO	K13203	0.556213	3.94997e-08	0	0.0299377
RPKG	KO	K02499	-0.564827	3.95274e-08	0.0331566	2.72976
RPKG	KO	K00528	-0.564807	3.95808e-08	0.302703	7.18308
RPKG	KO	K13695	-0.564787	3.96342e-08	0.00772189	3.83741
RPKG	KO	K16789	-0.564787	3.96342e-08	0.0329315	2.84938
RPKG	KO	K05896	-0.564767	3.96877e-08	0.0991372	4.82887
RPKG	KO	K00014	0.564544	4.02803e-08	3.33777	9.43844
RPKG	KO	K04407	0.555921	4.0288e-08	0	0.089692
RPKG	KO	K04069	0.564139	4.13786e-08	6.73648	18.6426
RPKG	KO	K15974	0.564119	4.14342e-08	0.111927	5.9674
RPKG	KO	K00676	0.563997	4.17695e-08	0.0955512	7.78732
RPKG	KO	K03402	0.563673	4.26756e-08	2.84338	8.91515
RPKG	KO	K03843	0.563572	4.29624e-08	0	0.295996
RPKG	KO	K06967	-0.563491	4.31932e-08	0.0815598	3.83825
RPKG	KO	K01533	0.56345	4.3309e-08	0.22711	8.50062
RPKG	KO	K00972	-0.563288	4.3775e-08	0.0177461	3.66935
RPKG	KO	K05731	0.554475	4.44158e-08	0	0.0359423
RPKG	KO	K07030	-0.563045	4.44828e-08	0.101027	6.5275
RPKG	KO	K05613	0.562802	4.5201e-08	0.00203073	0.403949
RPKG	KO	K01963	-0.56262	4.57466e-08	0.263563	6.02898
RPKG	KO	K00814	0.562499	4.61138e-08	0.00421597	0.309859
RPKG	KO	K03660	-0.562458	4.62368e-08	0.0376083	4.21713
RPKG	KO	K10494	0.553847	4.63318e-08	0	0.303708
RPKG	KO	K13749	0.553677	4.68648e-08	0	0.169113
RPKG	KO	K00805	-0.562235	4.69185e-08	0.102405	3.89045
RPKG	KO	K07086	0.562114	4.72943e-08	0	0.184746
RPKG	KO	K09807	0.562114	4.72943e-08	0.819447	7.57115
RPKG	KO	K09811	0.561709	4.8567e-08	3.92229	7.78255
RPKG	KO	K16842	0.553012	4.90045e-08	0	0.248556
RPKG	KO	K14803	0.561466	4.93457e-08	0	0.214121
RPKG	KO	K01470	0.561203	5.02022e-08	0.0813466	8.24849
RPKG	KO	K11928	-0.560737	5.17514e-08	0.218118	4.2389
RPKG	KO	K13344	0.560535	5.24386e-08	0.0103978	0.627404
RPKG	KO	K16785	-0.560413	5.2855e-08	0.535726	12.7424
RPKG	KO	K06390	-0.560312	5.32042e-08	0.049394	3.25002
RPKG	KO	K07102	0.559542	5.59295e-08	0.0503651	1.47152
RPKG	KO	K13052	-0.559461	5.62238e-08	0	2.02927
RPKG	KO	K10366	0.558732	5.89373e-08	0.000300541	0.0524616
RPKG	KO	K00611	-0.558712	5.90144e-08	0.52678	14.3143
RPKG	KO	K16165	0.558692	5.90916e-08	0.157665	1.48107
RPKG	KO	K11718	0.55855	5.96344e-08	0.0041822	0.223422
RPKG	KO	K01286	-0.55853	5.97124e-08	0.433427	3.41385
RPKG	KO	K09972	-0.55853	5.97124e-08	0.0211651	10.3516
RPKG	KO	K01649	0.557659	6.31539e-08	0.293507	10.6073
RPKG	KO	K01657	0.557477	6.38972e-08	1.49256	6.89587
RPKG	KO	K06378	-0.557477	6.38972e-08	0.0274836	3.97157
RPKG	KO	K10438	0.548995	6.40254e-08	0	0.0328674
RPKG	KO	K16787	-0.557274	6.47325e-08	0.273216	15.8709
RPKG	KO	K02043	0.557254	6.48166e-08	0.0130222	3.35191
RPKG	KO	K11059	-0.548261	6.72073e-08	0	0.0272676
RPKG	KO	K15471	-0.548146	6.77173e-08	0	0.135718
RPKG	KO	K02954	0.556424	6.8353e-08	4.58835	9.75166
RPKG	KO	K03710	0.556363	6.86187e-08	1.32142	9.07789
RPKG	KO	K05343	-0.556323	6.87964e-08	0.0346563	3.53149
RPKG	KO	K11068	0.556141	6.96011e-08	2.36779	7.48557
RPKG	KO	K04478	-0.5477	6.9741e-08	0	0.178817
RPKG	KO	K02557	0.55606	6.99616e-08	0.936628	11.7337
RPKG	KO	K14983	0.555837	7.09619e-08	0.0244851	1.47679
RPKG	KO	K12287	0.555472	7.26275e-08	0.00516292	0.442181
RPKG	KO	K01933	0.55525	7.36632e-08	3.57215	9.81928
RPKG	KO	K02839	0.555189	7.3948e-08	0	4.20928
RPKG	KO	K12067	0.546586	7.50385e-08	0	0.321306
RPKG	KO	K06171	0.546574	7.50974e-08	0	0.141633
RPKG	KO	K01996	-0.554723	7.61662e-08	0.477585	8.12691
RPKG	KO	K01114	0.554683	7.6362e-08	0.0176135	0.490385
RPKG	KO	K12571	0.554622	7.66565e-08	0.00202861	0.111583
RPKG	KO	K03649	-0.554359	7.79453e-08	0.0182212	6.01544
RPKG	KO	K09128	-0.545841	7.8791e-08	0	0.994514
RPKG	KO	K01285	0.545825	7.88766e-08	0	0.34384
RPKG	KO	K06408	-0.554156	7.89503e-08	0.0159318	1.84664
RPKG	KO	K07293	0.545456	8.07993e-08	0	0.047174
RPKG	KO	K04076	-0.553022	8.48058e-08	0.00818832	0.875305
RPKG	KO	K07566	0.55282	8.58932e-08	4.58838	10.2816
RPKG	KO	K00610	0.552577	8.72153e-08	1.30926	6.72512
RPKG	KO	K03841	0.551848	9.12965e-08	0.0746763	8.06781
RPKG	KO	K06190	0.551848	9.12965e-08	0.0261207	4.34266
RPKG	KO	K06438	-0.551686	9.22274e-08	0.0309985	1.75479
RPKG	KO	K12177	0.551665	9.23444e-08	0	0.166186
RPKG	KO	K14962	0.551564	9.29314e-08	0.00291715	0.24918
RPKG	KO	K00205	0.55124	9.48334e-08	0.00892728	0.519362
RPKG	KO	K05117	0.542994	9.48514e-08	0	0.091075
RPKG	KO	K03447	0.542768	9.62501e-08	0	0.0886655
RPKG	KO	K12552	-0.542609	9.72497e-08	0	0.0654328
RPKG	KO	K16691	0.542482	9.80475e-08	0	0.290557
RPKG	KO	K03354	0.542303	9.91925e-08	0	0.185915
RPKG	KO	K07075	0.550451	9.96233e-08	0.210598	19.4549
RPKG	KO	K17074	-0.542131	1.00303e-07	0	0.381031
RPKG	KO	K08600	-0.550228	1.01015e-07	0.12315	10.5702
RPKG	KO	K00169	-0.550187	1.0127e-07	0.0429552	2.31045
RPKG	KO	K07067	-0.550086	1.0191e-07	0.0123645	2.31364
RPKG	KO	K03781	0.550066	1.02038e-07	0.356732	7.38919
RPKG	KO	K02549	0.550046	1.02167e-07	0.159905	4.50838
RPKG	KO	K06490	0.541798	1.02483e-07	0	0.0422794
RPKG	KO	K00344	0.549843	1.03461e-07	0.112909	8.21714
RPKG	KO	K10212	-0.541517	1.04358e-07	0	0.20097
RPKG	KO	K00712	0.549256	1.07302e-07	0.0258545	1.83173
RPKG	KO	K02236	-0.549195	1.07707e-07	0	0.500607
RPKG	KO	K15772	-0.548972	1.09204e-07	0.034329	4.1492
RPKG	KO	K07213	-0.548912	1.09616e-07	0.0317335	1.59811
RPKG	KO	K05864	0.54875	1.10721e-07	0.00305453	0.305367
RPKG	KO	K07639	0.548446	1.12821e-07	0.0816005	4.71452
RPKG	KO	K02105	0.54028	1.13014e-07	0	0.0472307
RPKG	KO	K11137	0.548304	1.13813e-07	0.00165003	0.144597
RPKG	KO	K16803	0.548021	1.15823e-07	0.0019276	0.331903
RPKG	KO	K16786	-0.547859	1.16987e-07	0.208118	7.71972
RPKG	KO	K05541	0.547798	1.17426e-07	0.0455049	4.65287
RPKG	KO	K11072	0.547555	1.19198e-07	3.3115	8.68388
RPKG	KO	K01078	0.546542	1.26856e-07	0.0266024	1.77966
RPKG	KO	K11695	-0.538364	1.27781e-07	0	0.27445
RPKG	KO	K01994	-0.538356	1.2785e-07	0	2.45771
RPKG	KO	K06411	-0.546259	1.29081e-07	0.0512189	4.59239
RPKG	KO	K00209	-0.537818	1.32315e-07	0	0.45115
RPKG	KO	K00987	0.537583	1.34312e-07	0	0.132579
RPKG	KO	K11189	-0.545449	1.35644e-07	0.670585	16.5309
RPKG	KO	K09662	0.5374	1.35884e-07	0	0.160427
RPKG	KO	K02030	-0.545348	1.36486e-07	1.16626	15.4618
RPKG	KO	K09742	0.537279	1.36937e-07	0	0.231154
RPKG	KO	K03861	0.537239	1.37288e-07	0	0.345372
RPKG	KO	K01055	0.545166	1.38015e-07	0	1.44859
RPKG	KO	K08085	-0.537079	1.38695e-07	0	0.0974552
RPKG	KO	K06882	0.544963	1.39732e-07	0.0104585	0.683224
RPKG	KO	K00031	0.544862	1.40598e-07	1.91144	8.96217
RPKG	KO	K01066	0.544862	1.40598e-07	0.439087	5.3465
RPKG	KO	K00885	0.5447	1.41994e-07	0.0134889	3.95704
RPKG	KO	K15900	-0.536585	1.43119e-07	0	0.144554
RPKG	KO	K12795	0.544396	1.44646e-07	0.0294829	0.688641
RPKG	KO	K13038	0.544234	1.4608e-07	2.63435	7.58953
RPKG	KO	K04564	0.544173	1.46621e-07	1.05773	13.5529
RPKG	KO	K08202	0.544173	1.46621e-07	0.0040252	0.222696
RPKG	KO	K03630	0.543829	1.49724e-07	6.06468	15.8783
RPKG	KO	K00651	0.543708	1.50833e-07	2.08194	8.32393
RPKG	KO	K12506	-0.543201	1.55541e-07	0.00260067	0.449858
RPKG	KO	K00065	0.543141	1.56115e-07	0.2241	13.7568
RPKG	KO	K09024	0.542837	1.59016e-07	0.191065	2.18496
RPKG	KO	K03442	0.542817	1.59211e-07	3.73988	14.2388
RPKG	KO	K09145	-0.534887	1.59367e-07	0	0.777604
RPKG	KO	K06921	0.542715	1.6019e-07	0.300579	39.3113
RPKG	KO	K18234	0.542675	1.60583e-07	0.0735122	5.28244
RPKG	KO	K01061	0.54225	1.64768e-07	0.0754777	12.9827
RPKG	KO	K18382	0.534222	1.66201e-07	0	0.154311
RPKG	KO	K08489	-0.533941	1.69167e-07	0	0.2103
RPKG	KO	K11694	-0.533875	1.69868e-07	0	0.261785
RPKG	KO	K00147	0.541581	1.71553e-07	2.76839	9.25324
RPKG	KO	K01571	-0.54148	1.72603e-07	0.0757937	7.54989
RPKG	KO	K15583	-0.541197	1.75578e-07	0.191751	5.33273
RPKG	KO	K10254	-0.541095	1.76651e-07	0.0559979	4.22366
RPKG	KO	K00560	0.540913	1.786e-07	2.32097	25.4825
RPKG	KO	K03615	0.54069	1.81009e-07	2.58013	8.61268
RPKG	KO	K02071	-0.54065	1.81451e-07	0.266326	7.50755
RPKG	KO	K08035	0.532178	1.88971e-07	0	0.124432
RPKG	KO	K18299	0.539901	1.89801e-07	0.00622545	0.191908
RPKG	KO	K13643	-0.539638	1.92819e-07	0.184035	7.55538
RPKG	KO	K17326	-0.531816	1.93307e-07	0	0.0375589
RPKG	KO	K12657	-0.531786	1.93661e-07	0	0.0545385
RPKG	KO	K07461	-0.539536	1.93993e-07	0.122009	4.93294
RPKG	KO	K05873	-0.53149	1.97282e-07	0	0.917231
RPKG	KO	K00874	0.539253	1.97313e-07	3.10927	16.1648
RPKG	KO	K10021	-0.53147	1.97528e-07	0	0.111356
RPKG	KO	K14385	0.53905	1.99718e-07	0	0.124011
RPKG	KO	K09173	0.531277	1.99919e-07	0	0.0480149
RPKG	KO	K05833	-0.53899	2.00445e-07	0.108446	10.461
RPKG	KO	K03708	-0.538828	2.02395e-07	0.0216687	2.21638
RPKG	KO	K02250	-0.530882	2.04913e-07	0	0.644338
RPKG	KO	K02066	0.538585	2.05355e-07	1.30053	7.15494
RPKG	KO	K06442	-0.538463	2.0685e-07	0.0667641	6.79981
RPKG	KO	K06436	-0.538402	2.07601e-07	0	2.06336
RPKG	KO	K11075	-0.530569	2.08954e-07	0	5.14766
RPKG	KO	K04531	0.530555	2.09132e-07	0	0.0829642
RPKG	KO	K01997	-0.537916	2.13705e-07	0.537069	6.74078
RPKG	KO	K02026	-0.537835	2.14739e-07	0.68781	15.2394
RPKG	KO	K03072	-0.537714	2.16298e-07	0.344342	7.23402
RPKG	KO	K05972	0.529728	2.20172e-07	0	0.0406339
RPKG	KO	K04066	0.537349	2.2104e-07	5.48177	9.28812
RPKG	KO	K00485	0.537329	2.21307e-07	0	0.179434
RPKG	KO	K14565	0.537046	2.25067e-07	0	1.34345
RPKG	KO	K14550	0.536985	2.25881e-07	0.00302857	0.157953
RPKG	KO	K15268	0.536762	2.28888e-07	0.179541	4.38866
RPKG	KO	K06383	-0.536722	2.29439e-07	0.0156966	1.80293
RPKG	KO	K01204	0.536681	2.29991e-07	0	0.307501
RPKG	KO	K06291	-0.529008	2.30233e-07	0	0.0969736
RPKG	KO	K02573	0.536519	2.32212e-07	0.0786271	3.35076
RPKG	KO	K07250	-0.536215	2.36431e-07	0.0129706	3.36242
RPKG	KO	K08162	0.528554	2.36799e-07	0	4.13293
RPKG	KO	K06639	-0.528472	2.38001e-07	0	0.0690721
RPKG	KO	K13888	0.536053	2.38711e-07	0.155093	5.67142
RPKG	KO	K06400	-0.535972	2.39859e-07	0.590122	21.106
RPKG	KO	K12266	0.535567	2.45676e-07	0.0689043	5.63208
RPKG	KO	K09964	0.527936	2.4602e-07	0	2.74648
RPKG	KO	K10700	0.527866	2.47085e-07	0	0.0193074
RPKG	KO	K02647	-0.535426	2.47743e-07	0.192883	8.62088
RPKG	KO	K11312	0.535365	2.48634e-07	0	1.02254
RPKG	KO	K07399	0.535324	2.49229e-07	0.0045574	0.835645
RPKG	KO	K16519	-0.527592	2.51304e-07	0	0.210956
RPKG	KO	K06023	-0.535001	2.54044e-07	0.0839725	6.51921
RPKG	KO	K02503	0.534717	2.58328e-07	4.95879	10.4839
RPKG	KO	K03701	0.534555	2.60807e-07	6.85435	16.2241
RPKG	KO	K03177	0.53413	2.67421e-07	3.99837	10.1861
RPKG	KO	K16813	0.525994	2.77271e-07	0	0.142223
RPKG	KO	K05579	0.52599	2.77343e-07	0	0.184153
RPKG	KO	K02435	-0.533158	2.83141e-07	0.0449521	6.6726
RPKG	KO	K10436	0.525597	2.84104e-07	0	0.23806
RPKG	KO	K01142	0.532996	2.85845e-07	3.4298	9.0043
RPKG	KO	K10979	-0.532733	2.9029e-07	0.0102656	2.05831
RPKG	KO	K18350	-0.53251	2.94103e-07	0.0233774	3.6485
RPKG	KO	K08064	0.524752	2.99204e-07	0	0.155098
RPKG	KO	K13806	0.532206	2.99378e-07	0.00456722	0.213447
RPKG	KO	K11924	-0.532166	3.00088e-07	0.0348212	5.17754
RPKG	KO	K07121	0.532125	3.008e-07	0.00575181	5.4031
RPKG	KO	K03892	-0.532125	3.008e-07	1.25515	15.1579
RPKG	KO	K06565	0.524454	3.04703e-07	0	0.0859488
RPKG	KO	K13541	0.531659	3.091e-07	0.00354564	0.394667
RPKG	KO	K00459	0.531619	3.09832e-07	0.0422948	5.75013
RPKG	KO	K05685	-0.531416	3.13516e-07	0.0355222	4.21023
RPKG	KO	K06391	-0.531376	3.14258e-07	0	0.830669
RPKG	KO	K09835	0.531315	3.15374e-07	0.0110489	0.564611
RPKG	KO	K00882	-0.53091	3.22909e-07	0.153398	6.88264
RPKG	KO	K11060	-0.530829	3.24436e-07	0	0.230981
RPKG	KO	K14300	0.530586	3.2906e-07	0.000906067	0.122871
RPKG	KO	K00354	0.530465	3.31395e-07	0.0122848	0.371086
RPKG	KO	K09476	0.530363	3.33352e-07	0	8.15448
RPKG	KO	K09800	0.53012	3.38096e-07	0.0849134	6.65946
RPKG	KO	K05281	0.52273	3.38433e-07	0	0.165652
RPKG	KO	K07789	0.529938	3.41695e-07	0.0420199	3.82532
RPKG	KO	K08681	-0.529918	3.42097e-07	0.0224344	4.38254
RPKG	KO	K00108	0.529857	3.43307e-07	0.00506012	4.68749
RPKG	KO	K00821	-0.529412	3.52299e-07	0.220086	7.3036
RPKG	KO	K07706	-0.52925	3.55624e-07	0.0280174	1.26894
RPKG	KO	K08972	-0.529149	3.57717e-07	0.0124221	3.96638
RPKG	KO	K05794	-0.529108	3.58557e-07	0.0345166	6.9682
RPKG	KO	K14170	-0.528926	3.62362e-07	0.174971	6.93276
RPKG	KO	K14189	0.528825	3.64493e-07	0	0.291043
RPKG	KO	K08735	0.528744	3.66206e-07	0.0048771	0.250236
RPKG	KO	K01737	0.528582	3.69655e-07	1.55036	9.08055
RPKG	KO	K02293	0.528318	3.75325e-07	0.0042358	1.09873
RPKG	KO	K11975	0.521005	3.75716e-07	0	0.0555312
RPKG	KO	K03713	-0.520999	3.7586e-07	0	1.18132
RPKG	KO	K03609	-0.528278	3.76205e-07	0.391747	7.49645
RPKG	KO	K01934	0.528177	3.78413e-07	2.04132	7.31098
RPKG	KO	K01740	0.528136	3.79299e-07	0.410947	20.2096
RPKG	KO	K07398	-0.520831	3.79679e-07	0	0.22261
RPKG	KO	K13491	0.527873	3.85109e-07	0.00330145	0.222506
RPKG	KO	K11741	0.527853	3.8556e-07	0.135611	8.31917
RPKG	KO	K00118	0.527792	3.86914e-07	0.00883996	0.933676
RPKG	KO	K01267	-0.527589	3.91461e-07	0.099399	4.20212
RPKG	KO	K15631	0.527326	3.97447e-07	0	0.121905
RPKG	KO	K05388	0.519642	4.07891e-07	0	0.0188975
RPKG	KO	K04933	-0.519517	4.10974e-07	0	0.0177476
RPKG	KO	K08483	-0.526415	4.18847e-07	0.370926	13.0446
RPKG	KO	K15012	0.526395	4.19334e-07	0.0184621	0.901635
RPKG	KO	K07273	0.526354	4.20311e-07	2.22833	9.33483
RPKG	KO	K02056	-0.526152	4.25229e-07	0.65301	12.2092
RPKG	KO	K12897	0.52605	4.27708e-07	0	0.24942
RPKG	KO	K02049	-0.525969	4.29701e-07	0.121198	5.42479
RPKG	KO	K11211	0.525949	4.30201e-07	0.00461374	0.500049
RPKG	KO	K03229	0.525949	4.30201e-07	0	0.303459
RPKG	KO	K09768	-0.525747	4.35228e-07	0.0244315	5.13234
RPKG	KO	K02086	-0.525666	4.37255e-07	0.00435843	1.7168
RPKG	KO	K03210	0.525585	4.3929e-07	4.46476	8.74269
RPKG	KO	K03709	-0.525483	4.41847e-07	0.0918728	6.053
RPKG	KO	K01995	-0.525301	4.46485e-07	0.91191	8.09328
RPKG	KO	K05985	-0.52518	4.49602e-07	0.0391358	3.07384
RPKG	KO	K00758	-0.524896	4.56957e-07	0.008556	6.24973
RPKG	KO	K13059	0.524876	4.57487e-07	0.0613719	4.15848
RPKG	KO	K03325	0.524775	4.60144e-07	0.034378	5.62621
RPKG	KO	K01945	0.524188	4.75846e-07	3.52361	11.7739
RPKG	KO	K09951	-0.523884	4.84165e-07	0.0453627	6.75276
RPKG	KO	K08580	0.516752	4.84947e-07	0	0.059224
RPKG	KO	K11991	-0.523803	4.86407e-07	0.794442	5.01881
RPKG	KO	K08190	0.516519	4.91706e-07	0	0.0823298
RPKG	KO	K13333	0.516489	4.9261e-07	0	0.0922881
RPKG	KO	K06397	-0.523479	4.95472e-07	0.0577726	3.53174
RPKG	KO	K13700	0.516342	4.96916e-07	0	0.0370116
RPKG	KO	K01687	0.523418	4.9719e-07	3.11335	9.93284
RPKG	KO	K04093	-0.516092	5.04362e-07	0	0.404307
RPKG	KO	K03490	0.523155	5.04698e-07	0.157213	5.79263
RPKG	KO	K02283	-0.522973	5.09959e-07	0.142211	5.78256
RPKG	KO	K02025	-0.522871	5.12904e-07	0.813897	15.308
RPKG	KO	K00819	0.522831	5.14086e-07	0.0483528	4.70467
RPKG	KO	K04761	0.522203	5.32749e-07	1.85787	12.311
RPKG	KO	K00172	-0.522142	5.34589e-07	0.0322888	2.6032
RPKG	KO	K01243	0.521697	5.48266e-07	2.27297	10.0476
RPKG	KO	K01048	-0.521616	5.50788e-07	0.054069	7.50005
RPKG	KO	K01778	0.521575	5.52053e-07	2.24955	8.96136
RPKG	KO	K11939	-0.521535	5.53321e-07	0.00519009	4.40036
RPKG	KO	K10636	0.521049	5.68752e-07	0	0.0739539
RPKG	KO	K13940	-0.520624	5.82589e-07	0.02131	1.03465
RPKG	KO	K01583	-0.520583	5.83923e-07	0.00467071	0.206946
RPKG	KO	K00620	-0.520158	5.98109e-07	0.0644906	7.62231
RPKG	KO	K10449	0.513153	6.00214e-07	0	0.0751651
RPKG	KO	K01478	-0.520036	6.02222e-07	0.0186883	2.68071
RPKG	KO	K09458	0.519814	6.09832e-07	5.41278	13.6037
RPKG	KO	K15645	0.512823	6.11987e-07	0	0.0149283
RPKG	KO	K07088	-0.519571	6.18237e-07	0.750835	10.1852
RPKG	KO	K01028	-0.519469	6.21772e-07	0.0225505	3.06694
RPKG	KO	K16149	-0.512186	6.35359e-07	0	0.122343
RPKG	KO	K03761	0.519085	6.35378e-07	0.0248407	6.74657
RPKG	KO	K14206	0.519044	6.36827e-07	0.00162398	0.0848636
RPKG	KO	K01998	-0.519024	6.37552e-07	0.46578	5.8779
RPKG	KO	K01159	0.519004	6.38279e-07	3.44698	7.62468
RPKG	KO	K04114	-0.518862	6.43385e-07	0.014581	1.00179
RPKG	KO	K05589	0.518862	6.43385e-07	0.184649	5.21491
RPKG	KO	K14541	0.511866	6.47388e-07	0	0.0314576
RPKG	KO	K04045	-0.518396	6.60435e-07	0.00451125	11.9291
RPKG	KO	K10771	0.518376	6.61186e-07	0.00392414	0.449716
RPKG	KO	K02316	0.518295	6.64198e-07	6.24144	11.7827
RPKG	KO	K01621	-0.518234	6.66465e-07	0.0204271	2.23078
RPKG	KO	K12950	-0.518072	6.72547e-07	0.00149821	0.184629
RPKG	KO	K05832	-0.518072	6.72547e-07	0.0993038	7.75959
RPKG	KO	K08070	-0.517991	6.75608e-07	0.00401398	0.266128
RPKG	KO	K03299	0.51791	6.78682e-07	0.28702	11.5114
RPKG	KO	K07154	0.517728	6.85648e-07	3.19547	30.9062
RPKG	KO	K01582	-0.517546	6.92681e-07	0.110612	17.5654
RPKG	KO	K15029	0.510489	7.01739e-07	0	0.171491
RPKG	KO	K00016	-0.517303	7.02164e-07	0.0519385	8.77849
RPKG	KO	K09612	0.516736	7.24774e-07	0.014482	6.46159
RPKG	KO	K00786	0.516695	7.26415e-07	0.169446	5.16128
RPKG	KO	K12193	0.509796	7.30709e-07	0	0.264833
RPKG	KO	K04006	-0.509636	7.37544e-07	0	0.0238752
RPKG	KO	K01487	0.516311	7.42182e-07	0.855482	8.47825
RPKG	KO	K01596	-0.51627	7.43861e-07	0.0101084	3.57153
RPKG	KO	K09815	0.516088	7.51459e-07	2.53245	9.18188
RPKG	KO	K00841	0.515966	7.56564e-07	0.0113122	0.510782
RPKG	KO	K12885	0.515946	7.57419e-07	0	0.467025
RPKG	KO	K02916	-0.515946	7.57419e-07	2.6475	8.65501
RPKG	KO	K03657	0.515906	7.5913e-07	5.75095	18.8911
RPKG	KO	K13730	-0.515845	7.61703e-07	0.021276	1.49384
RPKG	KO	K09123	-0.515359	7.82591e-07	0.00360469	1.09325
RPKG	KO	K01419	-0.515359	7.82591e-07	0	5.85211
RPKG	KO	K13993	0.515318	7.84356e-07	1.15348	19.1326
RPKG	KO	K14487	0.515217	7.88785e-07	0.0113828	0.549932
RPKG	KO	K11074	-0.515217	7.88785e-07	0.00493353	3.39326
RPKG	KO	K05275	0.515156	7.91453e-07	0.0931508	2.74208
RPKG	KO	K03319	0.515096	7.94131e-07	0.0414433	5.74782
RPKG	KO	K17076	-0.514893	8.03117e-07	0.0314894	2.27597
RPKG	KO	K05465	-0.50807	8.07818e-07	0	0.0229361
RPKG	KO	K02730	0.507886	8.16485e-07	0	0.206841
RPKG	KO	K03974	0.514589	8.16777e-07	0.0887151	4.65507
RPKG	KO	K11384	0.514508	8.20457e-07	0.00978402	0.672381
RPKG	KO	K12448	0.507736	8.23612e-07	0	0.244675
RPKG	KO	K07576	-0.514083	8.40035e-07	0.0855973	6.22638
RPKG	KO	K00873	0.513982	8.44761e-07	5.72342	12.2649
RPKG	KO	K10025	-0.507275	8.45854e-07	0	0.115558
RPKG	KO	K07491	-0.513739	8.56207e-07	0.876849	19.884
RPKG	KO	K08736	0.513476	8.68773e-07	0.00487766	0.262565
RPKG	KO	K00878	-0.513476	8.68773e-07	0.0979349	4.89408
RPKG	KO	K00283	-0.513375	8.73652e-07	0.00664573	1.91209
RPKG	KO	K01667	0.513314	8.76592e-07	0.24546	7.77602
RPKG	KO	K11630	-0.513253	8.79542e-07	0.0146159	2.33409
RPKG	KO	K11104	-0.513253	8.79542e-07	0.0196163	8.51587
RPKG	KO	K06991	0.506399	8.89757e-07	0	0.2617
RPKG	KO	K00836	-0.51301	8.91434e-07	0.00316143	1.37741
RPKG	KO	K00953	0.512828	9.00452e-07	0.006239	0.606716
RPKG	KO	K10381	0.512666	9.08542e-07	0.000766551	0.0339655
RPKG	KO	K17871	-0.505953	9.12906e-07	0	0.0690246
RPKG	KO	K15986	-0.512504	9.167e-07	0.0820821	4.97861
RPKG	KO	K01730	0.512484	9.17724e-07	0.0144715	4.32647
RPKG	KO	K07033	-0.512322	9.25961e-07	0.0527363	3.54157
RPKG	KO	K00722	0.505488	9.37677e-07	0	0.53727
RPKG	KO	K05814	-0.512038	9.40543e-07	0.0221594	5.37826
RPKG	KO	K01786	-0.511896	9.47915e-07	0.0427009	4.64287
RPKG	KO	K09527	0.511755	9.55342e-07	0.0124509	0.416006
RPKG	KO	K12880	0.505121	9.57642e-07	0	0.441807
RPKG	KO	K00954	0.511491	9.69282e-07	4.66514	11.2613
RPKG	KO	K06396	-0.511431	9.72526e-07	0.0223578	3.11184
RPKG	KO	K03969	-0.511329	9.77956e-07	0.0453404	5.26944
RPKG	KO	K01738	0.511147	9.87802e-07	3.21549	15.7484
RPKG	KO	K07246	0.511127	9.88902e-07	0.00985614	4.57968
RPKG	KO	K10406	0.510985	9.96633e-07	0.00937884	0.212754
RPKG	KO	K06569	0.504375	9.99524e-07	0	0.0518404
RPKG	KO	K03525	0.510924	9.99964e-07	0.171915	7.66981
RPKG	KO	K04073	0.504311	1.00319e-06	0	0.196104
RPKG	KO	K16963	-0.510762	1.0089e-06	0.00442845	0.38241
RPKG	KO	K06961	0.510702	1.01227e-06	0.009997	2.58342
RPKG	KO	K12963	0.504154	1.01229e-06	0	5.56532
RPKG	KO	K06617	0.510418	1.02813e-06	0.00374081	0.152602
RPKG	KO	K03581	-0.510276	1.03616e-06	0.645794	8.43134
RPKG	KO	K10040	-0.510074	1.04772e-06	0.0300478	1.16639
RPKG	KO	K07248	0.509993	1.05238e-06	0.0294039	5.33688
RPKG	KO	K02778	-0.503374	1.05843e-06	0	4.81737
RPKG	KO	K01681	0.509831	1.06175e-06	2.11462	11.1349
RPKG	KO	K01264	0.509669	1.07121e-06	0	0.343482
RPKG	KO	K02431	-0.509588	1.07597e-06	0.0118467	6.37172
RPKG	KO	K03289	-0.509588	1.07597e-06	0	8.04859
RPKG	KO	K00965	-0.509527	1.07955e-06	0.23078	7.64598
RPKG	KO	K15462	-0.503017	1.08023e-06	0	0.0984218
RPKG	KO	K00759	0.509406	1.08675e-06	2.85776	10.1152
RPKG	KO	K01626	-0.50894	1.11476e-06	0.204873	16.9778
RPKG	KO	K08386	0.502129	1.13625e-06	0	0.0819896
RPKG	KO	K15924	0.508454	1.14472e-06	0.0135474	0.764002
RPKG	KO	K02337	0.508251	1.15742e-06	5.38138	14.3329
RPKG	KO	K16839	0.501367	1.18653e-06	0	0.103769
RPKG	KO	K07060	-0.501331	1.18894e-06	0	0.645142
RPKG	KO	K07023	-0.507664	1.19503e-06	0.0483187	5.13469
RPKG	KO	K07299	0.501114	1.20369e-06	0	0.0879034
RPKG	KO	K00721	0.507502	1.20561e-06	5.29031	14.1472
RPKG	KO	K03697	-0.507118	1.23108e-06	0.012889	1.4577
RPKG	KO	K01091	0.506976	1.2406e-06	8.74544	22.2016
RPKG	KO	K01139	-0.506854	1.24881e-06	0.0167669	6.19442
RPKG	KO	K14683	-0.500438	1.25065e-06	0	0.0647249
RPKG	KO	K06187	-0.506652	1.2626e-06	4.12034	8.21264
RPKG	KO	K08077	-0.500259	1.26341e-06	0	0.126285
RPKG	KO	K03824	0.506591	1.26677e-06	0.134251	8.7085
RPKG	KO	K02567	0.50647	1.27515e-06	0.0215132	4.67771
RPKG	KO	K15539	-0.506348	1.28357e-06	0.036127	3.87631
RPKG	KO	K01876	-0.506328	1.28498e-06	6.01103	12.8686
RPKG	KO	K15771	-0.506308	1.28639e-06	0.139705	4.83096
RPKG	KO	K03666	-0.506267	1.28922e-06	0.131346	6.98022
RPKG	KO	K01696	0.506166	1.29631e-06	2.39078	7.79472
RPKG	KO	K09005	-0.49979	1.29735e-06	0	5.14358
RPKG	KO	K02050	-0.506146	1.29773e-06	0.103783	5.94919
RPKG	KO	K03353	0.506044	1.30487e-06	0.00351478	0.471897
RPKG	KO	K01256	0.505862	1.31781e-06	0.408296	5.6153
RPKG	KO	K07700	-0.505781	1.3236e-06	0.0123299	11.7664
RPKG	KO	K08069	0.499286	1.33475e-06	0	0.210723
RPKG	KO	K14556	0.505498	1.34405e-06	0.00117058	0.555907
RPKG	KO	K01551	0.505437	1.34847e-06	0.0534692	5.27988
RPKG	KO	K15581	-0.505396	1.35143e-06	0.244314	5.2968
RPKG	KO	K10038	-0.505295	1.35884e-06	0.016756	5.69197
RPKG	KO	K05544	0.505093	1.37379e-06	0	0.575695
RPKG	KO	K01999	-0.505052	1.3768e-06	0.964894	13.7668
RPKG	KO	K11062	-0.498651	1.38339e-06	0	0.201795
RPKG	KO	K04837	0.498629	1.38509e-06	0	0.0310299
RPKG	KO	K08164	0.498585	1.3885e-06	0	0.400821
RPKG	KO	K00695	0.50487	1.39041e-06	0	0.231129
RPKG	KO	K10521	0.4984	1.40305e-06	0	0.032778
RPKG	KO	K03529	-0.504688	1.40415e-06	0.309659	6.22714
RPKG	KO	K07039	0.504445	1.42267e-06	0.0368378	4.324
RPKG	KO	K00170	-0.504384	1.42734e-06	0.0213124	2.31463
RPKG	KO	K12285	-0.498094	1.42736e-06	0	0.122908
RPKG	KO	K13638	-0.504262	1.43671e-06	0.19333	10.3437
RPKG	KO	K01095	0.504242	1.43828e-06	0.234178	5.27668
RPKG	KO	K09985	0.504161	1.44457e-06	0	2.67333
RPKG	KO	K13714	-0.497798	1.45129e-06	0	0.063618
RPKG	KO	K03651	0.504019	1.45564e-06	0.0501558	5.61254
RPKG	KO	K06962	-0.503898	1.46519e-06	0.0549233	3.03232
RPKG	KO	K12451	0.497608	1.46679e-06	0	0.0296824
RPKG	KO	K01989	-0.503817	1.47159e-06	0.250175	9.44693
RPKG	KO	K15296	0.497482	1.47726e-06	0	0.41534
RPKG	KO	K09614	0.497457	1.47927e-06	0	0.0395055
RPKG	KO	K10041	-0.503716	1.47963e-06	0.00442845	0.604609
RPKG	KO	K09571	0.503655	1.48447e-06	0.00245041	0.53952
RPKG	KO	K02769	-0.503493	1.49746e-06	0.0452672	5.62061
RPKG	KO	K03614	0.50327	1.5155e-06	3.06798	7.8055
RPKG	KO	K00850	0.503149	1.52542e-06	8.42795	29.1654
RPKG	KO	K03628	0.503128	1.52708e-06	2.06304	9.0335
RPKG	KO	K07814	0.503047	1.53374e-06	0.163371	7.1899
RPKG	KO	K03111	0.503007	1.53707e-06	6.2892	37.5568
RPKG	KO	K16474	0.502926	1.54377e-06	0.00408428	0.266363
RPKG	KO	K15332	-0.502865	1.54881e-06	0	0.132843
RPKG	KO	K14055	0.502683	1.56403e-06	0	5.65702
RPKG	KO	K00701	-0.50246	1.58282e-06	0.00209285	1.22864
RPKG	KO	K05103	0.496243	1.58322e-06	0	0.0213801
RPKG	KO	K14379	0.502319	1.59489e-06	0.0164001	1.42035
RPKG	KO	K03721	0.501974	1.62457e-06	0.0992786	5.62852
RPKG	KO	K12824	0.501934	1.62809e-06	0.00341253	0.208073
RPKG	KO	K06976	0.501873	1.6334e-06	0.0234398	0.571066
RPKG	KO	K13013	0.501691	1.6494e-06	0.0269694	3.0913
RPKG	KO	K10823	-0.501671	1.65119e-06	0.290093	5.93892
RPKG	KO	K01448	0.501367	1.67822e-06	7.6107	20.6252
RPKG	KO	K16210	-0.501306	1.68367e-06	0.00349868	0.194605
RPKG	KO	K06180	0.501083	1.70382e-06	7.02158	22.6804
RPKG	KO	K13170	-0.49473	1.72249e-06	0	0.505581
RPKG	KO	K16329	-0.500658	1.74292e-06	0.021674	5.02421
RPKG	KO	K07584	-0.500516	1.75615e-06	0.0416441	3.98433
RPKG	KO	K06132	-0.500415	1.76565e-06	0	4.28766
RPKG	KO	K13863	0.494206	1.77331e-06	0	0.175922
RPKG	KO	K00591	0.500314	1.7752e-06	0	0.322332
RPKG	KO	K07571	-0.500253	1.78095e-06	0.0341456	4.64235
RPKG	KO	K08703	0.494124	1.78143e-06	0	0.137932
RPKG	KO	K12732	0.494087	1.78509e-06	0	0.04629
RPKG	KO	K00154	-0.493925	1.80114e-06	0	0.0984313
RPKG	KO	K03698	-0.50003	1.8022e-06	0.0407311	5.02225
RPKG	KO	K14298	0.493908	1.8029e-06	0	0.323748
RPKG	KO	K15811	0.493879	1.80571e-06	0	0.181551
RPKG	KO	K14727	0.49999	1.80609e-06	0	0.172244
RPKG	KO	K14106	-0.493822	1.81148e-06	0	0.0530957
RPKG	KO	K00777	-0.493786	1.81508e-06	0	2.00401
RPKG	KO	K11326	0.493723	1.82146e-06	0	0.032766
RPKG	KO	K00509	0.493316	1.86289e-06	0	0.0219116
RPKG	KO	K03626	-0.499139	1.88963e-06	0	0.384376
RPKG	KO	K11754	0.498896	1.91415e-06	2.68931	12.5388
RPKG	KO	K00130	-0.498714	1.93275e-06	0.016675	4.15985
RPKG	KO	K16885	0.498674	1.9369e-06	0	0.192154
RPKG	KO	K13051	0.498532	1.95152e-06	0.0352149	5.37296
RPKG	KO	K07663	-0.498147	1.9917e-06	0.0776509	5.68282
RPKG	KO	K01588	0.498086	1.99812e-06	4.03987	8.89938
RPKG	KO	K12999	-0.497965	2.01101e-06	0.186378	3.89611
RPKG	KO	K13682	0.497661	2.04358e-06	0	0.236954
RPKG	KO	K02394	0.497661	2.04358e-06	0.00602397	4.63329
RPKG	KO	K06890	-0.497519	2.05895e-06	0.236206	15.1561
RPKG	KO	K11855	0.497499	2.06115e-06	0.00506981	1.42157
RPKG	KO	K07543	0.491385	2.07233e-06	0	0.105036
RPKG	KO	K14386	0.497277	2.08555e-06	0.00172834	0.180124
RPKG	KO	K13954	-0.497034	2.11248e-06	0.0422648	5.80995
RPKG	KO	K10010	-0.49675	2.14431e-06	0.0358262	4.91817
RPKG	KO	K04575	0.49671	2.1489e-06	0.000736596	0.131212
RPKG	KO	K06217	0.496588	2.16271e-06	4.66557	11.0564
RPKG	KO	K06215	-0.496568	2.16502e-06	0.0377256	4.90817
RPKG	KO	K08309	-0.496527	2.16964e-06	0.482141	6.9641
RPKG	KO	K00091	-0.496487	2.17428e-06	0.0654433	1.73343
RPKG	KO	K02768	-0.496446	2.17892e-06	0.0353726	4.29594
RPKG	KO	K05401	-0.490447	2.18174e-06	0	0.0782471
RPKG	KO	K09892	-0.490424	2.18454e-06	0	10.5215
RPKG	KO	K12541	-0.496386	2.18591e-06	0.00610751	0.219741
RPKG	KO	K01000	0.496345	2.19058e-06	5.90044	9.65797
RPKG	KO	K13966	-0.490169	2.21526e-06	0	0.0416576
RPKG	KO	K07195	0.496102	2.21879e-06	0.00172026	0.678006
RPKG	KO	K14393	0.496041	2.22589e-06	0.0511739	6.01221
RPKG	KO	K00973	0.49592	2.24017e-06	2.87895	20.4624
RPKG	KO	K08168	-0.495879	2.24495e-06	0.00652238	0.480602
RPKG	KO	K07788	0.495677	2.26898e-06	0.0176087	4.4172
RPKG	KO	K05604	0.489714	2.27111e-06	0	0.0412799
RPKG	KO	K02598	-0.495616	2.27624e-06	0.0314854	5.61752
RPKG	KO	K15914	0.495434	2.29814e-06	0.00297219	1.34954
RPKG	KO	K00049	-0.489329	2.31951e-06	0	0.130613
RPKG	KO	K13590	-0.49513	2.3351e-06	0.0859843	4.77914
RPKG	KO	K02078	0.49509	2.34007e-06	6.60063	34.2785
RPKG	KO	K13243	-0.494948	2.35754e-06	0.00327466	5.24228
RPKG	KO	K16123	-0.488964	2.36613e-06	0	0.0217281
RPKG	KO	K15546	-0.494644	2.39539e-06	0	0.25829
RPKG	KO	K13647	0.488659	2.40577e-06	0	0.0606799
RPKG	KO	K04120	0.488607	2.41269e-06	0	0.0727967
RPKG	KO	K00798	0.494178	2.45456e-06	1.71073	8.5826
RPKG	KO	K16147	0.494158	2.45716e-06	0.0488178	0.474806
RPKG	KO	K00997	-0.493794	2.50447e-06	0.0276319	5.19823
RPKG	KO	K02057	-0.493206	2.5825e-06	1.00216	16.1171
RPKG	KO	K00064	0.493206	2.5825e-06	0	0.421351
RPKG	KO	K05787	-0.487304	2.58988e-06	0	7.96383
RPKG	KO	K15407	0.487205	2.60379e-06	0	0.330015
RPKG	KO	K04517	-0.492963	2.61546e-06	0.0708821	5.48161
RPKG	KO	K07744	-0.487042	2.62694e-06	0	0.206402
RPKG	KO	K10541	-0.492518	2.67692e-06	0.0501051	5.28237
RPKG	KO	K10614	-0.486685	2.6782e-06	0	0.0210238
RPKG	KO	K01279	0.492498	2.67975e-06	0	0.147982
RPKG	KO	K00133	0.492477	2.68258e-06	5.63832	12.2527
RPKG	KO	K17916	0.492477	2.68258e-06	0.00230689	0.294311
RPKG	KO	K02893	0.492396	2.69392e-06	0	0.477987
RPKG	KO	K06267	-0.492376	2.69676e-06	0	0.108773
RPKG	KO	K08884	-0.492315	2.70531e-06	0.398331	10.8789
RPKG	KO	K01632	-0.492275	2.71102e-06	0.00133659	0.301312
RPKG	KO	K00103	0.486389	2.72152e-06	0	0.0641317
RPKG	KO	K16044	0.491688	2.79512e-06	0.220322	5.01856
RPKG	KO	K03026	0.491384	2.83958e-06	0.00580832	0.576591
RPKG	KO	K04770	-0.49106	2.88775e-06	0.00143756	6.00382
RPKG	KO	K01920	0.490858	2.91824e-06	0.029981	5.96844
RPKG	KO	K00693	0.490696	2.94285e-06	0	0.158876
RPKG	KO	K02031	-0.490513	2.97078e-06	0.562266	7.46748
RPKG	KO	K15271	0.490412	2.9864e-06	0.00125993	0.116535
RPKG	KO	K13185	0.484664	2.98705e-06	0	0.0353668
RPKG	KO	K10593	0.490392	2.98953e-06	0.000381551	0.0391938
RPKG	KO	K11541	-0.490068	3.0401e-06	0	0.0221663
RPKG	KO	K07270	0.490048	3.04328e-06	0.00247794	1.91824
RPKG	KO	K14492	0.489886	3.06889e-06	0.00841743	0.356031
RPKG	KO	K08268	0.489805	3.08177e-06	0	0.0653502
RPKG	KO	K03523	-0.489724	3.0947e-06	0.178297	6.34433
RPKG	KO	K02502	-0.489663	3.10444e-06	0.0359679	4.39151
RPKG	KO	K07044	0.483922	3.10868e-06	0	0.203328
RPKG	KO	K11717	0.489521	3.12726e-06	3.57358	10.5195
RPKG	KO	K08717	0.489136	3.19e-06	0.0305358	4.59753
RPKG	KO	K07579	0.489116	3.19334e-06	0.00537894	0.392606
RPKG	KO	K07005	0.489076	3.20002e-06	0.156258	9.51224
RPKG	KO	K18670	0.488914	3.22687e-06	0	0.0611247
RPKG	KO	K03154	0.488873	3.23362e-06	1.42251	8.69738
RPKG	KO	K01410	0.488772	3.25054e-06	0.00383386	0.226378
RPKG	KO	K04603	0.483044	3.25849e-06	0	0.0405291
RPKG	KO	K05152	-0.482909	3.28212e-06	0	0.0844211
RPKG	KO	K09574	0.488529	3.2915e-06	0	0.219847
RPKG	KO	K01452	-0.488266	3.33643e-06	0.0277829	1.24921
RPKG	KO	K01476	0.488245	3.33991e-06	0.0525841	6.46457
RPKG	KO	K09962	0.482564	3.34337e-06	0	0.253408
RPKG	KO	K01293	-0.482507	3.3535e-06	0	0.371602
RPKG	KO	K13636	-0.488144	3.35736e-06	0.023634	6.56466
RPKG	KO	K04082	0.487921	3.39605e-06	0.0297469	5.38237
RPKG	KO	K10972	-0.481778	3.48662e-06	0	7.51033
RPKG	KO	K16309	0.481592	3.52148e-06	0	0.0690008
RPKG	KO	K09163	-0.487051	3.55138e-06	0.041493	4.62408
RPKG	KO	K02072	-0.486949	3.56987e-06	0.246678	7.14862
RPKG	KO	K01519	-0.48129	3.57858e-06	0	0.160042
RPKG	KO	K11069	0.486868	3.58473e-06	2.91411	8.26526
RPKG	KO	K14153	-0.486484	3.6561e-06	0.00204201	0.224814
RPKG	KO	K03034	0.480707	3.69125e-06	0	0.130306
RPKG	KO	K12057	0.486099	3.72882e-06	0	0.258906
RPKG	KO	K14645	0.485998	3.74818e-06	0.0259083	1.82756
RPKG	KO	K15582	-0.485836	3.77936e-06	0.171294	4.8795
RPKG	KO	K01693	-0.485613	3.82263e-06	0.107087	6.40826
RPKG	KO	K03059	-0.480017	3.82905e-06	0	0.551496
RPKG	KO	K07340	-0.485532	3.83848e-06	0	4.5737
RPKG	KO	K01916	-0.485147	3.91462e-06	0.0802503	4.25612
RPKG	KO	K07934	0.479584	3.91797e-06	0	0.203056
RPKG	KO	K10542	-0.485087	3.92677e-06	0.0526546	6.20218
RPKG	KO	K01347	-0.47945	3.94597e-06	0	0.0408636
RPKG	KO	K10595	-0.484965	3.95118e-06	0	0.0521864
RPKG	KO	K15828	0.479386	3.95928e-06	0	4.81021
RPKG	KO	K03205	-0.484844	3.97573e-06	0.366171	34.4263
RPKG	KO	K03086	-0.484803	3.98394e-06	6.12882	18.8926
RPKG	KO	K14459	0.484742	3.9963e-06	0.00760238	0.318221
RPKG	KO	K16422	-0.479205	3.9974e-06	0	0.0971988
RPKG	KO	K00884	0.484702	4.00455e-06	0.0217558	4.76653
RPKG	KO	K14188	-0.479168	4.00524e-06	0	1.60744
RPKG	KO	K07739	-0.48452	4.04191e-06	0	0.323587
RPKG	KO	K07653	0.484418	4.0628e-06	0.0109083	0.467881
RPKG	KO	K12983	0.484337	4.07959e-06	0.047234	1.75435
RPKG	KO	K11130	-0.478806	4.08268e-06	0	1.13118
RPKG	KO	K05992	-0.478637	4.11929e-06	0	0.204572
RPKG	KO	K15368	0.478631	4.12054e-06	0	0.065216
RPKG	KO	K03641	0.483953	4.16023e-06	0.301667	6.27056
RPKG	KO	K00710	0.483811	4.19032e-06	0.00788058	0.240299
RPKG	KO	K11749	0.483791	4.19463e-06	5.06964	8.41607
RPKG	KO	K01101	-0.483791	4.19463e-06	0.0071138	0.698559
RPKG	KO	K12503	-0.478257	4.20281e-06	0	0.121559
RPKG	KO	K03954	-0.478151	4.22632e-06	0	0.240544
RPKG	KO	K15441	-0.478144	4.22793e-06	0	0.310372
RPKG	KO	K14217	0.478123	4.23245e-06	0	0.243093
RPKG	KO	K09010	0.478054	4.2479e-06	0	0.0556585
RPKG	KO	K03476	0.483406	4.27741e-06	0.0487677	6.8447
RPKG	KO	K07709	0.483345	4.29063e-06	0.043543	6.82399
RPKG	KO	K07732	0.483325	4.29504e-06	0.0189095	0.415465
RPKG	KO	K06410	-0.483122	4.3394e-06	0.0154353	2.28005
RPKG	KO	K07726	-0.483102	4.34386e-06	0.464582	10.9875
RPKG	KO	K13725	0.477582	4.35491e-06	0	0.026905
RPKG	KO	K09090	0.477461	4.38283e-06	0	0.201927
RPKG	KO	K07533	-0.482778	4.4158e-06	0.0777325	2.32717
RPKG	KO	K18475	-0.477317	4.41593e-06	0	0.128724
RPKG	KO	K00282	-0.482697	4.43396e-06	0.0198403	1.81592
RPKG	KO	K08504	0.482555	4.46592e-06	0	0.768779
RPKG	KO	K04607	0.47689	4.51625e-06	0	0.0317147
RPKG	KO	K06298	-0.482272	4.53047e-06	0.0164797	1.50787
RPKG	KO	K03313	0.482069	4.57712e-06	0.424631	7.51755
RPKG	KO	K15382	0.481786	4.6432e-06	0	0.399501
RPKG	KO	K13007	0.481766	4.64795e-06	0.0187655	0.756895
RPKG	KO	K09721	-0.47566	4.81698e-06	0	0.0834926
RPKG	KO	K02521	-0.481017	4.8271e-06	0.0306787	7.7494
RPKG	KO	K07082	0.480855	4.86668e-06	3.69232	7.13049
RPKG	KO	K09712	0.480591	4.93166e-06	0.0277148	2.38449
RPKG	KO	K03526	0.480551	4.94173e-06	3.24681	9.40672
RPKG	KO	K12391	0.480389	4.98219e-06	0	0.0976458
RPKG	KO	K13996	0.480146	5.04348e-06	0.00157302	0.207562
RPKG	KO	K18209	-0.474732	5.05639e-06	0	0.144604
RPKG	KO	K07855	0.474709	5.06244e-06	0	0.0353556
RPKG	KO	K03169	0.480004	5.07956e-06	4.74511	32.6513
RPKG	KO	K03536	0.479761	5.14198e-06	2.71845	9.14625
RPKG	KO	K03931	0.479741	5.14721e-06	0.0372557	10.4592
RPKG	KO	K02355	0.479741	5.14721e-06	10.5205	23.4743
RPKG	KO	K02445	0.4797	5.1577e-06	0.404144	5.32793
RPKG	KO	K03500	-0.47968	5.16295e-06	0.801214	8.98896
RPKG	KO	K09681	-0.479518	5.20512e-06	0.018016	1.27294
RPKG	KO	K08223	0.479437	5.22633e-06	0.314182	4.89683
RPKG	KO	K03826	-0.479417	5.23164e-06	0.216021	4.67286
RPKG	KO	K03672	0.479255	5.27435e-06	0.142439	5.65844
RPKG	KO	K08150	0.479214	5.28508e-06	0.026559	0.435289
RPKG	KO	K11676	-0.473831	5.29942e-06	0	0.227246
RPKG	KO	K08234	-0.479032	5.3336e-06	0.141704	6.77466
RPKG	KO	K16643	-0.473526	5.38404e-06	0	0.182452
RPKG	KO	K01174	-0.478222	5.55441e-06	0.00637389	0.720385
RPKG	KO	K02844	0.478121	5.58261e-06	0.272119	8.15827
RPKG	KO	K02334	-0.477979	5.62231e-06	0.0596824	7.18968
RPKG	KO	K10927	-0.47264	5.63761e-06	0	0.0766402
RPKG	KO	K15716	0.472476	5.68556e-06	0	0.0968749
RPKG	KO	K00003	-0.477615	5.72564e-06	0.146561	7.68891
RPKG	KO	K00567	0.477594	5.73143e-06	2.17547	11.2132
RPKG	KO	K09706	-0.472218	5.7622e-06	0	0.964271
RPKG	KO	K09584	0.477473	5.7663e-06	0.00294835	0.425545
RPKG	KO	K10744	0.471816	5.88329e-06	0	0.24311
RPKG	KO	K03128	0.477007	5.90183e-06	0.00244169	0.343589
RPKG	KO	K16330	-0.471681	5.92439e-06	0	0.0624117
RPKG	KO	K00507	0.476805	5.96169e-06	0.0035918	0.553232
RPKG	KO	K15634	-0.476602	6.02212e-06	1.9995	8.16898
RPKG	KO	K14109	-0.471302	6.04142e-06	0	0.0449135
RPKG	KO	K05826	-0.471189	6.07688e-06	0	3.08779
RPKG	KO	K16784	-0.471006	6.13454e-06	0	0.254964
[truncated: 36,598 more rows]
