# Supplementary material for: Average genome size estimation improves comparative metagenomics and sheds light on the functional ecology of the human microbiome
Source: Genome Biol. 2015 Mar 25;16(1):51. doi: 10.1186/s13059-015-0611-7 (PMC4389708; doi:10.1186/s13059-015-0611-7)
Supplement: Additional file 15: — A table listing BRITE functional categories that were enriched for KOs significantly correlated (either positively or negatively) with AGS across HMP stool samples. [file 13059_2015_611_MOESM15_ESM.xlsx]

## Sheet: Sheet1
Hypergeometric enrichment test results. Functions within the BRITE hierarchy were tested for enrichment for genes (KOs) that were correlated with AGS This was performed separately for genes that were positively correlated and genes that were negatively correlated Functional level "C" are KEGG pathways and pathway identifiers are listed
Abundance metric	BRITE level	Function	Positive or negatively correlated KOs	Number of correlated KOs in category	Number of total correlated KOs	Number of KOs not correlated	Number of total Kos in category	P-value	FDR adjusted P-value
RPKG	A	Cellular Processes	neg	3	332	15634	1147	1	1
RPKG	A	Human Diseases	neg	15	332	15634	1907	0.999999	1
RPKG	A	Genetic Information Processing	neg	20	332	15634	1248	0.912906	1
RPKG	A	Environmental Information Processing	neg	46	332	15634	2506	0.843402	1
RPKG	A	Organismal Systems	neg	6	332	15634	1726	1	1
RPKG	A	Metabolism	neg	80	332	15634	3746	0.412697	1
RPKG	B	Membrane transport	neg	33	332	15634	572	1.2235e-07	1.03998e-05
RPKG	B	Drug resistance	neg	6	332	15634	44	0.000280149	0.00694057
RPKG	B	Carbohydrate metabolism	neg	27	332	15634	783	0.0070665	0.106404
RPKG	B	Glycan biosynthesis and metabolism	neg	12	332	15634	295	0.0209333	0.2478
RPKG	B	Nucleotide metabolism	neg	11	332	15634	311	0.0611058	0.576448
RPKG	B	Overview	neg	20	332	15634	676	0.0722941	0.62704
RPKG	B	Amino acid metabolism	neg	19	332	15634	668	0.104348	0.877447
RPKG	B	Transport and catabolism	neg	0	332	15634	398	1	1
RPKG	B	Cell motility	neg	0	332	15634	198	1	1
RPKG	B	Cellular commiunity	neg	0	332	15634	344	1	1
RPKG	B	Cell growth and death	neg	3	332	15634	372	0.984719	1
RPKG	B	Substance dependence	neg	0	332	15634	142	1	1
RPKG	B	Cardiovascular diseases	neg	1	332	15634	121	0.9221	1
RPKG	B	Cancers	neg	1	332	15634	677	1	1
RPKG	B	Neurodegenerative diseases	neg	2	332	15634	281	0.981703	1
RPKG	B	Immune diseases	neg	1	332	15634	183	0.979095	1
RPKG	B	Infectious diseases	neg	4	332	15634	1034	1	1
RPKG	B	Endocrine and metabolic diseases	neg	0	332	15634	183	1	1
RPKG	B	Transcription	neg	1	332	15634	200	0.985439	1
RPKG	B	Translation	neg	5	332	15634	420	0.939674	1
RPKG	B	Replication and repair	neg	6	332	15634	212	0.279737	1
RPKG	B	Folding, sorting and degradation	neg	8	332	15634	463	0.750993	1
RPKG	B	Signal transduction	neg	15	332	15634	1611	0.999944	1
RPKG	B	Signaling molecules and interaction	neg	0	332	15634	626	1	1
RPKG	B	Development	neg	0	332	15634	193	1	1
RPKG	B	Digestive system	neg	2	332	15634	259	0.972717	1
RPKG	B	Endocrine system	neg	2	332	15634	497	0.999707	1
RPKG	B	Excretory system	neg	1	332	15634	101	0.881056	1
RPKG	B	Environmental adaptation	neg	0	332	15634	160	1	1
RPKG	B	Sensory system	neg	0	332	15634	112	1	1
RPKG	B	Immune system	neg	1	332	15634	632	0.999999	1
RPKG	B	Nervous system	neg	1	332	15634	334	0.99917	1
RPKG	B	Circulatory system	neg	0	332	15634	177	1	1
RPKG	B	Metabolism of terpenoids and polyketides	neg	5	332	15634	297	0.743239	1
RPKG	B	Lipid metabolism	neg	9	332	15634	427	0.531122	1
RPKG	B	Energy metabolism	neg	10	332	15634	678	0.902565	1
RPKG	B	Metabolism of other amino acids	neg	4	332	15634	169	0.468166	1
RPKG	B	Metabolism of cofactors and vitamins	neg	7	332	15634	428	0.790507	1
RPKG	B	Xenobiotics biodegradation and metabolism	neg	5	332	15634	348	0.85319	1
RPKG	B	Biosynthesis of other secondary metabolites	neg	1	332	15634	135	0.942093	1
RPKG	C	ko00550	neg	12	332	15634	38	8.94218e-12	9.50107e-10
RPKG	C	ko02010	neg	27	332	15634	432	3.85593e-07	2.3411e-05
RPKG	C	ko00620	neg	11	332	15634	86	1.62267e-06	7.25933e-05
RPKG	C	ko00312	neg	6	332	15634	44	0.000280149	0.00694057
RPKG	C	ko00640	neg	7	332	15634	79	0.00126963	0.025695
RPKG	C	ko00650	neg	6	332	15634	77	0.00531271	0.0868423
RPKG	C	ko00253	neg	2	332	15634	6	0.00611854	0.0945592
RPKG	C	ko00330	neg	8	332	15634	131	0.0060938	0.0945592
RPKG	C	ko00010	neg	6	332	15634	87	0.00953067	0.137306
RPKG	C	ko00730	neg	3	332	15634	23	0.0115932	0.157716
RPKG	C	ko00061	neg	3	332	15634	29	0.021833	0.25422
RPKG	C	ko03060	neg	3	332	15634	38	0.044008	0.461812
RPKG	C	ko01230	neg	9	332	15634	224	0.0449987	0.46645
RPKG	C	ko00633	neg	2	332	15634	17	0.0477351	0.483034
RPKG	C	ko00240	neg	7	332	15634	164	0.0556754	0.55028
RPKG	C	ko00520	neg	6	332	15634	132	0.0576532	0.556878
RPKG	C	ko04122	neg	2	332	15634	21	0.0698406	0.616074
RPKG	C	ko03070	neg	4	332	15634	74	0.0681502	0.616074
RPKG	C	ko00720	neg	5	332	15634	106	0.070249	0.616074
RPKG	C	ko00020	neg	3	332	15634	55	0.106326	0.877447
RPKG	C	ko00970	neg	3	332	15634	56	0.110707	0.904815
RPKG	C	ko00450	neg	2	332	15634	28	0.114507	0.91479
RPKG	C	ko00040	neg	3	332	15634	57	0.115156	0.91479
RPKG	C	ko02020	neg	12	332	15634	393	0.119737	0.942374
RPKG	C	ko04144	neg	0	332	15634	142	1	1
RPKG	C	ko04145	neg	0	332	15634	88	1	1
RPKG	C	ko04146	neg	0	332	15634	71	1	1
RPKG	C	ko04140	neg	0	332	15634	20	1	1
RPKG	C	ko04142	neg	0	332	15634	98	1	1
RPKG	C	ko02030	neg	0	332	15634	26	1	1
RPKG	C	ko04810	neg	0	332	15634	136	1	1
RPKG	C	ko02040	neg	0	332	15634	41	1	1
RPKG	C	ko04540	neg	0	332	15634	55	1	1
RPKG	C	ko04530	neg	0	332	15634	70	1	1
RPKG	C	ko04550	neg	0	332	15634	103	1	1
RPKG	C	ko04520	neg	0	332	15634	58	1	1
RPKG	C	ko04510	neg	0	332	15634	129	1	1
RPKG	C	ko04113	neg	1	332	15634	97	0.870558	1
RPKG	C	ko04112	neg	1	332	15634	31	0.479016	1
RPKG	C	ko04111	neg	2	332	15634	119	0.711796	1
RPKG	C	ko04110	neg	2	332	15634	107	0.655553	1
RPKG	C	ko04115	neg	0	332	15634	56	1	1
RPKG	C	ko04114	neg	0	332	15634	76	1	1
RPKG	C	ko04210	neg	0	332	15634	64	1	1
RPKG	C	ko05034	neg	0	332	15634	76	1	1
RPKG	C	ko05033	neg	0	332	15634	27	1	1
RPKG	C	ko05032	neg	0	332	15634	57	1	1
RPKG	C	ko05031	neg	0	332	15634	43	1	1
RPKG	C	ko05030	neg	0	332	15634	38	1	1
RPKG	C	ko05414	neg	0	332	15634	74	1	1
RPKG	C	ko05416	neg	1	332	15634	34	0.510908	1
RPKG	C	ko05410	neg	0	332	15634	68	1	1
RPKG	C	ko05412	neg	0	332	15634	59	1	1
RPKG	C	ko05215	neg	0	332	15634	69	1	1
RPKG	C	ko05214	neg	0	332	15634	44	1	1
RPKG	C	ko05222	neg	0	332	15634	59	1	1
RPKG	C	ko05223	neg	0	332	15634	43	1	1
RPKG	C	ko05220	neg	0	332	15634	56	1	1
RPKG	C	ko05221	neg	0	332	15634	44	1	1
RPKG	C	ko05213	neg	0	332	15634	38	1	1
RPKG	C	ko05216	neg	0	332	15634	27	1	1
RPKG	C	ko05218	neg	0	332	15634	41	1	1
RPKG	C	ko05217	neg	0	332	15634	42	1	1
RPKG	C	ko05211	neg	0	332	15634	50	1	1
RPKG	C	ko05219	neg	1	332	15634	34	0.510908	1
RPKG	C	ko05205	neg	0	332	15634	150	1	1
RPKG	C	ko05204	neg	0	332	15634	30	1	1
RPKG	C	ko05230	neg	0	332	15634	45	1	1
RPKG	C	ko05206	neg	0	332	15634	114	1	1
RPKG	C	ko05210	neg	0	332	15634	47	1	1
RPKG	C	ko05200	neg	0	332	15634	299	1	1
RPKG	C	ko05212	neg	0	332	15634	51	1	1
RPKG	C	ko05202	neg	0	332	15634	141	1	1
RPKG	C	ko05203	neg	0	332	15634	132	1	1
RPKG	C	ko05010	neg	2	332	15634	141	0.794949	1
RPKG	C	ko05012	neg	0	332	15634	121	1	1
RPKG	C	ko05020	neg	0	332	15634	28	1	1
RPKG	C	ko05014	neg	0	332	15634	42	1	1
RPKG	C	ko05016	neg	0	332	15634	149	1	1
RPKG	C	ko05340	neg	0	332	15634	35	1	1
RPKG	C	ko05323	neg	1	332	15634	61	0.723144	1
RPKG	C	ko05322	neg	0	332	15634	45	1	1
RPKG	C	ko05321	neg	0	332	15634	52	1	1
RPKG	C	ko05320	neg	0	332	15634	25	1	1
RPKG	C	ko05330	neg	0	332	15634	22	1	1
RPKG	C	ko05310	neg	0	332	15634	20	1	1
RPKG	C	ko05332	neg	0	332	15634	18	1	1
RPKG	C	ko05120	neg	0	332	15634	89	1	1
RPKG	C	ko05100	neg	2	332	15634	66	0.400222	1
RPKG	C	ko05143	neg	0	332	15634	34	1	1
RPKG	C	ko05142	neg	0	332	15634	80	1	1
RPKG	C	ko05140	neg	0	332	15634	52	1	1
RPKG	C	ko05146	neg	1	332	15634	70	0.771029	1
RPKG	C	ko05145	neg	0	332	15634	86	1	1
RPKG	C	ko05144	neg	0	332	15634	61	1	1
RPKG	C	ko05152	neg	0	332	15634	128	1	1
RPKG	C	ko05110	neg	1	332	15634	46	0.620157	1
RPKG	C	ko05111	neg	1	332	15634	39	0.559793	1
RPKG	C	ko05150	neg	0	332	15634	60	1	1
RPKG	C	ko05134	neg	0	332	15634	64	1	1
RPKG	C	ko05132	neg	0	332	15634	78	1	1
RPKG	C	ko05133	neg	0	332	15634	72	1	1
RPKG	C	ko05130	neg	0	332	15634	37	1	1
RPKG	C	ko05131	neg	0	332	15634	58	1	1
RPKG	C	ko05164	neg	0	332	15634	110	1	1
RPKG	C	ko05166	neg	0	332	15634	201	1	1
RPKG	C	ko05161	neg	0	332	15634	110	1	1
RPKG	C	ko05160	neg	0	332	15634	76	1	1
RPKG	C	ko05162	neg	0	332	15634	103	1	1
RPKG	C	ko05169	neg	0	332	15634	149	1	1
RPKG	C	ko05168	neg	0	332	15634	125	1	1
RPKG	C	ko04932	neg	0	332	15634	123	1	1
RPKG	C	ko04940	neg	0	332	15634	24	1	1
RPKG	C	ko04930	neg	0	332	15634	35	1	1
RPKG	C	ko04950	neg	0	332	15634	25	1	1
RPKG	C	ko03022	neg	0	332	15634	35	1	1
RPKG	C	ko03020	neg	1	332	15634	51	0.65815	1
RPKG	C	ko03040	neg	0	332	15634	114	1	1
RPKG	C	ko03013	neg	1	332	15634	129	0.934242	1
RPKG	C	ko03008	neg	0	332	15634	76	1	1
RPKG	C	ko03010	neg	1	332	15634	139	0.9468	1
RPKG	C	ko03015	neg	0	332	15634	59	1	1
RPKG	C	ko03440	neg	2	332	15634	59	0.348047	1
RPKG	C	ko03450	neg	1	332	15634	19	0.329333	1
RPKG	C	ko03030	neg	2	332	15634	51	0.286731	1
RPKG	C	ko03420	neg	0	332	15634	48	1	1
RPKG	C	ko03460	neg	0	332	15634	54	1	1
RPKG	C	ko03430	neg	1	332	15634	45	0.612067	1
RPKG	C	ko03410	neg	2	332	15634	41	0.209552	1
RPKG	C	ko04141	neg	0	332	15634	139	1	1
RPKG	C	ko03018	neg	1	332	15634	78	0.806612	1
RPKG	C	ko03050	neg	0	332	15634	48	1	1
RPKG	C	ko04120	neg	1	332	15634	124	0.926895	1
RPKG	C	ko04130	neg	1	332	15634	34	0.510908	1
RPKG	C	ko04022	neg	1	332	15634	114	0.909657	1
RPKG	C	ko04066	neg	1	332	15634	69	0.766145	1
RPKG	C	ko04064	neg	0	332	15634	84	1	1
RPKG	C	ko04068	neg	1	332	15634	97	0.870558	1
RPKG	C	ko04630	neg	0	332	15634	122	1	1
RPKG	C	ko04024	neg	0	332	15634	141	1	1
RPKG	C	ko04020	neg	1	332	15634	138	0.94566	1
RPKG	C	ko04340	neg	0	332	15634	40	1	1
RPKG	C	ko04070	neg	0	332	15634	39	1	1
RPKG	C	ko04014	neg	1	332	15634	145	0.953155	1
RPKG	C	ko04015	neg	1	332	15634	135	0.942093	1
RPKG	C	ko04012	neg	0	332	15634	63	1	1
RPKG	C	ko04013	neg	0	332	15634	17	1	1
RPKG	C	ko04010	neg	0	332	15634	188	1	1
RPKG	C	ko04011	neg	0	332	15634	38	1	1
RPKG	C	ko04391	neg	0	332	15634	50	1	1
RPKG	C	ko04390	neg	0	332	15634	103	1	1
RPKG	C	ko04668	neg	0	332	15634	83	1	1
RPKG	C	ko04310	neg	0	332	15634	95	1	1
RPKG	C	ko04152	neg	1	332	15634	75	0.793965	1
RPKG	C	ko04151	neg	2	332	15634	219	0.94446	1
RPKG	C	ko04150	neg	0	332	15634	37	1	1
RPKG	C	ko04350	neg	0	332	15634	60	1	1
RPKG	C	ko04370	neg	0	332	15634	34	1	1
RPKG	C	ko04330	neg	0	332	15634	28	1	1
RPKG	C	ko04075	neg	0	332	15634	41	1	1
RPKG	C	ko02060	neg	2	332	15634	67	0.407521	1
RPKG	C	ko04080	neg	0	332	15634	284	1	1
RPKG	C	ko04060	neg	0	332	15634	217	1	1
RPKG	C	ko04512	neg	0	332	15634	48	1	1
RPKG	C	ko04514	neg	0	332	15634	92	1	1
RPKG	C	ko04320	neg	0	332	15634	24	1	1
RPKG	C	ko04380	neg	0	332	15634	98	1	1
RPKG	C	ko04360	neg	0	332	15634	81	1	1
RPKG	C	ko04971	neg	0	332	15634	45	1	1
RPKG	C	ko04970	neg	0	332	15634	57	1	1
RPKG	C	ko04973	neg	0	332	15634	19	1	1
RPKG	C	ko04972	neg	1	332	15634	65	0.745549	1
RPKG	C	ko04975	neg	0	332	15634	25	1	1
RPKG	C	ko04974	neg	0	332	15634	51	1	1
RPKG	C	ko04977	neg	0	332	15634	21	1	1
RPKG	C	ko04976	neg	0	332	15634	59	1	1
RPKG	C	ko04978	neg	1	332	15634	30	0.467931	1
RPKG	C	ko04919	neg	0	332	15634	74	1	1
RPKG	C	ko04918	neg	0	332	15634	45	1	1
RPKG	C	ko04913	neg	0	332	15634	36	1	1
RPKG	C	ko04912	neg	0	332	15634	58	1	1
RPKG	C	ko04911	neg	0	332	15634	63	1	1
RPKG	C	ko04910	neg	1	332	15634	82	0.822278	1
RPKG	C	ko04917	neg	0	332	15634	54	1	1
RPKG	C	ko03320	neg	1	332	15634	55	0.685798	1
RPKG	C	ko04915	neg	0	332	15634	64	1	1
RPKG	C	ko04914	neg	1	332	15634	59	0.711215	1
RPKG	C	ko04920	neg	1	332	15634	49	0.64343	1
RPKG	C	ko04921	neg	0	332	15634	106	1	1
RPKG	C	ko04614	neg	0	332	15634	17	1	1
RPKG	C	ko04916	neg	0	332	15634	64	1	1
RPKG	C	ko04966	neg	0	332	15634	17	1	1
RPKG	C	ko04964	neg	1	332	15634	14	0.254954	1
RPKG	C	ko04962	neg	0	332	15634	32	1	1
RPKG	C	ko04960	neg	0	332	15634	24	1	1
RPKG	C	ko04961	neg	0	332	15634	27	1	1
RPKG	C	ko04711	neg	0	332	15634	8	1	1
RPKG	C	ko04710	neg	0	332	15634	22	1	1
RPKG	C	ko04713	neg	0	332	15634	69	1	1
RPKG	C	ko04712	neg	0	332	15634	24	1	1
RPKG	C	ko04626	neg	0	332	15634	44	1	1
RPKG	C	ko04742	neg	0	332	15634	22	1	1
RPKG	C	ko04740	neg	0	332	15634	15	1	1
RPKG	C	ko04750	neg	0	332	15634	64	1	1
RPKG	C	ko04744	neg	0	332	15634	16	1	1
RPKG	C	ko04745	neg	0	332	15634	17	1	1
RPKG	C	ko04650	neg	0	332	15634	76	1	1
RPKG	C	ko04640	neg	1	332	15634	72	0.780494	1
RPKG	C	ko04672	neg	0	332	15634	36	1	1
RPKG	C	ko04664	neg	0	332	15634	40	1	1
RPKG	C	ko04670	neg	0	332	15634	65	1	1
RPKG	C	ko04666	neg	0	332	15634	55	1	1
RPKG	C	ko04660	neg	0	332	15634	82	1	1
RPKG	C	ko04662	neg	0	332	15634	51	1	1
RPKG	C	ko04062	neg	0	332	15634	130	1	1
RPKG	C	ko04621	neg	0	332	15634	48	1	1
RPKG	C	ko04620	neg	0	332	15634	73	1	1
RPKG	C	ko04623	neg	0	332	15634	45	1	1
RPKG	C	ko04622	neg	0	332	15634	52	1	1
RPKG	C	ko04610	neg	1	332	15634	69	0.766145	1
RPKG	C	ko04611	neg	0	332	15634	79	1	1
RPKG	C	ko04612	neg	0	332	15634	40	1	1
RPKG	C	ko04723	neg	1	332	15634	68	0.761158	1
RPKG	C	ko04728	neg	0	332	15634	77	1	1
RPKG	C	ko04724	neg	0	332	15634	79	1	1
RPKG	C	ko04725	neg	0	332	15634	81	1	1
RPKG	C	ko04726	neg	0	332	15634	75	1	1
RPKG	C	ko04727	neg	0	332	15634	59	1	1
RPKG	C	ko04720	neg	0	332	15634	40	1	1
RPKG	C	ko04721	neg	0	332	15634	39	1	1
RPKG	C	ko04722	neg	0	332	15634	88	1	1
RPKG	C	ko04730	neg	0	332	15634	40	1	1
RPKG	C	ko04261	neg	0	332	15634	89	1	1
RPKG	C	ko04260	neg	0	332	15634	59	1	1
RPKG	C	ko04270	neg	0	332	15634	89	1	1
RPKG	C	ko00230	neg	7	332	15634	254	0.27797	1
RPKG	C	ko01051	neg	0	332	15634	15	1	1
RPKG	C	ko01054	neg	0	332	15634	26	1	1
RPKG	C	ko01053	neg	0	332	15634	29	1	1
RPKG	C	ko01052	neg	0	332	15634	22	1	1
RPKG	C	ko01055	neg	0	332	15634	4	1	1
RPKG	C	ko00981	neg	0	332	15634	12	1	1
RPKG	C	ko01057	neg	0	332	15634	6	1	1
RPKG	C	ko01056	neg	0	332	15634	5	1	1
RPKG	C	ko00522	neg	0	332	15634	11	1	1
RPKG	C	ko00523	neg	0	332	15634	8	1	1
RPKG	C	ko00908	neg	0	332	15634	6	1	1
RPKG	C	ko00909	neg	0	332	15634	26	1	1
RPKG	C	ko00281	neg	0	332	15634	16	1	1
RPKG	C	ko00904	neg	0	332	15634	16	1	1
RPKG	C	ko00905	neg	0	332	15634	8	1	1
RPKG	C	ko00906	neg	1	332	15634	39	0.559793	1
RPKG	C	ko00900	neg	2	332	15634	49	0.271258	1
RPKG	C	ko00902	neg	0	332	15634	5	1	1
RPKG	C	ko00903	neg	0	332	15634	14	1	1
RPKG	C	ko00513	neg	0	332	15634	48	1	1
RPKG	C	ko00512	neg	0	332	15634	11	1	1
RPKG	C	ko00511	neg	0	332	15634	17	1	1
RPKG	C	ko00510	neg	0	332	15634	42	1	1
RPKG	C	ko00563	neg	0	332	15634	25	1	1
RPKG	C	ko00514	neg	0	332	15634	30	1	1
RPKG	C	ko00603	neg	0	332	15634	14	1	1
RPKG	C	ko00534	neg	0	332	15634	22	1	1
RPKG	C	ko00601	neg	0	332	15634	25	1	1
RPKG	C	ko00531	neg	0	332	15634	14	1	1
RPKG	C	ko00533	neg	0	332	15634	14	1	1
RPKG	C	ko00532	neg	0	332	15634	18	1	1
RPKG	C	ko00604	neg	0	332	15634	13	1	1
RPKG	C	ko00540	neg	0	332	15634	34	1	1
RPKG	C	ko00071	neg	1	332	15634	49	0.64343	1
RPKG	C	ko00564	neg	3	332	15634	100	0.345076	1
RPKG	C	ko00565	neg	0	332	15634	25	1	1
RPKG	C	ko00100	neg	0	332	15634	30	1	1
RPKG	C	ko00561	neg	3	332	15634	66	0.15796	1
RPKG	C	ko00140	neg	0	332	15634	41	1	1
RPKG	C	ko00592	neg	0	332	15634	21	1	1
RPKG	C	ko00591	neg	0	332	15634	22	1	1
RPKG	C	ko00600	neg	0	332	15634	38	1	1
RPKG	C	ko00062	neg	0	332	15634	22	1	1
RPKG	C	ko00072	neg	1	332	15634	8	0.154768	1
RPKG	C	ko00073	neg	0	332	15634	10	1	1
RPKG	C	ko01040	neg	0	332	15634	30	1	1
RPKG	C	ko00590	neg	0	332	15634	39	1	1
RPKG	C	ko00120	neg	0	332	15634	17	1	1
RPKG	C	ko00121	neg	0	332	15634	2	1	1
RPKG	C	ko01200	neg	9	332	15634	304	0.183774	1
RPKG	C	ko01212	neg	3	332	15634	68	0.168064	1
RPKG	C	ko01220	neg	2	332	15634	147	0.81362	1
RPKG	C	ko01210	neg	3	332	15634	68	0.168064	1
RPKG	C	ko00680	neg	3	332	15634	153	0.62002	1
RPKG	C	ko00920	neg	0	332	15634	68	1	1
RPKG	C	ko00710	neg	1	332	15634	37	0.540853	1
RPKG	C	ko00196	neg	0	332	15634	39	1	1
RPKG	C	ko00195	neg	0	332	15634	58	1	1
RPKG	C	ko00910	neg	1	332	15634	56	0.692354	1
RPKG	C	ko00190	neg	2	332	15634	212	0.937252	1
RPKG	C	ko00471	neg	0	332	15634	6	1	1
RPKG	C	ko00472	neg	0	332	15634	3	1	1
RPKG	C	ko00460	neg	0	332	15634	18	1	1
RPKG	C	ko00410	neg	1	332	15634	39	0.559793	1
RPKG	C	ko00480	neg	0	332	15634	39	1	1
RPKG	C	ko00440	neg	0	332	15634	19	1	1
RPKG	C	ko00473	neg	0	332	15634	5	1	1
RPKG	C	ko00430	neg	1	332	15634	21	0.356969	1
RPKG	C	ko00750	neg	1	332	15634	16	0.285645	1
RPKG	C	ko00760	neg	1	332	15634	50	0.650868	1
RPKG	C	ko00770	neg	0	332	15634	33	1	1
RPKG	C	ko00830	neg	0	332	15634	44	1	1
RPKG	C	ko00780	neg	0	332	15634	20	1	1
RPKG	C	ko00790	neg	1	332	15634	40	0.56897	1
RPKG	C	ko00740	neg	0	332	15634	31	1	1
RPKG	C	ko00785	neg	0	332	15634	4	1	1
RPKG	C	ko00670	neg	1	332	15634	30	0.467931	1
RPKG	C	ko00860	neg	0	332	15634	104	1	1
RPKG	C	ko00130	neg	0	332	15634	47	1	1
RPKG	C	ko00625	neg	1	332	15634	26	0.421191	1
RPKG	C	ko00624	neg	0	332	15634	23	1	1
RPKG	C	ko00627	neg	0	332	15634	63	1	1
RPKG	C	ko00626	neg	1	332	15634	21	0.356969	1
RPKG	C	ko00621	neg	0	332	15634	18	1	1
RPKG	C	ko00623	neg	0	332	15634	37	1	1
RPKG	C	ko00622	neg	0	332	15634	28	1	1
RPKG	C	ko00351	neg	0	332	15634	4	1	1
RPKG	C	ko00643	neg	0	332	15634	17	1	1
RPKG	C	ko00642	neg	0	332	15634	15	1	1
RPKG	C	ko00984	neg	0	332	15634	14	1	1
RPKG	C	ko00980	neg	0	332	15634	28	1	1
RPKG	C	ko00982	neg	0	332	15634	19	1	1
RPKG	C	ko00983	neg	1	332	15634	21	0.356969	1
RPKG	C	ko00791	neg	0	332	15634	12	1	1
RPKG	C	ko00362	neg	1	332	15634	86	0.836678	1
RPKG	C	ko00363	neg	0	332	15634	11	1	1
RPKG	C	ko00364	neg	0	332	15634	13	1	1
RPKG	C	ko00365	neg	0	332	15634	2	1	1
RPKG	C	ko00361	neg	0	332	15634	36	1	1
RPKG	C	ko00930	neg	0	332	15634	14	1	1
RPKG	C	ko00360	neg	0	332	15634	69	1	1
RPKG	C	ko00350	neg	1	332	15634	64	0.740123	1
RPKG	C	ko00310	neg	1	332	15634	63	0.734582	1
RPKG	C	ko00250	neg	1	332	15634	62	0.728924	1
RPKG	C	ko00290	neg	0	332	15634	17	1	1
RPKG	C	ko00300	neg	1	332	15634	47	0.628078	1
RPKG	C	ko00280	neg	2	332	15634	65	0.39288	1
RPKG	C	ko00400	neg	2	332	15634	68	0.414777	1
RPKG	C	ko00270	neg	3	332	15634	79	0.226499	1
RPKG	C	ko00340	neg	0	332	15634	39	1	1
RPKG	C	ko00260	neg	3	332	15634	88	0.276758	1
RPKG	C	ko00380	neg	0	332	15634	63	1	1
RPKG	C	ko00521	neg	0	332	15634	17	1	1
RPKG	C	ko00524	neg	0	332	15634	3	1	1
RPKG	C	ko00232	neg	0	332	15634	5	1	1
RPKG	C	ko00231	neg	0	332	15634	0	1	1
RPKG	C	ko00401	neg	0	332	15634	11	1	1
RPKG	C	ko00403	neg	0	332	15634	2	1	1
RPKG	C	ko00402	neg	0	332	15634	4	1	1
RPKG	C	ko00940	neg	0	332	15634	23	1	1
RPKG	C	ko00941	neg	0	332	15634	14	1	1
RPKG	C	ko00942	neg	0	332	15634	2	1	1
RPKG	C	ko00943	neg	0	332	15634	5	1	1
RPKG	C	ko00944	neg	0	332	15634	6	1	1
RPKG	C	ko00945	neg	0	332	15634	5	1	1
RPKG	C	ko00311	neg	0	332	15634	13	1	1
RPKG	C	ko01058	neg	0	332	15634	0	1	1
RPKG	C	ko00960	neg	1	332	15634	19	0.329333	1
RPKG	C	ko00966	neg	0	332	15634	9	1	1
RPKG	C	ko00332	neg	0	332	15634	5	1	1
RPKG	C	ko00331	neg	0	332	15634	1	1	1
RPKG	C	ko00965	neg	0	332	15634	4	1	1
RPKG	C	ko00901	neg	0	332	15634	2	1	1
RPKG	C	ko00950	neg	0	332	15634	17	1	1
RPKG	C	ko00254	neg	0	332	15634	2	1	1
RPKG	C	ko00500	neg	4	332	15634	94	0.132281	1
RPKG	C	ko00660	neg	0	332	15634	20	1	1
RPKG	C	ko00030	neg	2	332	15634	72	0.443344	1
RPKG	C	ko00630	neg	0	332	15634	71	1	1
RPKG	C	ko00052	neg	1	332	15634	72	0.780494	1
RPKG	C	ko00053	neg	0	332	15634	37	1	1
RPKG	C	ko00051	neg	1	332	15634	85	0.833191	1
RPKG	C	ko00562	neg	0	332	15634	53	1	1
RPKG	A	Metabolism	pos	520	1376	14590	3746	0	0
RPKG	A	Cellular Processes	pos	54	1376	14590	1147	1	1
RPKG	A	Human Diseases	pos	78	1376	14590	1907	1	1
RPKG	A	Genetic Information Processing	pos	98	1376	14590	1248	0.855025	1
RPKG	A	Environmental Information Processing	pos	174	1376	14590	2506	0.999628	1
RPKG	A	Organismal Systems	pos	48	1376	14590	1726	1	1
RPKG	B	Overview	pos	128	1376	14590	676	0	0
RPKG	B	Metabolism of cofactors and vitamins	pos	101	1376	14590	428	0	0
RPKG	B	Amino acid metabolism	pos	128	1376	14590	668	0	0
RPKG	B	Carbohydrate metabolism	pos	151	1376	14590	783	0	0
RPKG	B	Glycan biosynthesis and metabolism	pos	52	1376	14590	295	4.95269e-07	2.69484e-05
RPKG	B	Nucleotide metabolism	pos	43	1376	14590	311	0.00133501	0.0263896
RPKG	B	Metabolism of other amino acids	pos	26	1376	14590	169	0.00266385	0.0471724
RPKG	B	Energy metabolism	pos	79	1376	14590	678	0.00345174	0.0598771
RPKG	B	Drug resistance	pos	9	1376	14590	44	0.0114604	0.157716
RPKG	B	Biosynthesis of other secondary metabolites	pos	20	1376	14590	135	0.0116895	0.157716
RPKG	B	Replication and repair	pos	25	1376	14590	212	0.0671155	0.613421
RPKG	B	Transport and catabolism	pos	29	1376	14590	398	0.853774	1
RPKG	B	Cell motility	pos	6	1376	14590	198	0.999595	1
RPKG	B	Cellular commiunity	pos	7	1376	14590	344	1	1
RPKG	B	Cell growth and death	pos	19	1376	14590	372	0.996571	1
RPKG	B	Substance dependence	pos	3	1376	14590	142	0.999726	1
RPKG	B	Cardiovascular diseases	pos	6	1376	14590	121	0.955148	1
RPKG	B	Cancers	pos	23	1376	14590	677	1	1
RPKG	B	Neurodegenerative diseases	pos	7	1376	14590	281	0.999995	1
RPKG	B	Immune diseases	pos	2	1376	14590	183	0.999999	1
RPKG	B	Infectious diseases	pos	36	1376	14590	1034	1	1
RPKG	B	Endocrine and metabolic diseases	pos	5	1376	14590	183	0.999702	1
RPKG	B	Transcription	pos	15	1376	14590	200	0.750459	1
RPKG	B	Translation	pos	23	1376	14590	420	0.994618	1
RPKG	B	Folding, sorting and degradation	pos	38	1376	14590	463	0.649979	1
RPKG	B	Signal transduction	pos	144	1376	14590	1611	0.328335	1
RPKG	B	Membrane transport	pos	29	1376	14590	572	0.99963	1
RPKG	B	Signaling molecules and interaction	pos	10	1376	14590	626	1	1
RPKG	B	Development	pos	1	1376	14590	193	1	1
RPKG	B	Digestive system	pos	7	1376	14590	259	0.999976	1
RPKG	B	Endocrine system	pos	21	1376	14590	497	0.999964	1
RPKG	B	Excretory system	pos	1	1376	14590	101	0.999892	1
RPKG	B	Environmental adaptation	pos	5	1376	14590	160	0.998544	1
RPKG	B	Sensory system	pos	2	1376	14590	112	0.999536	1
RPKG	B	Immune system	pos	11	1376	14590	632	1	1
RPKG	B	Nervous system	pos	13	1376	14590	334	0.999804	1
RPKG	B	Circulatory system	pos	5	1376	14590	177	0.999546	1
RPKG	B	Metabolism of terpenoids and polyketides	pos	19	1376	14590	297	0.935847	1
RPKG	B	Lipid metabolism	pos	39	1376	14590	427	0.37531	1
RPKG	B	Xenobiotics biodegradation and metabolism	pos	23	1376	14590	348	0.930536	1
RPKG	C	ko02020	pos	105	1376	14590	393	0	0
RPKG	C	ko01230	pos	74	1376	14590	224	0	0
RPKG	C	ko00531	pos	10	1376	14590	14	1.58868e-08	1.50042e-06
RPKG	C	ko00040	pos	19	1376	14590	57	1.38482e-07	1.07009e-05
RPKG	C	ko00540	pos	14	1376	14590	34	3.12183e-07	2.2113e-05
RPKG	C	ko00340	pos	15	1376	14590	39	3.4318e-07	2.24387e-05
RPKG	C	ko00051	pos	23	1376	14590	85	5.07265e-07	2.69484e-05
RPKG	C	ko01200	pos	53	1376	14590	304	5.50216e-07	2.75108e-05
RPKG	C	ko00250	pos	19	1376	14590	62	6.12919e-07	2.89434e-05
RPKG	C	ko00780	pos	10	1376	14590	20	1.80732e-06	7.6811e-05
RPKG	C	ko00400	pos	19	1376	14590	68	2.90739e-06	0.00011768
RPKG	C	ko00290	pos	9	1376	14590	17	3.28273e-06	0.000126833
RPKG	C	ko00770	pos	12	1376	14590	33	1.02341e-05	0.000362459
RPKG	C	ko00020	pos	16	1376	14590	55	9.9192e-06	0.000362459
RPKG	C	ko01210	pos	18	1376	14590	68	1.20834e-05	0.000410835
RPKG	C	ko00520	pos	27	1376	14590	132	1.84984e-05	0.000604756
RPKG	C	ko00670	pos	11	1376	14590	30	2.19227e-05	0.000690158
RPKG	C	ko00511	pos	8	1376	14590	17	3.56921e-05	0.00104615
RPKG	C	ko00521	pos	8	1376	14590	17	3.56921e-05	0.00104615
RPKG	C	ko00260	pos	20	1376	14590	88	4.59895e-05	0.00130304
RPKG	C	ko00750	pos	7	1376	14590	16	0.000198133	0.00543269
RPKG	C	ko00720	pos	21	1376	14590	106	0.000242294	0.00643593
RPKG	C	ko00630	pos	16	1376	14590	71	0.000285788	0.00694057
RPKG	C	ko00330	pos	24	1376	14590	131	0.000314411	0.00742359
RPKG	C	ko00620	pos	18	1376	14590	86	0.00032615	0.00749263
RPKG	C	ko00030	pos	16	1376	14590	72	0.000338497	0.00757164
RPKG	C	ko00061	pos	9	1376	14590	29	0.000522421	0.0113861
RPKG	C	ko00052	pos	15	1376	14590	72	0.00104949	0.0223016
RPKG	C	ko03430	pos	11	1376	14590	45	0.00122204	0.025335
RPKG	C	ko00790	pos	10	1376	14590	40	0.0016806	0.0324661
RPKG	C	ko00785	pos	3	1376	14590	4	0.00239057	0.0451552
RPKG	C	ko00730	pos	7	1376	14590	23	0.00248164	0.0458564
RPKG	C	ko00500	pos	17	1376	14590	94	0.00258289	0.0467119
RPKG	C	ko04142	pos	17	1376	14590	98	0.00404608	0.0687833
RPKG	C	ko00603	pos	5	1376	14590	14	0.0048761	0.0812683
RPKG	C	ko00660	pos	6	1376	14590	20	0.00546079	0.0875786
RPKG	C	ko00270	pos	14	1376	14590	79	0.00713535	0.106404
RPKG	C	ko00760	pos	10	1376	14590	50	0.00927418	0.135915
RPKG	C	ko00312	pos	9	1376	14590	44	0.0114604	0.157716
RPKG	C	ko00710	pos	8	1376	14590	37	0.0120188	0.159625
RPKG	C	ko04112	pos	7	1376	14590	31	0.0145169	0.18696
RPKG	C	ko00740	pos	7	1376	14590	31	0.0145169	0.18696
RPKG	C	ko00190	pos	28	1376	14590	212	0.0152941	0.19403
RPKG	C	ko00480	pos	8	1376	14590	39	0.0164403	0.205504
RPKG	C	ko00640	pos	13	1376	14590	79	0.0169978	0.209393
RPKG	C	ko00230	pos	32	1376	14590	254	0.0190347	0.231135
RPKG	C	ko00524	pos	2	1376	14590	3	0.0209901	0.2478
RPKG	C	ko00240	pos	22	1376	14590	164	0.0248495	0.285433
RPKG	C	ko00523	pos	3	1376	14590	8	0.025714	0.291426
RPKG	C	ko00983	pos	5	1376	14590	21	0.0299201	0.334632
RPKG	C	ko00650	pos	12	1376	14590	77	0.0313706	0.346299
RPKG	C	ko00010	pos	13	1376	14590	87	0.0349974	0.381382
RPKG	C	ko03060	pos	7	1376	14590	38	0.0412875	0.438679
RPKG	C	ko00600	pos	7	1376	14590	38	0.0412875	0.438679
RPKG	C	ko05111	pos	7	1376	14590	39	0.0467228	0.478486
RPKG	C	ko00910	pos	9	1376	14590	56	0.0487772	0.487772
RPKG	C	ko00900	pos	8	1376	14590	49	0.0565881	0.552872
RPKG	C	ko00363	pos	3	1376	14590	11	0.062392	0.576448
RPKG	C	ko00401	pos	3	1376	14590	11	0.062392	0.576448
RPKG	C	ko00332	pos	2	1376	14590	5	0.0622543	0.576448
RPKG	C	ko03018	pos	11	1376	14590	78	0.0703049	0.616074
RPKG	C	ko00440	pos	4	1376	14590	19	0.0750126	0.644048
RPKG	C	ko00311	pos	3	1376	14590	13	0.0951775	0.809008
RPKG	C	ko00130	pos	7	1376	14590	47	0.106171	0.877447
RPKG	C	ko00533	pos	3	1376	14590	14	0.1137	0.91479
RPKG	C	ko04144	pos	5	1376	14590	142	0.995212	1
RPKG	C	ko04145	pos	1	1376	14590	88	0.999649	1
RPKG	C	ko04146	pos	6	1376	14590	71	0.581597	1
RPKG	C	ko04140	pos	0	1376	14590	20	1	1
RPKG	C	ko02030	pos	3	1376	14590	26	0.391029	1
RPKG	C	ko04810	pos	3	1376	14590	136	0.999563	1
RPKG	C	ko02040	pos	1	1376	14590	41	0.975276	1
RPKG	C	ko04540	pos	0	1376	14590	55	1	1
RPKG	C	ko04530	pos	2	1376	14590	70	0.986303	1
RPKG	C	ko04550	pos	3	1376	14590	103	0.99476	1
RPKG	C	ko04520	pos	2	1376	14590	58	0.965492	1
RPKG	C	ko04510	pos	5	1376	14590	129	0.989064	1
RPKG	C	ko04113	pos	7	1376	14590	97	0.741165	1
RPKG	C	ko04111	pos	4	1376	14590	119	0.99345	1
RPKG	C	ko04110	pos	3	1376	14590	107	0.996093	1
RPKG	C	ko04115	pos	1	1376	14590	56	0.99363	1
RPKG	C	ko04114	pos	4	1376	14590	76	0.902506	1
RPKG	C	ko04210	pos	3	1376	14590	64	0.922361	1
RPKG	C	ko05034	pos	2	1376	14590	76	0.991449	1
RPKG	C	ko05033	pos	0	1376	14590	27	1	1
RPKG	C	ko05032	pos	1	1376	14590	57	0.994181	1
RPKG	C	ko05031	pos	1	1376	14590	43	0.979364	1
RPKG	C	ko05030	pos	1	1376	14590	38	0.967578	1
RPKG	C	ko05414	pos	3	1376	14590	74	0.9597	1
RPKG	C	ko05416	pos	2	1376	14590	34	0.803913	1
RPKG	C	ko05410	pos	3	1376	14590	68	0.94005	1
RPKG	C	ko05412	pos	4	1376	14590	59	0.759878	1
RPKG	C	ko05215	pos	3	1376	14590	69	0.943848	1
RPKG	C	ko05214	pos	1	1376	14590	44	0.981147	1
RPKG	C	ko05222	pos	1	1376	14590	59	0.995144	1
RPKG	C	ko05223	pos	0	1376	14590	43	1	1
RPKG	C	ko05220	pos	1	1376	14590	56	0.99363	1
RPKG	C	ko05221	pos	0	1376	14590	44	1	1
RPKG	C	ko05213	pos	1	1376	14590	38	0.967578	1
RPKG	C	ko05216	pos	1	1376	14590	27	0.912442	1
RPKG	C	ko05218	pos	1	1376	14590	41	0.975276	1
RPKG	C	ko05217	pos	1	1376	14590	42	0.977412	1
RPKG	C	ko05211	pos	1	1376	14590	50	0.98904	1
RPKG	C	ko05219	pos	1	1376	14590	34	0.953466	1
RPKG	C	ko05205	pos	7	1376	14590	150	0.978047	1
RPKG	C	ko05204	pos	0	1376	14590	30	1	1
RPKG	C	ko05230	pos	5	1376	14590	45	0.3461	1
RPKG	C	ko05206	pos	3	1376	14590	114	0.997676	1
RPKG	C	ko05210	pos	3	1376	14590	47	0.782726	1
RPKG	C	ko05200	pos	7	1376	14590	299	0.999999	1
RPKG	C	ko05212	pos	0	1376	14590	51	1	1
RPKG	C	ko05202	pos	5	1376	14590	141	0.994892	1
RPKG	C	ko05203	pos	4	1376	14590	132	0.997321	1
RPKG	C	ko05010	pos	1	1376	14590	141	0.999997	1
RPKG	C	ko05012	pos	2	1376	14590	121	0.99978	1
RPKG	C	ko05020	pos	1	1376	14590	28	0.920001	1
RPKG	C	ko05014	pos	2	1376	14590	42	0.887689	1
RPKG	C	ko05016	pos	2	1376	14590	149	0.999979	1
RPKG	C	ko05340	pos	1	1376	14590	35	0.957485	1
RPKG	C	ko05323	pos	1	1376	14590	61	0.995948	1
RPKG	C	ko05322	pos	0	1376	14590	45	1	1
RPKG	C	ko05321	pos	0	1376	14590	52	1	1
RPKG	C	ko05320	pos	0	1376	14590	25	1	1
RPKG	C	ko05330	pos	0	1376	14590	22	1	1
RPKG	C	ko05310	pos	0	1376	14590	20	1	1
RPKG	C	ko05332	pos	0	1376	14590	18	1	1
RPKG	C	ko05120	pos	2	1376	14590	89	0.996969	1
RPKG	C	ko05100	pos	2	1376	14590	66	0.981307	1
RPKG	C	ko05143	pos	1	1376	14590	34	0.953466	1
RPKG	C	ko05142	pos	1	1376	14590	80	0.999275	1
RPKG	C	ko05140	pos	0	1376	14590	52	1	1
RPKG	C	ko05146	pos	0	1376	14590	70	1	1
RPKG	C	ko05145	pos	0	1376	14590	86	1	1
RPKG	C	ko05144	pos	3	1376	14590	61	0.906086	1
RPKG	C	ko05152	pos	3	1376	14590	128	0.999193	1
RPKG	C	ko05110	pos	0	1376	14590	46	1	1
RPKG	C	ko05150	pos	1	1376	14590	60	0.995564	1
RPKG	C	ko05134	pos	3	1376	14590	64	0.922361	1
RPKG	C	ko05132	pos	3	1376	14590	78	0.969246	1
RPKG	C	ko05133	pos	2	1376	14590	72	0.988286	1
RPKG	C	ko05130	pos	3	1376	14590	37	0.629276	1
RPKG	C	ko05131	pos	1	1376	14590	58	0.994684	1
RPKG	C	ko05164	pos	5	1376	14590	110	0.965677	1
RPKG	C	ko05166	pos	8	1376	14590	201	0.996848	1
RPKG	C	ko05161	pos	0	1376	14590	110	1	1
RPKG	C	ko05160	pos	2	1376	14590	76	0.991449	1
RPKG	C	ko05162	pos	2	1376	14590	103	0.999028	1
RPKG	C	ko05169	pos	2	1376	14590	149	0.999979	1
RPKG	C	ko05168	pos	2	1376	14590	125	0.999842	1
RPKG	C	ko04932	pos	1	1376	14590	123	0.999985	1
RPKG	C	ko04940	pos	1	1376	14590	24	0.885208	1
RPKG	C	ko04930	pos	2	1376	14590	35	0.81682	1
RPKG	C	ko04950	pos	1	1376	14590	25	0.895116	1
RPKG	C	ko03022	pos	1	1376	14590	35	0.957485	1
RPKG	C	ko03020	pos	1	1376	14590	51	0.989988	1
RPKG	C	ko03040	pos	13	1376	14590	114	0.182247	1
RPKG	C	ko03013	pos	9	1376	14590	129	0.791404	1
RPKG	C	ko03008	pos	5	1376	14590	76	0.79503	1
RPKG	C	ko03010	pos	4	1376	14590	139	0.998362	1
RPKG	C	ko00970	pos	1	1376	14590	56	0.99363	1
RPKG	C	ko03015	pos	6	1376	14590	59	0.399484	1
RPKG	C	ko03440	pos	8	1376	14590	59	0.132485	1
RPKG	C	ko03450	pos	0	1376	14590	19	1	1
RPKG	C	ko03030	pos	6	1376	14590	51	0.274284	1
RPKG	C	ko03420	pos	4	1376	14590	48	0.602792	1
RPKG	C	ko03460	pos	1	1376	14590	54	0.992367	1
RPKG	C	ko03410	pos	6	1376	14590	41	0.137491	1
RPKG	C	ko04141	pos	12	1376	14590	139	0.541608	1
RPKG	C	ko03050	pos	2	1376	14590	48	0.927227	1
RPKG	C	ko04122	pos	2	1376	14590	21	0.551055	1
RPKG	C	ko04120	pos	4	1376	14590	124	0.99534	1
RPKG	C	ko04130	pos	0	1376	14590	34	1	1
RPKG	C	ko04022	pos	3	1376	14590	114	0.997676	1
RPKG	C	ko04066	pos	2	1376	14590	69	0.985192	1
RPKG	C	ko04064	pos	2	1376	14590	84	0.995472	1
RPKG	C	ko04068	pos	4	1376	14590	97	0.972347	1
RPKG	C	ko04630	pos	1	1376	14590	122	0.999984	1
RPKG	C	ko04024	pos	3	1376	14590	141	0.999703	1
RPKG	C	ko04020	pos	5	1376	14590	138	0.993806	1
RPKG	C	ko04340	pos	1	1376	14590	40	0.972938	1
RPKG	C	ko04070	pos	4	1376	14590	39	0.436723	1
RPKG	C	ko04014	pos	6	1376	14590	145	0.98837	1
RPKG	C	ko04015	pos	8	1376	14590	135	0.904564	1
RPKG	C	ko04012	pos	0	1376	14590	63	1	1
RPKG	C	ko04013	pos	1	1376	14590	17	0.784098	1
RPKG	C	ko04010	pos	4	1376	14590	188	0.999956	1
RPKG	C	ko04011	pos	3	1376	14590	38	0.647484	1
RPKG	C	ko04391	pos	2	1376	14590	50	0.937184	1
RPKG	C	ko04390	pos	2	1376	14590	103	0.999028	1
RPKG	C	ko04668	pos	2	1376	14590	83	0.995096	1
RPKG	C	ko04310	pos	2	1376	14590	95	0.998134	1
RPKG	C	ko04152	pos	3	1376	14590	75	0.962318	1
RPKG	C	ko04151	pos	7	1376	14590	219	0.99965	1
RPKG	C	ko04150	pos	0	1376	14590	37	1	1
RPKG	C	ko04350	pos	3	1376	14590	60	0.900009	1
RPKG	C	ko04370	pos	1	1376	14590	34	0.953466	1
RPKG	C	ko04330	pos	1	1376	14590	28	0.920001	1
RPKG	C	ko04075	pos	2	1376	14590	41	0.879412	1
RPKG	C	ko02010	pos	21	1376	14590	432	0.99911	1
RPKG	C	ko02060	pos	1	1376	14590	67	0.997646	1
RPKG	C	ko03070	pos	7	1376	14590	74	0.456881	1
RPKG	C	ko04080	pos	3	1376	14590	284	1	1
RPKG	C	ko04060	pos	5	1376	14590	217	0.999974	1
RPKG	C	ko04512	pos	1	1376	14590	48	0.986868	1
RPKG	C	ko04514	pos	1	1376	14590	92	0.999756	1
RPKG	C	ko04320	pos	0	1376	14590	24	1	1
RPKG	C	ko04380	pos	1	1376	14590	98	0.999858	1
RPKG	C	ko04360	pos	0	1376	14590	81	1	1
RPKG	C	ko04971	pos	0	1376	14590	45	1	1
RPKG	C	ko04970	pos	0	1376	14590	57	1	1
RPKG	C	ko04973	pos	1	1376	14590	19	0.819746	1
RPKG	C	ko04972	pos	1	1376	14590	65	0.997178	1
RPKG	C	ko04975	pos	1	1376	14590	25	0.895116	1
RPKG	C	ko04974	pos	4	1376	14590	51	0.651126	1
RPKG	C	ko04977	pos	0	1376	14590	21	1	1
RPKG	C	ko04976	pos	0	1376	14590	59	1	1
RPKG	C	ko04978	pos	0	1376	14590	30	1	1
RPKG	C	ko04919	pos	2	1376	14590	74	0.989989	1
RPKG	C	ko04918	pos	4	1376	14590	45	0.55061	1
RPKG	C	ko04913	pos	2	1376	14590	36	0.828961	1
RPKG	C	ko04912	pos	0	1376	14590	58	1	1
RPKG	C	ko04911	pos	1	1376	14590	63	0.996619	1
RPKG	C	ko04910	pos	5	1376	14590	82	0.845794	1
RPKG	C	ko04917	pos	0	1376	14590	54	1	1
RPKG	C	ko03320	pos	1	1376	14590	55	0.993027	1
RPKG	C	ko04915	pos	1	1376	14590	64	0.996911	1
RPKG	C	ko04914	pos	5	1376	14590	59	0.583063	1
RPKG	C	ko04920	pos	3	1376	14590	49	0.806159	1
RPKG	C	ko04921	pos	2	1376	14590	106	0.99924	1
RPKG	C	ko04614	pos	0	1376	14590	17	1	1
RPKG	C	ko04916	pos	1	1376	14590	64	0.996911	1
RPKG	C	ko04966	pos	0	1376	14590	17	1	1
RPKG	C	ko04964	pos	1	1376	14590	14	0.716995	1
RPKG	C	ko04962	pos	0	1376	14590	32	1	1
RPKG	C	ko04960	pos	0	1376	14590	24	1	1
RPKG	C	ko04961	pos	0	1376	14590	27	1	1
RPKG	C	ko04711	pos	0	1376	14590	8	1	1
RPKG	C	ko04710	pos	0	1376	14590	22	1	1
RPKG	C	ko04713	pos	2	1376	14590	69	0.985192	1
RPKG	C	ko04712	pos	0	1376	14590	24	1	1
RPKG	C	ko04626	pos	3	1376	14590	44	0.74324	1
RPKG	C	ko04742	pos	0	1376	14590	22	1	1
RPKG	C	ko04740	pos	0	1376	14590	15	1	1
RPKG	C	ko04750	pos	0	1376	14590	64	1	1
RPKG	C	ko04744	pos	1	1376	14590	16	0.763714	1
RPKG	C	ko04745	pos	1	1376	14590	17	0.784098	1
RPKG	C	ko04650	pos	3	1376	14590	76	0.964776	1
RPKG	C	ko04640	pos	0	1376	14590	72	1	1
RPKG	C	ko04672	pos	0	1376	14590	36	1	1
RPKG	C	ko04664	pos	0	1376	14590	40	1	1
RPKG	C	ko04670	pos	3	1376	14590	65	0.927184	1
RPKG	C	ko04666	pos	2	1376	14590	55	0.956721	1
RPKG	C	ko04660	pos	0	1376	14590	82	1	1
RPKG	C	ko04662	pos	0	1376	14590	51	1	1
RPKG	C	ko04062	pos	1	1376	14590	130	0.999992	1
RPKG	C	ko04621	pos	2	1376	14590	48	0.927227	1
RPKG	C	ko04620	pos	0	1376	14590	73	1	1
RPKG	C	ko04623	pos	0	1376	14590	45	1	1
RPKG	C	ko04622	pos	1	1376	14590	52	0.990853	1
RPKG	C	ko04610	pos	0	1376	14590	69	1	1
RPKG	C	ko04611	pos	0	1376	14590	79	1	1
RPKG	C	ko04612	pos	2	1376	14590	40	0.870574	1
RPKG	C	ko04723	pos	3	1376	14590	68	0.94005	1
RPKG	C	ko04728	pos	2	1376	14590	77	0.992099	1
RPKG	C	ko04724	pos	3	1376	14590	79	0.971274	1
RPKG	C	ko04725	pos	0	1376	14590	81	1	1
RPKG	C	ko04726	pos	1	1376	14590	75	0.998859	1
RPKG	C	ko04727	pos	3	1376	14590	59	0.893579	1
RPKG	C	ko04720	pos	0	1376	14590	40	1	1
RPKG	C	ko04721	pos	1	1376	14590	39	0.970379	1
RPKG	C	ko04722	pos	2	1376	14590	88	0.996715	1
RPKG	C	ko04730	pos	3	1376	14590	40	0.681965	1
RPKG	C	ko04261	pos	3	1376	14590	89	0.985664	1
RPKG	C	ko04260	pos	1	1376	14590	59	0.995144	1
RPKG	C	ko04270	pos	2	1376	14590	89	0.996969	1
RPKG	C	ko01051	pos	0	1376	14590	15	1	1
RPKG	C	ko01054	pos	0	1376	14590	26	1	1
RPKG	C	ko01053	pos	1	1376	14590	29	0.926907	1
RPKG	C	ko01052	pos	0	1376	14590	22	1	1
RPKG	C	ko01055	pos	1	1376	14590	4	0.302697	1
RPKG	C	ko00981	pos	0	1376	14590	12	1	1
RPKG	C	ko01057	pos	0	1376	14590	6	1	1
RPKG	C	ko01056	pos	0	1376	14590	5	1	1
RPKG	C	ko00522	pos	0	1376	14590	11	1	1
RPKG	C	ko00253	pos	1	1376	14590	6	0.417741	1
RPKG	C	ko00908	pos	1	1376	14590	6	0.417741	1
RPKG	C	ko00909	pos	0	1376	14590	26	1	1
RPKG	C	ko00281	pos	2	1376	14590	16	0.406796	1
RPKG	C	ko00904	pos	0	1376	14590	16	1	1
RPKG	C	ko00905	pos	0	1376	14590	8	1	1
RPKG	C	ko00906	pos	2	1376	14590	39	0.861143	1
RPKG	C	ko00902	pos	0	1376	14590	5	1	1
RPKG	C	ko00903	pos	1	1376	14590	14	0.716995	1
RPKG	C	ko00513	pos	5	1376	14590	48	0.398984	1
RPKG	C	ko00512	pos	1	1376	14590	11	0.629055	1
RPKG	C	ko00510	pos	6	1376	14590	42	0.149461	1
RPKG	C	ko00563	pos	2	1376	14590	25	0.647416	1
RPKG	C	ko00514	pos	1	1376	14590	30	0.933218	1
RPKG	C	ko00534	pos	0	1376	14590	22	1	1
RPKG	C	ko00601	pos	3	1376	14590	25	0.366846	1
RPKG	C	ko00532	pos	0	1376	14590	18	1	1
RPKG	C	ko00604	pos	2	1376	14590	13	0.310237	1
RPKG	C	ko00550	pos	5	1376	14590	38	0.226482	1
RPKG	C	ko00071	pos	2	1376	14590	49	0.932378	1
RPKG	C	ko00564	pos	10	1376	14590	100	0.359849	1
RPKG	C	ko00565	pos	3	1376	14590	25	0.366846	1
RPKG	C	ko00100	pos	2	1376	14590	30	0.743894	1
RPKG	C	ko00561	pos	5	1376	14590	66	0.682801	1
RPKG	C	ko00140	pos	5	1376	14590	41	0.276534	1
RPKG	C	ko00592	pos	0	1376	14590	21	1	1
RPKG	C	ko00591	pos	1	1376	14590	22	0.862498	1
RPKG	C	ko00062	pos	0	1376	14590	22	1	1
RPKG	C	ko00072	pos	0	1376	14590	8	1	1
RPKG	C	ko00073	pos	0	1376	14590	10	1	1
RPKG	C	ko01040	pos	1	1376	14590	30	0.933218	1
RPKG	C	ko00590	pos	2	1376	14590	39	0.861143	1
RPKG	C	ko00120	pos	1	1376	14590	17	0.784098	1
RPKG	C	ko00121	pos	1	1376	14590	2	0.164944	1
RPKG	C	ko01212	pos	9	1376	14590	68	0.128591	1
RPKG	C	ko01220	pos	6	1376	14590	147	0.989666	1
RPKG	C	ko00680	pos	13	1376	14590	153	0.563625	1
RPKG	C	ko00920	pos	8	1376	14590	68	0.229546	1
RPKG	C	ko00196	pos	1	1376	14590	39	0.970379	1
RPKG	C	ko00195	pos	2	1376	14590	58	0.965492	1
RPKG	C	ko00471	pos	1	1376	14590	6	0.417741	1
RPKG	C	ko00472	pos	0	1376	14590	3	1	1
RPKG	C	ko00460	pos	3	1376	14590	18	0.198561	1
RPKG	C	ko00410	pos	4	1376	14590	39	0.436723	1
RPKG	C	ko00450	pos	4	1376	14590	28	0.218056	1
RPKG	C	ko00473	pos	0	1376	14590	5	1	1
RPKG	C	ko00430	pos	3	1376	14590	21	0.269414	1
RPKG	C	ko00830	pos	5	1376	14590	44	0.328529	1
RPKG	C	ko00860	pos	12	1376	14590	104	0.183713	1
RPKG	C	ko00625	pos	2	1376	14590	26	0.668781	1
RPKG	C	ko00624	pos	0	1376	14590	23	1	1
RPKG	C	ko00627	pos	3	1376	14590	63	0.917246	1
RPKG	C	ko00626	pos	3	1376	14590	21	0.269414	1
RPKG	C	ko00621	pos	1	1376	14590	18	0.802725	1
RPKG	C	ko00623	pos	1	1376	14590	37	0.964512	1
RPKG	C	ko00622	pos	2	1376	14590	28	0.708354	1
RPKG	C	ko00351	pos	0	1376	14590	4	1	1
RPKG	C	ko00643	pos	1	1376	14590	17	0.784098	1
RPKG	C	ko00642	pos	1	1376	14590	15	0.741406	1
RPKG	C	ko00984	pos	0	1376	14590	14	1	1
RPKG	C	ko00980	pos	1	1376	14590	28	0.920001	1
RPKG	C	ko00982	pos	2	1376	14590	19	0.496347	1
RPKG	C	ko00791	pos	2	1376	14590	12	0.277151	1
RPKG	C	ko00633	pos	1	1376	14590	17	0.784098	1
RPKG	C	ko00362	pos	5	1376	14590	86	0.873501	1
RPKG	C	ko00364	pos	2	1376	14590	13	0.310237	1
RPKG	C	ko00365	pos	0	1376	14590	2	1	1
RPKG	C	ko00361	pos	1	1376	14590	36	0.961157	1
RPKG	C	ko00930	pos	0	1376	14590	14	1	1
RPKG	C	ko00360	pos	6	1376	14590	69	0.552972	1
RPKG	C	ko00350	pos	6	1376	14590	64	0.477885	1
RPKG	C	ko00310	pos	3	1376	14590	63	0.917246	1
RPKG	C	ko00300	pos	6	1376	14590	47	0.215548	1
RPKG	C	ko00280	pos	8	1376	14590	65	0.194649	1
RPKG	C	ko00380	pos	5	1376	14590	63	0.64211	1
RPKG	C	ko00232	pos	0	1376	14590	5	1	1
RPKG	C	ko00231	pos	0	1376	14590	0	1	1
RPKG	C	ko00403	pos	0	1376	14590	2	1	1
RPKG	C	ko00402	pos	0	1376	14590	4	1	1
RPKG	C	ko00940	pos	1	1376	14590	23	0.874365	1
RPKG	C	ko00941	pos	0	1376	14590	14	1	1
RPKG	C	ko00942	pos	0	1376	14590	2	1	1
RPKG	C	ko00943	pos	1	1376	14590	5	0.362808	1
RPKG	C	ko00944	pos	1	1376	14590	6	0.417741	1
RPKG	C	ko00945	pos	0	1376	14590	5	1	1
RPKG	C	ko01058	pos	0	1376	14590	0	1	1
RPKG	C	ko00960	pos	3	1376	14590	19	0.221726	1
RPKG	C	ko00966	pos	0	1376	14590	9	1	1
RPKG	C	ko00331	pos	0	1376	14590	1	1	1
RPKG	C	ko00965	pos	0	1376	14590	4	1	1
RPKG	C	ko00901	pos	0	1376	14590	2	1	1
RPKG	C	ko00950	pos	1	1376	14590	17	0.784098	1
RPKG	C	ko00254	pos	0	1376	14590	2	1	1
RPKG	C	ko00053	pos	3	1376	14590	37	0.629276	1
RPKG	C	ko00562	pos	7	1376	14590	53	0.168695	1
Relative Abundance	A	Genetic Information Processing	neg	134	1053	14913	1248	7.27931e-09	4.75955e-07
Relative Abundance	A	Metabolism	neg	295	1053	14913	3746	0.00022561	0.00456593
Relative Abundance	A	Cellular Processes	neg	25	1053	14913	1147	1	1
Relative Abundance	A	Human Diseases	neg	48	1053	14913	1907	1	1
Relative Abundance	A	Environmental Information Processing	neg	157	1053	14913	2506	0.778113	1
Relative Abundance	A	Organismal Systems	neg	16	1053	14913	1726	1	1
Relative Abundance	B	Membrane transport	neg	111	1053	14913	572	0	0
Relative Abundance	B	Translation	neg	76	1053	14913	420	4.44089e-16	5.39251e-14
Relative Abundance	B	Nucleotide metabolism	neg	47	1053	14913	311	7.76059e-08	4.71179e-06
Relative Abundance	B	Carbohydrate metabolism	neg	90	1053	14913	783	1.36082e-07	6.80409e-06
Relative Abundance	B	Overview	neg	77	1053	14913	676	1.60984e-06	5.94941e-05
Relative Abundance	B	Drug resistance	neg	13	1053	14913	44	3.1501e-06	0.000102984
Relative Abundance	B	Amino acid metabolism	neg	74	1053	14913	668	7.0599e-06	0.000214318
Relative Abundance	B	Metabolism of other amino acids	neg	22	1053	14913	169	0.00170864	0.0279297
Relative Abundance	B	Glycan biosynthesis and metabolism	neg	30	1053	14913	295	0.0120949	0.153443
Relative Abundance	B	Energy metabolism	neg	57	1053	14913	678	0.0345441	0.341424
Relative Abundance	B	Replication and repair	neg	21	1053	14913	212	0.0406363	0.375597
Relative Abundance	B	Metabolism of cofactors and vitamins	neg	34	1053	14913	428	0.149207	0.990826
Relative Abundance	B	Transport and catabolism	neg	4	1053	14913	398	1	1
Relative Abundance	B	Cell motility	neg	9	1053	14913	198	0.91181	1
Relative Abundance	B	Cellular commiunity	neg	3	1053	14913	344	1	1
Relative Abundance	B	Cell growth and death	neg	10	1053	14913	372	0.999814	1
Relative Abundance	B	Substance dependence	neg	0	1053	14913	142	1	1
Relative Abundance	B	Cardiovascular diseases	neg	1	1053	14913	121	0.999748	1
Relative Abundance	B	Cancers	neg	7	1053	14913	677	1	1
Relative Abundance	B	Neurodegenerative diseases	neg	6	1053	14913	281	0.999861	1
Relative Abundance	B	Immune diseases	neg	1	1053	14913	183	0.999996	1
Relative Abundance	B	Infectious diseases	neg	23	1053	14913	1034	1	1
Relative Abundance	B	Endocrine and metabolic diseases	neg	1	1053	14913	183	0.999996	1
Relative Abundance	B	Transcription	neg	5	1053	14913	200	0.997524	1
Relative Abundance	B	Folding, sorting and degradation	neg	32	1053	14913	463	0.417558	1
Relative Abundance	B	Signal transduction	neg	46	1053	14913	1611	1	1
Relative Abundance	B	Signaling molecules and interaction	neg	4	1053	14913	626	1	1
Relative Abundance	B	Development	neg	1	1053	14913	193	0.999998	1
Relative Abundance	B	Digestive system	neg	2	1053	14913	259	1	1
Relative Abundance	B	Endocrine system	neg	7	1053	14913	497	1	1
Relative Abundance	B	Excretory system	neg	2	1053	14913	101	0.991867	1
Relative Abundance	B	Environmental adaptation	neg	2	1053	14913	160	0.999787	1
Relative Abundance	B	Sensory system	neg	0	1053	14913	112	1	1
Relative Abundance	B	Immune system	neg	7	1053	14913	632	1	1
Relative Abundance	B	Nervous system	neg	3	1053	14913	334	1	1
Relative Abundance	B	Circulatory system	neg	0	1053	14913	177	1	1
Relative Abundance	B	Metabolism of terpenoids and polyketides	neg	18	1053	14913	297	0.679842	1
Relative Abundance	B	Lipid metabolism	neg	25	1053	14913	427	0.761387	1
Relative Abundance	B	Xenobiotics biodegradation and metabolism	neg	22	1053	14913	348	0.613824	1
Relative Abundance	B	Biosynthesis of other secondary metabolites	neg	8	1053	14913	135	0.673453	1
Relative Abundance	C	ko03010	neg	45	1053	14913	139	0	0
Relative Abundance	C	ko02010	neg	87	1053	14913	432	0	0
Relative Abundance	C	ko00550	neg	28	1053	14913	38	0	0
Relative Abundance	C	ko00970	neg	25	1053	14913	56	1.77636e-15	1.88738e-13
Relative Abundance	C	ko01230	neg	45	1053	14913	224	1.31649e-11	1.11902e-09
Relative Abundance	C	ko00620	neg	23	1053	14913	86	4.71868e-09	3.3424e-07
Relative Abundance	C	ko00240	neg	31	1053	14913	164	8.79076e-08	4.88086e-06
Relative Abundance	C	ko01200	neg	44	1053	14913	304	6.87897e-07	3.10014e-05
Relative Abundance	C	ko00010	neg	20	1053	14913	87	6.92973e-07	3.10014e-05
Relative Abundance	C	ko00720	neg	22	1053	14913	106	1.26178e-06	5.1072e-05
Relative Abundance	C	ko00473	neg	5	1053	14913	5	1.23681e-06	5.1072e-05
Relative Abundance	C	ko00312	neg	13	1053	14913	44	3.1501e-06	0.000102984
Relative Abundance	C	ko00260	neg	18	1053	14913	88	1.41857e-05	0.000415787
Relative Abundance	C	ko03060	neg	11	1053	14913	38	2.24328e-05	0.000577815
Relative Abundance	C	ko03070	neg	15	1053	14913	74	8.07736e-05	0.00190715
Relative Abundance	C	ko00710	neg	10	1053	14913	37	0.000100803	0.00229304
Relative Abundance	C	ko00640	neg	15	1053	14913	79	0.000175193	0.00363206
Relative Abundance	C	ko00650	neg	14	1053	14913	77	0.0004547	0.00878398
Relative Abundance	C	ko00250	neg	12	1053	14913	62	0.000636411	0.0117598
Relative Abundance	C	ko04112	neg	8	1053	14913	31	0.000701886	0.0124292
Relative Abundance	C	ko00450	neg	7	1053	14913	28	0.00184787	0.0296357
Relative Abundance	C	ko00230	neg	29	1053	14913	254	0.00275493	0.0433646
Relative Abundance	C	ko00730	neg	6	1053	14913	23	0.00309636	0.0469984
Relative Abundance	C	ko03440	neg	10	1053	14913	59	0.00486652	0.0696875
Relative Abundance	C	ko00253	neg	3	1053	14913	6	0.00491911	0.0696875
Relative Abundance	C	ko00983	neg	5	1053	14913	21	0.0103501	0.137289
Relative Abundance	C	ko00300	neg	8	1053	14913	47	0.0109949	0.1416
Relative Abundance	C	ko00670	neg	6	1053	14913	30	0.0122816	0.15352
Relative Abundance	C	ko00520	neg	16	1053	14913	132	0.0132844	0.163649
Relative Abundance	C	ko00500	neg	12	1053	14913	94	0.020477	0.235208
Relative Abundance	C	ko00633	neg	4	1053	14913	17	0.0224241	0.25414
Relative Abundance	C	ko00680	neg	17	1053	14913	153	0.0240316	0.268774
Relative Abundance	C	ko00625	neg	5	1053	14913	26	0.0254868	0.281347
Relative Abundance	C	ko00561	neg	9	1053	14913	66	0.0285559	0.307247
Relative Abundance	C	ko02060	neg	9	1053	14913	67	0.0311311	0.330768
Relative Abundance	C	ko00400	neg	9	1053	14913	68	0.0338634	0.341424
Relative Abundance	C	ko00270	neg	10	1053	14913	79	0.0343545	0.341424
Relative Abundance	C	ko00900	neg	7	1053	14913	49	0.0404927	0.375597
Relative Abundance	C	ko00071	neg	7	1053	14913	49	0.0404927	0.375597
Relative Abundance	C	ko02020	neg	35	1053	14913	393	0.0431874	0.390524
Relative Abundance	C	ko04122	neg	4	1053	14913	21	0.0457938	0.406918
Relative Abundance	C	ko00030	neg	9	1053	14913	72	0.0464365	0.406918
Relative Abundance	C	ko03030	neg	7	1053	14913	51	0.0487853	0.423138
Relative Abundance	C	ko02040	neg	6	1053	14913	41	0.0505347	0.43076
Relative Abundance	C	ko00471	neg	2	1053	14913	6	0.0545614	0.454679
Relative Abundance	C	ko00020	neg	7	1053	14913	55	0.0684014	0.55905
Relative Abundance	C	ko03018	neg	9	1053	14913	78	0.0705348	0.570996
Relative Abundance	C	ko03430	neg	6	1053	14913	45	0.0735536	0.589817
Relative Abundance	C	ko00750	neg	3	1053	14913	16	0.0842059	0.65761
Relative Abundance	C	ko02030	neg	4	1053	14913	26	0.0884842	0.677582
Relative Abundance	C	ko00330	neg	13	1053	14913	131	0.0913967	0.69336
Relative Abundance	C	ko00072	neg	2	1053	14913	8	0.0933264	0.695855
Relative Abundance	C	ko00051	neg	9	1053	14913	85	0.106956	0.777032
Relative Abundance	C	ko00061	neg	4	1053	14913	29	0.12073	0.855174
Relative Abundance	C	ko00960	neg	3	1053	14913	19	0.126192	0.867921
Relative Abundance	C	ko04144	neg	0	1053	14913	142	1	1
Relative Abundance	C	ko04145	neg	1	1053	14913	88	0.997573	1
Relative Abundance	C	ko04146	neg	1	1053	14913	71	0.992212	1
Relative Abundance	C	ko04140	neg	1	1053	14913	20	0.744722	1
Relative Abundance	C	ko04142	neg	1	1053	14913	98	0.998778	1
Relative Abundance	C	ko04810	neg	1	1053	14913	136	0.99991	1
Relative Abundance	C	ko04540	neg	0	1053	14913	55	1	1
Relative Abundance	C	ko04530	neg	0	1053	14913	70	1	1
Relative Abundance	C	ko04550	neg	0	1053	14913	103	1	1
Relative Abundance	C	ko04520	neg	0	1053	14913	58	1	1
Relative Abundance	C	ko04510	neg	3	1053	14913	129	0.992452	1
Relative Abundance	C	ko04113	neg	1	1053	14913	97	0.998691	1
Relative Abundance	C	ko04111	neg	2	1053	14913	119	0.997267	1
Relative Abundance	C	ko04110	neg	2	1053	14913	107	0.994331	1
Relative Abundance	C	ko04115	neg	0	1053	14913	56	1	1
Relative Abundance	C	ko04114	neg	0	1053	14913	76	1	1
Relative Abundance	C	ko04210	neg	0	1053	14913	64	1	1
Relative Abundance	C	ko05034	neg	0	1053	14913	76	1	1
Relative Abundance	C	ko05033	neg	0	1053	14913	27	1	1
Relative Abundance	C	ko05032	neg	0	1053	14913	57	1	1
Relative Abundance	C	ko05031	neg	0	1053	14913	43	1	1
Relative Abundance	C	ko05030	neg	0	1053	14913	38	1	1
Relative Abundance	C	ko05414	neg	0	1053	14913	74	1	1
Relative Abundance	C	ko05416	neg	1	1053	14913	34	0.901946	1
Relative Abundance	C	ko05410	neg	0	1053	14913	68	1	1
Relative Abundance	C	ko05412	neg	0	1053	14913	59	1	1
Relative Abundance	C	ko05215	neg	2	1053	14913	69	0.947353	1
Relative Abundance	C	ko05214	neg	0	1053	14913	44	1	1
Relative Abundance	C	ko05222	neg	1	1053	14913	59	0.98228	1
Relative Abundance	C	ko05223	neg	1	1053	14913	43	0.947018	1
Relative Abundance	C	ko05220	neg	0	1053	14913	56	1	1
Relative Abundance	C	ko05221	neg	0	1053	14913	44	1	1
Relative Abundance	C	ko05213	neg	1	1053	14913	38	0.925413	1
Relative Abundance	C	ko05216	neg	0	1053	14913	27	1	1
Relative Abundance	C	ko05218	neg	0	1053	14913	41	1	1
Relative Abundance	C	ko05217	neg	0	1053	14913	42	1	1
Relative Abundance	C	ko05211	neg	1	1053	14913	50	0.967184	1
Relative Abundance	C	ko05219	neg	1	1053	14913	34	0.901946	1
Relative Abundance	C	ko05205	neg	3	1053	14913	150	0.997659	1
Relative Abundance	C	ko05204	neg	0	1053	14913	30	1	1
Relative Abundance	C	ko05230	neg	0	1053	14913	45	1	1
Relative Abundance	C	ko05206	neg	0	1053	14913	114	1	1
Relative Abundance	C	ko05210	neg	0	1053	14913	47	1	1
Relative Abundance	C	ko05200	neg	2	1053	14913	299	1	1
Relative Abundance	C	ko05212	neg	0	1053	14913	51	1	1
Relative Abundance	C	ko05202	neg	0	1053	14913	141	1	1
Relative Abundance	C	ko05203	neg	1	1053	14913	132	0.999882	1
Relative Abundance	C	ko05010	neg	6	1053	14913	141	0.9099	1
Relative Abundance	C	ko05012	neg	2	1053	14913	121	0.997582	1
Relative Abundance	C	ko05020	neg	0	1053	14913	28	1	1
Relative Abundance	C	ko05014	neg	0	1053	14913	42	1	1
Relative Abundance	C	ko05016	neg	2	1053	14913	149	0.999574	1
Relative Abundance	C	ko05340	neg	0	1053	14913	35	1	1
Relative Abundance	C	ko05323	neg	1	1053	14913	61	0.984548	1
Relative Abundance	C	ko05322	neg	0	1053	14913	45	1	1
Relative Abundance	C	ko05321	neg	0	1053	14913	52	1	1
Relative Abundance	C	ko05320	neg	0	1053	14913	25	1	1
Relative Abundance	C	ko05330	neg	0	1053	14913	22	1	1
Relative Abundance	C	ko05310	neg	0	1053	14913	20	1	1
Relative Abundance	C	ko05332	neg	0	1053	14913	18	1	1
Relative Abundance	C	ko05120	neg	1	1053	14913	89	0.997734	1
Relative Abundance	C	ko05100	neg	2	1053	14913	66	0.937682	1
Relative Abundance	C	ko05143	neg	1	1053	14913	34	0.901946	1
Relative Abundance	C	ko05142	neg	0	1053	14913	80	1	1
Relative Abundance	C	ko05140	neg	0	1053	14913	52	1	1
Relative Abundance	C	ko05146	neg	2	1053	14913	70	0.950246	1
Relative Abundance	C	ko05145	neg	2	1053	14913	86	0.980213	1
Relative Abundance	C	ko05144	neg	1	1053	14913	61	0.984548	1
Relative Abundance	C	ko05152	neg	2	1053	14913	128	0.998428	1
Relative Abundance	C	ko05110	neg	1	1053	14913	46	0.95685	1
Relative Abundance	C	ko05111	neg	4	1053	14913	39	0.254505	1
Relative Abundance	C	ko05150	neg	3	1053	14913	60	0.766034	1
Relative Abundance	C	ko05134	neg	2	1053	14913	64	0.930322	1
Relative Abundance	C	ko05132	neg	1	1053	14913	78	0.995181	1
Relative Abundance	C	ko05133	neg	1	1053	14913	72	0.992728	1
Relative Abundance	C	ko05130	neg	0	1053	14913	37	1	1
Relative Abundance	C	ko05131	neg	0	1053	14913	58	1	1
Relative Abundance	C	ko05164	neg	1	1053	14913	110	0.999464	1
Relative Abundance	C	ko05166	neg	2	1053	14913	201	0.999984	1
Relative Abundance	C	ko05161	neg	1	1053	14913	110	0.999464	1
Relative Abundance	C	ko05160	neg	2	1053	14913	76	0.964659	1
Relative Abundance	C	ko05162	neg	0	1053	14913	103	1	1
Relative Abundance	C	ko05169	neg	0	1053	14913	149	1	1
Relative Abundance	C	ko05168	neg	2	1053	14913	125	0.998109	1
Relative Abundance	C	ko04932	neg	0	1053	14913	123	1	1
Relative Abundance	C	ko04940	neg	1	1053	14913	24	0.805767	1
Relative Abundance	C	ko04930	neg	0	1053	14913	35	1	1
Relative Abundance	C	ko04950	neg	0	1053	14913	25	1	1
Relative Abundance	C	ko03022	neg	0	1053	14913	35	1	1
Relative Abundance	C	ko03020	neg	5	1053	14913	51	0.244703	1
Relative Abundance	C	ko03040	neg	0	1053	14913	114	1	1
Relative Abundance	C	ko03013	neg	2	1053	14913	129	0.998522	1
Relative Abundance	C	ko03008	neg	4	1053	14913	76	0.746937	1
Relative Abundance	C	ko03015	neg	1	1053	14913	59	0.98228	1
Relative Abundance	C	ko03450	neg	1	1053	14913	19	0.726674	1
Relative Abundance	C	ko03420	neg	4	1053	14913	48	0.391078	1
Relative Abundance	C	ko03460	neg	0	1053	14913	54	1	1
Relative Abundance	C	ko03410	neg	4	1053	14913	41	0.284336	1
Relative Abundance	C	ko04141	neg	3	1053	14913	139	0.995657	1
Relative Abundance	C	ko03050	neg	0	1053	14913	48	1	1
Relative Abundance	C	ko04120	neg	4	1053	14913	124	0.96725	1
Relative Abundance	C	ko04130	neg	1	1053	14913	34	0.901946	1
Relative Abundance	C	ko04022	neg	1	1053	14913	114	0.999593	1
Relative Abundance	C	ko04066	neg	3	1053	14913	69	0.842032	1
Relative Abundance	C	ko04064	neg	0	1053	14913	84	1	1
Relative Abundance	C	ko04068	neg	2	1053	14913	97	0.989671	1
Relative Abundance	C	ko04630	neg	0	1053	14913	122	1	1
Relative Abundance	C	ko04024	neg	1	1053	14913	141	0.999936	1
Relative Abundance	C	ko04020	neg	1	1053	14913	138	0.999922	1
Relative Abundance	C	ko04340	neg	0	1053	14913	40	1	1
Relative Abundance	C	ko04070	neg	0	1053	14913	39	1	1
Relative Abundance	C	ko04014	neg	2	1053	14913	145	0.999453	1
Relative Abundance	C	ko04015	neg	1	1053	14913	135	0.999904	1
Relative Abundance	C	ko04012	neg	1	1053	14913	63	0.986527	1
Relative Abundance	C	ko04013	neg	0	1053	14913	17	1	1
Relative Abundance	C	ko04010	neg	1	1053	14913	188	0.999998	1
Relative Abundance	C	ko04011	neg	2	1053	14913	38	0.724785	1
Relative Abundance	C	ko04391	neg	0	1053	14913	50	1	1
Relative Abundance	C	ko04390	neg	0	1053	14913	103	1	1
Relative Abundance	C	ko04668	neg	1	1053	14913	83	0.99658	1
Relative Abundance	C	ko04310	neg	0	1053	14913	95	1	1
Relative Abundance	C	ko04152	neg	2	1053	14913	75	0.962573	1
Relative Abundance	C	ko04151	neg	5	1053	14913	219	0.999063	1
Relative Abundance	C	ko04150	neg	1	1053	14913	37	0.920133	1
Relative Abundance	C	ko04350	neg	0	1053	14913	60	1	1
Relative Abundance	C	ko04370	neg	0	1053	14913	34	1	1
Relative Abundance	C	ko04330	neg	0	1053	14913	28	1	1
Relative Abundance	C	ko04075	neg	0	1053	14913	41	1	1
Relative Abundance	C	ko04080	neg	0	1053	14913	284	1	1
Relative Abundance	C	ko04060	neg	1	1053	14913	217	1	1
Relative Abundance	C	ko04512	neg	2	1053	14913	48	0.834428	1
Relative Abundance	C	ko04514	neg	1	1053	14913	92	0.998156	1
Relative Abundance	C	ko04320	neg	0	1053	14913	24	1	1
Relative Abundance	C	ko04380	neg	0	1053	14913	98	1	1
Relative Abundance	C	ko04360	neg	1	1053	14913	81	0.996077	1
Relative Abundance	C	ko04971	neg	0	1053	14913	45	1	1
Relative Abundance	C	ko04970	neg	0	1053	14913	57	1	1
Relative Abundance	C	ko04973	neg	0	1053	14913	19	1	1
Relative Abundance	C	ko04972	neg	1	1053	14913	65	0.988252	1
Relative Abundance	C	ko04975	neg	0	1053	14913	25	1	1
Relative Abundance	C	ko04974	neg	0	1053	14913	51	1	1
Relative Abundance	C	ko04977	neg	0	1053	14913	21	1	1
Relative Abundance	C	ko04976	neg	0	1053	14913	59	1	1
Relative Abundance	C	ko04978	neg	1	1053	14913	30	0.871107	1
Relative Abundance	C	ko04919	neg	1	1053	14913	74	0.99366	1
Relative Abundance	C	ko04918	neg	3	1053	14913	45	0.577362	1
Relative Abundance	C	ko04913	neg	0	1053	14913	36	1	1
Relative Abundance	C	ko04912	neg	0	1053	14913	58	1	1
Relative Abundance	C	ko04911	neg	0	1053	14913	63	1	1
Relative Abundance	C	ko04910	neg	2	1053	14913	82	0.975012	1
Relative Abundance	C	ko04917	neg	1	1053	14913	54	0.975045	1
Relative Abundance	C	ko03320	neg	2	1053	14913	55	0.885866	1
Relative Abundance	C	ko04915	neg	1	1053	14913	64	0.987419	1
Relative Abundance	C	ko04914	neg	1	1053	14913	59	0.98228	1
Relative Abundance	C	ko04920	neg	1	1053	14913	49	0.964859	1
Relative Abundance	C	ko04921	neg	0	1053	14913	106	1	1
Relative Abundance	C	ko04614	neg	0	1053	14913	17	1	1
Relative Abundance	C	ko04916	neg	0	1053	14913	64	1	1
Relative Abundance	C	ko04966	neg	0	1053	14913	17	1	1
Relative Abundance	C	ko04964	neg	1	1053	14913	14	0.615417	1
Relative Abundance	C	ko04962	neg	0	1053	14913	32	1	1
Relative Abundance	C	ko04960	neg	1	1053	14913	24	0.805767	1
Relative Abundance	C	ko04961	neg	0	1053	14913	27	1	1
Relative Abundance	C	ko04711	neg	0	1053	14913	8	1	1
Relative Abundance	C	ko04710	neg	0	1053	14913	22	1	1
Relative Abundance	C	ko04713	neg	0	1053	14913	69	1	1
Relative Abundance	C	ko04712	neg	0	1053	14913	24	1	1
Relative Abundance	C	ko04626	neg	2	1053	14913	44	0.796359	1
Relative Abundance	C	ko04742	neg	0	1053	14913	22	1	1
Relative Abundance	C	ko04740	neg	0	1053	14913	15	1	1
Relative Abundance	C	ko04750	neg	0	1053	14913	64	1	1
Relative Abundance	C	ko04744	neg	0	1053	14913	16	1	1
Relative Abundance	C	ko04745	neg	0	1053	14913	17	1	1
Relative Abundance	C	ko04650	neg	1	1053	14913	76	0.994472	1
Relative Abundance	C	ko04640	neg	1	1053	14913	72	0.992728	1
Relative Abundance	C	ko04672	neg	0	1053	14913	36	1	1
Relative Abundance	C	ko04664	neg	1	1053	14913	40	0.934949	1
Relative Abundance	C	ko04670	neg	0	1053	14913	65	1	1
Relative Abundance	C	ko04666	neg	1	1053	14913	55	0.976696	1
Relative Abundance	C	ko04660	neg	2	1053	14913	82	0.975012	1
Relative Abundance	C	ko04662	neg	0	1053	14913	51	1	1
Relative Abundance	C	ko04062	neg	1	1053	14913	130	0.999865	1
Relative Abundance	C	ko04621	neg	1	1053	14913	48	0.96237	1
Relative Abundance	C	ko04620	neg	1	1053	14913	73	0.99321	1
Relative Abundance	C	ko04623	neg	0	1053	14913	45	1	1
Relative Abundance	C	ko04622	neg	0	1053	14913	52	1	1
Relative Abundance	C	ko04610	neg	2	1053	14913	69	0.947353	1
Relative Abundance	C	ko04611	neg	0	1053	14913	79	1	1
Relative Abundance	C	ko04612	neg	1	1053	14913	40	0.934949	1
Relative Abundance	C	ko04723	neg	1	1053	14913	68	0.990435	1
Relative Abundance	C	ko04728	neg	0	1053	14913	77	1	1
Relative Abundance	C	ko04724	neg	0	1053	14913	79	1	1
Relative Abundance	C	ko04725	neg	0	1053	14913	81	1	1
Relative Abundance	C	ko04726	neg	1	1053	14913	75	0.99408	1
Relative Abundance	C	ko04727	neg	0	1053	14913	59	1	1
Relative Abundance	C	ko04720	neg	0	1053	14913	40	1	1
Relative Abundance	C	ko04721	neg	0	1053	14913	39	1	1
Relative Abundance	C	ko04722	neg	1	1053	14913	88	0.997573	1
Relative Abundance	C	ko04730	neg	0	1053	14913	40	1	1
Relative Abundance	C	ko04261	neg	0	1053	14913	89	1	1
Relative Abundance	C	ko04260	neg	0	1053	14913	59	1	1
Relative Abundance	C	ko04270	neg	0	1053	14913	89	1	1
Relative Abundance	C	ko01051	neg	1	1053	14913	15	0.640804	1
Relative Abundance	C	ko01054	neg	1	1053	14913	26	0.830579	1
Relative Abundance	C	ko01053	neg	1	1053	14913	29	0.861988	1
Relative Abundance	C	ko01052	neg	0	1053	14913	22	1	1
Relative Abundance	C	ko01055	neg	1	1053	14913	4	0.238861	1
Relative Abundance	C	ko00981	neg	0	1053	14913	12	1	1
Relative Abundance	C	ko01057	neg	0	1053	14913	6	1	1
Relative Abundance	C	ko01056	neg	0	1053	14913	5	1	1
Relative Abundance	C	ko00522	neg	0	1053	14913	11	1	1
Relative Abundance	C	ko00523	neg	0	1053	14913	8	1	1
Relative Abundance	C	ko00908	neg	0	1053	14913	6	1	1
Relative Abundance	C	ko00909	neg	1	1053	14913	26	0.830579	1
Relative Abundance	C	ko00281	neg	0	1053	14913	16	1	1
Relative Abundance	C	ko00904	neg	0	1053	14913	16	1	1
Relative Abundance	C	ko00905	neg	0	1053	14913	8	1	1
Relative Abundance	C	ko00906	neg	1	1053	14913	39	0.930344	1
Relative Abundance	C	ko00902	neg	0	1053	14913	5	1	1
Relative Abundance	C	ko00903	neg	2	1053	14913	14	0.234913	1
Relative Abundance	C	ko00513	neg	0	1053	14913	48	1	1
Relative Abundance	C	ko00512	neg	0	1053	14913	11	1	1
Relative Abundance	C	ko00511	neg	0	1053	14913	17	1	1
Relative Abundance	C	ko00510	neg	0	1053	14913	42	1	1
Relative Abundance	C	ko00563	neg	1	1053	14913	25	0.818597	1
Relative Abundance	C	ko00514	neg	0	1053	14913	30	1	1
Relative Abundance	C	ko00603	neg	1	1053	14913	14	0.615417	1
Relative Abundance	C	ko00534	neg	0	1053	14913	22	1	1
Relative Abundance	C	ko00601	neg	0	1053	14913	25	1	1
Relative Abundance	C	ko00531	neg	0	1053	14913	14	1	1
Relative Abundance	C	ko00533	neg	0	1053	14913	14	1	1
Relative Abundance	C	ko00532	neg	0	1053	14913	18	1	1
Relative Abundance	C	ko00604	neg	0	1053	14913	13	1	1
Relative Abundance	C	ko00540	neg	0	1053	14913	34	1	1
Relative Abundance	C	ko00564	neg	7	1053	14913	100	0.491858	1
Relative Abundance	C	ko00565	neg	0	1053	14913	25	1	1
Relative Abundance	C	ko00100	neg	0	1053	14913	30	1	1
Relative Abundance	C	ko00140	neg	0	1053	14913	41	1	1
Relative Abundance	C	ko00592	neg	0	1053	14913	21	1	1
Relative Abundance	C	ko00591	neg	0	1053	14913	22	1	1
Relative Abundance	C	ko00600	neg	1	1053	14913	38	0.925413	1
Relative Abundance	C	ko00062	neg	0	1053	14913	22	1	1
Relative Abundance	C	ko00073	neg	0	1053	14913	10	1	1
Relative Abundance	C	ko01040	neg	0	1053	14913	30	1	1
Relative Abundance	C	ko00590	neg	1	1053	14913	39	0.930344	1
Relative Abundance	C	ko00120	neg	0	1053	14913	17	1	1
Relative Abundance	C	ko00121	neg	0	1053	14913	2	1	1
Relative Abundance	C	ko01212	neg	6	1053	14913	68	0.291132	1
Relative Abundance	C	ko01220	neg	4	1053	14913	147	0.989348	1
Relative Abundance	C	ko01210	neg	7	1053	14913	68	0.159851	1
Relative Abundance	C	ko00920	neg	4	1053	14913	68	0.664261	1
Relative Abundance	C	ko00196	neg	0	1053	14913	39	1	1
Relative Abundance	C	ko00195	neg	2	1053	14913	58	0.903011	1
Relative Abundance	C	ko00910	neg	2	1053	14913	56	0.891871	1
Relative Abundance	C	ko00190	neg	10	1053	14913	212	0.89924	1
Relative Abundance	C	ko00472	neg	1	1053	14913	3	0.185106	1
Relative Abundance	C	ko00460	neg	2	1053	14913	18	0.33498	1
Relative Abundance	C	ko00410	neg	4	1053	14913	39	0.254505	1
Relative Abundance	C	ko00480	neg	1	1053	14913	39	0.930344	1
Relative Abundance	C	ko00440	neg	0	1053	14913	19	1	1
Relative Abundance	C	ko00430	neg	2	1053	14913	21	0.407576	1
Relative Abundance	C	ko00760	neg	4	1053	14913	50	0.421424	1
Relative Abundance	C	ko00770	neg	2	1053	14913	33	0.649837	1
Relative Abundance	C	ko00830	neg	0	1053	14913	44	1	1
Relative Abundance	C	ko00780	neg	1	1053	14913	20	0.744722	1
Relative Abundance	C	ko00790	neg	2	1053	14913	40	0.750738	1
Relative Abundance	C	ko00740	neg	3	1053	14913	31	0.335685	1
Relative Abundance	C	ko00785	neg	0	1053	14913	4	1	1
Relative Abundance	C	ko00860	neg	5	1053	14913	104	0.824015	1
Relative Abundance	C	ko00130	neg	2	1053	14913	47	0.825564	1
Relative Abundance	C	ko00624	neg	0	1053	14913	23	1	1
Relative Abundance	C	ko00627	neg	3	1053	14913	63	0.794186	1
Relative Abundance	C	ko00626	neg	2	1053	14913	21	0.407576	1
Relative Abundance	C	ko00621	neg	0	1053	14913	18	1	1
Relative Abundance	C	ko00623	neg	0	1053	14913	37	1	1
Relative Abundance	C	ko00622	neg	0	1053	14913	28	1	1
Relative Abundance	C	ko00351	neg	0	1053	14913	4	1	1
Relative Abundance	C	ko00643	neg	0	1053	14913	17	1	1
Relative Abundance	C	ko00642	neg	0	1053	14913	15	1	1
Relative Abundance	C	ko00984	neg	1	1053	14913	14	0.615417	1
Relative Abundance	C	ko00980	neg	0	1053	14913	28	1	1
Relative Abundance	C	ko00982	neg	0	1053	14913	19	1	1
Relative Abundance	C	ko00791	neg	0	1053	14913	12	1	1
Relative Abundance	C	ko00362	neg	4	1053	14913	86	0.827222	1
Relative Abundance	C	ko00363	neg	0	1053	14913	11	1	1
Relative Abundance	C	ko00364	neg	0	1053	14913	13	1	1
Relative Abundance	C	ko00365	neg	0	1053	14913	2	1	1
Relative Abundance	C	ko00361	neg	1	1053	14913	36	0.91448	1
Relative Abundance	C	ko00930	neg	1	1053	14913	14	0.615417	1
Relative Abundance	C	ko00360	neg	6	1053	14913	69	0.302812	1
Relative Abundance	C	ko00350	neg	4	1053	14913	64	0.616596	1
Relative Abundance	C	ko00310	neg	5	1053	14913	63	0.402429	1
Relative Abundance	C	ko00290	neg	2	1053	14913	17	0.310144	1
Relative Abundance	C	ko00280	neg	6	1053	14913	65	0.25672	1
Relative Abundance	C	ko00340	neg	4	1053	14913	39	0.254505	1
Relative Abundance	C	ko00380	neg	2	1053	14913	63	0.926341	1
Relative Abundance	C	ko00521	neg	1	1053	14913	17	0.686664	1
Relative Abundance	C	ko00524	neg	0	1053	14913	3	1	1
Relative Abundance	C	ko00232	neg	0	1053	14913	5	1	1
Relative Abundance	C	ko00231	neg	0	1053	14913	0	1	1
Relative Abundance	C	ko00401	neg	2	1053	14913	11	0.16113	1
Relative Abundance	C	ko00403	neg	0	1053	14913	2	1	1
Relative Abundance	C	ko00402	neg	0	1053	14913	4	1	1
Relative Abundance	C	ko00940	neg	3	1053	14913	23	0.19095	1
Relative Abundance	C	ko00941	neg	1	1053	14913	14	0.615417	1
Relative Abundance	C	ko00942	neg	0	1053	14913	2	1	1
Relative Abundance	C	ko00943	neg	0	1053	14913	5	1	1
Relative Abundance	C	ko00944	neg	0	1053	14913	6	1	1
Relative Abundance	C	ko00945	neg	1	1053	14913	5	0.289073	1
Relative Abundance	C	ko00311	neg	0	1053	14913	13	1	1
Relative Abundance	C	ko01058	neg	0	1053	14913	0	1	1
Relative Abundance	C	ko00966	neg	0	1053	14913	9	1	1
Relative Abundance	C	ko00332	neg	0	1053	14913	5	1	1
Relative Abundance	C	ko00331	neg	0	1053	14913	1	1	1
Relative Abundance	C	ko00965	neg	0	1053	14913	4	1	1
Relative Abundance	C	ko00901	neg	0	1053	14913	2	1	1
Relative Abundance	C	ko00950	neg	1	1053	14913	17	0.686664	1
Relative Abundance	C	ko00254	neg	0	1053	14913	2	1	1
Relative Abundance	C	ko00660	neg	2	1053	14913	20	0.383762	1
Relative Abundance	C	ko00040	neg	6	1053	14913	57	0.171808	1
Relative Abundance	C	ko00630	neg	5	1053	14913	71	0.50676	1
Relative Abundance	C	ko00052	neg	5	1053	14913	72	0.519332	1
Relative Abundance	C	ko00053	neg	1	1053	14913	37	0.920133	1
Relative Abundance	C	ko00562	neg	2	1053	14913	53	0.872918	1
Relative Abundance	A	Metabolism	pos	250	688	15278	3746	5.55112e-15	5.24272e-13
Relative Abundance	A	Cellular Processes	pos	36	688	15278	1147	0.985382	1
Relative Abundance	A	Human Diseases	pos	40	688	15278	1907	1	1
Relative Abundance	A	Genetic Information Processing	pos	26	688	15278	1248	0.999997	1
Relative Abundance	A	Environmental Information Processing	pos	102	688	15278	2506	0.754664	1
Relative Abundance	A	Organismal Systems	pos	26	688	15278	1726	1	1
Relative Abundance	B	Carbohydrate metabolism	pos	90	688	15278	783	0	0
Relative Abundance	B	Glycan biosynthesis and metabolism	pos	32	688	15278	295	1.55497e-06	5.94941e-05
Relative Abundance	B	Metabolism of cofactors and vitamins	pos	38	688	15278	428	2.04704e-05	0.000561284
Relative Abundance	B	Overview	pos	51	688	15278	676	7.16387e-05	0.0017398
Relative Abundance	B	Amino acid metabolism	pos	50	688	15278	668	0.000102512	0.00229304
Relative Abundance	B	Signal transduction	pos	90	688	15278	1611	0.00589376	0.0815306
Relative Abundance	B	Metabolism of other amino acids	pos	14	688	15278	169	0.0146598	0.178012
Relative Abundance	B	Drug resistance	pos	5	688	15278	44	0.039801	0.375597
Relative Abundance	B	Energy metabolism	pos	39	688	15278	678	0.0406529	0.375597
Relative Abundance	B	Biosynthesis of other secondary metabolites	pos	10	688	15278	135	0.0667219	0.550618
Relative Abundance	B	Transport and catabolism	pos	20	688	15278	398	0.270586	1
Relative Abundance	B	Cell motility	pos	4	688	15278	198	0.973624	1
Relative Abundance	B	Cellular commiunity	pos	6	688	15278	344	0.997488	1
Relative Abundance	B	Cell growth and death	pos	13	688	15278	372	0.817765	1
Relative Abundance	B	Substance dependence	pos	3	688	15278	142	0.947517	1
Relative Abundance	B	Cardiovascular diseases	pos	2	688	15278	121	0.969185	1
Relative Abundance	B	Cancers	pos	16	688	15278	677	0.997845	1
Relative Abundance	B	Neurodegenerative diseases	pos	2	688	15278	281	0.999948	1
Relative Abundance	B	Immune diseases	pos	1	688	15278	183	0.999699	1
Relative Abundance	B	Infectious diseases	pos	16	688	15278	1034	1	1
Relative Abundance	B	Endocrine and metabolic diseases	pos	3	688	15278	183	0.986788	1
Relative Abundance	B	Transcription	pos	7	688	15278	200	0.763828	1
Relative Abundance	B	Translation	pos	8	688	15278	420	0.997901	1
Relative Abundance	B	Replication and repair	pos	2	688	15278	212	0.999118	1
Relative Abundance	B	Folding, sorting and degradation	pos	11	688	15278	463	0.990928	1
Relative Abundance	B	Membrane transport	pos	10	688	15278	572	0.999818	1
Relative Abundance	B	Signaling molecules and interaction	pos	10	688	15278	626	0.999965	1
Relative Abundance	B	Development	pos	1	688	15278	193	0.999807	1
Relative Abundance	B	Digestive system	pos	4	688	15278	259	0.9964	1
Relative Abundance	B	Endocrine system	pos	9	688	15278	497	0.999398	1
Relative Abundance	B	Excretory system	pos	1	688	15278	101	0.988474	1
Relative Abundance	B	Environmental adaptation	pos	3	688	15278	160	0.970999	1
Relative Abundance	B	Sensory system	pos	0	688	15278	112	1	1
Relative Abundance	B	Immune system	pos	6	688	15278	632	1	1
Relative Abundance	B	Nervous system	pos	8	688	15278	334	0.977853	1
Relative Abundance	B	Circulatory system	pos	5	688	15278	177	0.883728	1
Relative Abundance	B	Nucleotide metabolism	pos	16	688	15278	311	0.268068	1
Relative Abundance	B	Metabolism of terpenoids and polyketides	pos	8	688	15278	297	0.945492	1
Relative Abundance	B	Lipid metabolism	pos	22	688	15278	427	0.222269	1
Relative Abundance	B	Xenobiotics biodegradation and metabolism	pos	9	688	15278	348	0.966806	1
Relative Abundance	C	ko02020	pos	65	688	15278	393	0	0
Relative Abundance	C	ko00531	pos	9	688	15278	14	8.02456e-10	6.2008e-08
Relative Abundance	C	ko00040	pos	14	688	15278	57	9.1875e-08	4.88086e-06
Relative Abundance	C	ko00051	pos	15	688	15278	85	3.05635e-06	0.000102984
Relative Abundance	C	ko00511	pos	7	688	15278	17	3.56506e-06	0.000112233
Relative Abundance	C	ko04142	pos	15	688	15278	98	1.84755e-05	0.000523471
Relative Abundance	C	ko01200	pos	30	688	15278	304	2.13855e-05	0.000568052
Relative Abundance	C	ko00520	pos	17	688	15278	132	5.23682e-05	0.00130921
Relative Abundance	C	ko01230	pos	23	688	15278	224	0.000105359	0.00229629
Relative Abundance	C	ko00780	pos	6	688	15278	20	0.000144516	0.00307097
Relative Abundance	C	ko00052	pos	11	688	15278	72	0.000241318	0.00477024
Relative Abundance	C	ko00020	pos	9	688	15278	55	0.000522177	0.00986334
Relative Abundance	C	ko00500	pos	12	688	15278	94	0.000698012	0.0124292
Relative Abundance	C	ko00030	pos	10	688	15278	72	0.000990332	0.0171792
Relative Abundance	C	ko00600	pos	7	688	15278	38	0.00105076	0.0178629
Relative Abundance	C	ko00340	pos	7	688	15278	39	0.00123373	0.0205622
Relative Abundance	C	ko00540	pos	6	688	15278	34	0.00300005	0.0463644
Relative Abundance	C	ko00750	pos	4	688	15278	16	0.00410874	0.0612707
Relative Abundance	C	ko00260	pos	10	688	15278	88	0.00450969	0.0660903
Relative Abundance	C	ko00720	pos	11	688	15278	106	0.00594694	0.0815306
Relative Abundance	C	ko00401	pos	3	688	15278	11	0.010141	0.136823
Relative Abundance	C	ko00785	pos	2	688	15278	4	0.0104986	0.137289
Relative Abundance	C	ko00250	pos	7	688	15278	62	0.016863	0.20188
Relative Abundance	C	ko00603	pos	3	688	15278	14	0.0203211	0.235208
Relative Abundance	C	ko00533	pos	3	688	15278	14	0.0203211	0.235208
Relative Abundance	C	ko00400	pos	7	688	15278	68	0.0267031	0.290996
Relative Abundance	C	ko00620	pos	8	688	15278	86	0.0317731	0.333422
Relative Abundance	C	ko00630	pos	7	688	15278	71	0.0328471	0.340489
Relative Abundance	C	ko00521	pos	3	688	15278	17	0.034507	0.341424
Relative Abundance	C	ko00312	pos	5	688	15278	44	0.039801	0.375597
Relative Abundance	C	ko04112	pos	4	688	15278	31	0.0427547	0.390524
Relative Abundance	C	ko00440	pos	3	688	15278	19	0.0461595	0.406918
Relative Abundance	C	ko00130	pos	5	688	15278	47	0.0506776	0.43076
Relative Abundance	C	ko00640	pos	7	688	15278	79	0.0536131	0.4512
Relative Abundance	C	ko00363	pos	2	688	15278	11	0.0788196	0.626137
Relative Abundance	C	ko00121	pos	1	688	15278	2	0.0843288	0.65761
Relative Abundance	C	ko00480	pos	4	688	15278	39	0.0857297	0.662457
Relative Abundance	C	ko00790	pos	4	688	15278	40	0.0921761	0.69336
Relative Abundance	C	ko00604	pos	2	688	15278	13	0.105688	0.774441
Relative Abundance	C	ko00311	pos	2	688	15278	13	0.105688	0.774441
Relative Abundance	C	ko00450	pos	3	688	15278	28	0.117886	0.849182
Relative Abundance	C	ko00830	pos	4	688	15278	44	0.120135	0.855174
Relative Abundance	C	ko05230	pos	4	688	15278	45	0.127636	0.867921
Relative Abundance	C	ko00061	pos	3	688	15278	29	0.127507	0.867921
Relative Abundance	C	ko00270	pos	6	688	15278	79	0.124982	0.867921
Relative Abundance	C	ko00524	pos	1	688	15278	3	0.123791	0.867921
Relative Abundance	C	ko00670	pos	3	688	15278	30	0.137396	0.92688
Relative Abundance	C	ko00280	pos	5	688	15278	65	0.147898	0.989869
Relative Abundance	C	ko04144	pos	4	688	15278	142	0.86597	1
Relative Abundance	C	ko04145	pos	1	688	15278	88	0.979494	1
Relative Abundance	C	ko04146	pos	0	688	15278	71	1	1
Relative Abundance	C	ko04140	pos	0	688	15278	20	1	1
Relative Abundance	C	ko02030	pos	1	688	15278	26	0.682143	1
Relative Abundance	C	ko04810	pos	3	688	15278	136	0.936365	1
Relative Abundance	C	ko02040	pos	0	688	15278	41	1	1
Relative Abundance	C	ko04540	pos	0	688	15278	55	1	1
Relative Abundance	C	ko04530	pos	1	688	15278	70	0.954505	1
Relative Abundance	C	ko04550	pos	2	688	15278	103	0.940196	1
Relative Abundance	C	ko04520	pos	1	688	15278	58	0.922651	1
Relative Abundance	C	ko04510	pos	4	688	15278	129	0.812192	1
Relative Abundance	C	ko04113	pos	4	688	15278	97	0.606368	1
Relative Abundance	C	ko04111	pos	2	688	15278	119	0.966799	1
Relative Abundance	C	ko04110	pos	1	688	15278	107	0.991166	1
Relative Abundance	C	ko04115	pos	1	688	15278	56	0.915501	1
Relative Abundance	C	ko04114	pos	2	688	15278	76	0.845131	1
Relative Abundance	C	ko04210	pos	3	688	15278	64	0.524825	1
Relative Abundance	C	ko05034	pos	2	688	15278	76	0.845131	1
Relative Abundance	C	ko05033	pos	0	688	15278	27	1	1
Relative Abundance	C	ko05032	pos	1	688	15278	57	0.919155	1
Relative Abundance	C	ko05031	pos	1	688	15278	43	0.849922	1
Relative Abundance	C	ko05030	pos	1	688	15278	38	0.81284	1
Relative Abundance	C	ko05414	pos	1	688	15278	74	0.961886	1
Relative Abundance	C	ko05416	pos	1	688	15278	34	0.776692	1
Relative Abundance	C	ko05410	pos	1	688	15278	68	0.950296	1
Relative Abundance	C	ko05412	pos	1	688	15278	59	0.925997	1
Relative Abundance	C	ko05215	pos	1	688	15278	69	0.952447	1
Relative Abundance	C	ko05214	pos	1	688	15278	44	0.856406	1
Relative Abundance	C	ko05222	pos	1	688	15278	59	0.925997	1
Relative Abundance	C	ko05223	pos	0	688	15278	43	1	1
Relative Abundance	C	ko05220	pos	0	688	15278	56	1	1
Relative Abundance	C	ko05221	pos	0	688	15278	44	1	1
Relative Abundance	C	ko05213	pos	0	688	15278	38	1	1
Relative Abundance	C	ko05216	pos	0	688	15278	27	1	1
Relative Abundance	C	ko05218	pos	1	688	15278	41	0.836062	1
Relative Abundance	C	ko05217	pos	0	688	15278	42	1	1
Relative Abundance	C	ko05211	pos	0	688	15278	50	1	1
Relative Abundance	C	ko05219	pos	1	688	15278	34	0.776692	1
Relative Abundance	C	ko05205	pos	5	688	15278	150	0.779688	1
Relative Abundance	C	ko05204	pos	0	688	15278	30	1	1
Relative Abundance	C	ko05206	pos	2	688	15278	114	0.960032	1
Relative Abundance	C	ko05210	pos	0	688	15278	47	1	1
Relative Abundance	C	ko05200	pos	3	688	15278	299	0.999818	1
Relative Abundance	C	ko05212	pos	0	688	15278	51	1	1
Relative Abundance	C	ko05202	pos	5	688	15278	141	0.732131	1
Relative Abundance	C	ko05203	pos	3	688	15278	132	0.927756	1
Relative Abundance	C	ko05010	pos	0	688	15278	141	1	1
Relative Abundance	C	ko05012	pos	1	688	15278	121	0.995253	1
Relative Abundance	C	ko05020	pos	1	688	15278	28	0.708991	1
Relative Abundance	C	ko05014	pos	0	688	15278	42	1	1
Relative Abundance	C	ko05016	pos	0	688	15278	149	1	1
Relative Abundance	C	ko05340	pos	0	688	15278	35	1	1
Relative Abundance	C	ko05323	pos	1	688	15278	61	0.93226	1
Relative Abundance	C	ko05322	pos	0	688	15278	45	1	1
Relative Abundance	C	ko05321	pos	0	688	15278	52	1	1
Relative Abundance	C	ko05320	pos	0	688	15278	25	1	1
Relative Abundance	C	ko05330	pos	0	688	15278	22	1	1
Relative Abundance	C	ko05310	pos	0	688	15278	20	1	1
Relative Abundance	C	ko05332	pos	0	688	15278	18	1	1
Relative Abundance	C	ko05120	pos	0	688	15278	89	1	1
Relative Abundance	C	ko05100	pos	1	688	15278	66	0.945699	1
Relative Abundance	C	ko05143	pos	1	688	15278	34	0.776692	1
Relative Abundance	C	ko05142	pos	1	688	15278	80	0.970776	1
Relative Abundance	C	ko05140	pos	0	688	15278	52	1	1
Relative Abundance	C	ko05146	pos	0	688	15278	70	1	1
Relative Abundance	C	ko05145	pos	0	688	15278	86	1	1
Relative Abundance	C	ko05144	pos	3	688	15278	61	0.49246	1
Relative Abundance	C	ko05152	pos	0	688	15278	128	1	1
Relative Abundance	C	ko05110	pos	0	688	15278	46	1	1
Relative Abundance	C	ko05111	pos	3	688	15278	39	0.235616	1
Relative Abundance	C	ko05150	pos	1	688	15278	60	0.929197	1
Relative Abundance	C	ko05134	pos	1	688	15278	64	0.940676	1
Relative Abundance	C	ko05132	pos	2	688	15278	78	0.855348	1
Relative Abundance	C	ko05133	pos	2	688	15278	72	0.822713	1
Relative Abundance	C	ko05130	pos	1	688	15278	37	0.804392	1
Relative Abundance	C	ko05131	pos	1	688	15278	58	0.922651	1
Relative Abundance	C	ko05164	pos	4	688	15278	110	0.703445	1
Relative Abundance	C	ko05166	pos	2	688	15278	201	0.998628	1
Relative Abundance	C	ko05161	pos	0	688	15278	110	1	1
Relative Abundance	C	ko05160	pos	2	688	15278	76	0.845131	1
Relative Abundance	C	ko05162	pos	2	688	15278	103	0.940196	1
Relative Abundance	C	ko05169	pos	2	688	15278	149	0.989363	1
Relative Abundance	C	ko05168	pos	1	688	15278	125	0.996026	1
Relative Abundance	C	ko04932	pos	1	688	15278	123	0.995657	1
Relative Abundance	C	ko04940	pos	1	688	15278	24	0.652823	1
Relative Abundance	C	ko04930	pos	1	688	15278	35	0.786335	1
Relative Abundance	C	ko04950	pos	0	688	15278	25	1	1
Relative Abundance	C	ko03022	pos	1	688	15278	35	0.786335	1
Relative Abundance	C	ko03020	pos	1	688	15278	51	0.894604	1
Relative Abundance	C	ko03040	pos	5	688	15278	114	0.548172	1
Relative Abundance	C	ko03013	pos	5	688	15278	129	0.657805	1
Relative Abundance	C	ko03008	pos	1	688	15278	76	0.965114	1
Relative Abundance	C	ko03010	pos	1	688	15278	139	0.997866	1
Relative Abundance	C	ko00970	pos	0	688	15278	56	1	1
Relative Abundance	C	ko03015	pos	2	688	15278	59	0.728628	1
Relative Abundance	C	ko03440	pos	1	688	15278	59	0.925997	1
Relative Abundance	C	ko03450	pos	0	688	15278	19	1	1
Relative Abundance	C	ko03030	pos	0	688	15278	51	1	1
Relative Abundance	C	ko03420	pos	1	688	15278	48	0.879665	1
Relative Abundance	C	ko03460	pos	0	688	15278	54	1	1
Relative Abundance	C	ko03430	pos	0	688	15278	45	1	1
Relative Abundance	C	ko03410	pos	0	688	15278	41	1	1
Relative Abundance	C	ko04141	pos	2	688	15278	139	0.984388	1
Relative Abundance	C	ko03018	pos	3	688	15278	78	0.659226	1
Relative Abundance	C	ko03050	pos	1	688	15278	48	0.879665	1
Relative Abundance	C	ko04122	pos	1	688	15278	21	0.603703	1
Relative Abundance	C	ko04120	pos	2	688	15278	124	0.972457	1
Relative Abundance	C	ko04130	pos	0	688	15278	34	1	1
Relative Abundance	C	ko03060	pos	2	688	15278	38	0.491792	1
Relative Abundance	C	ko04022	pos	2	688	15278	114	0.960032	1
Relative Abundance	C	ko04066	pos	2	688	15278	69	0.804031	1
Relative Abundance	C	ko04064	pos	2	688	15278	84	0.88241	1
Relative Abundance	C	ko04068	pos	2	688	15278	97	0.925741	1
Relative Abundance	C	ko04630	pos	0	688	15278	122	1	1
Relative Abundance	C	ko04024	pos	3	688	15278	141	0.945794	1
Relative Abundance	C	ko04020	pos	4	688	15278	138	0.851022	1
Relative Abundance	C	ko04340	pos	1	688	15278	40	0.82866	1
Relative Abundance	C	ko04070	pos	3	688	15278	39	0.235616	1
Relative Abundance	C	ko04014	pos	5	688	15278	145	0.754126	1
Relative Abundance	C	ko04015	pos	7	688	15278	135	0.363553	1
Relative Abundance	C	ko04012	pos	0	688	15278	63	1	1
Relative Abundance	C	ko04013	pos	0	688	15278	17	1	1
Relative Abundance	C	ko04010	pos	2	688	15278	188	0.997694	1
Relative Abundance	C	ko04011	pos	2	688	15278	38	0.491792	1
Relative Abundance	C	ko04391	pos	2	688	15278	50	0.641012	1
Relative Abundance	C	ko04390	pos	1	688	15278	103	0.989452	1
Relative Abundance	C	ko04668	pos	2	688	15278	83	0.87825	1
Relative Abundance	C	ko04310	pos	1	688	15278	95	0.984962	1
Relative Abundance	C	ko04152	pos	2	688	15278	75	0.839781	1
Relative Abundance	C	ko04151	pos	6	688	15278	219	0.914656	1
Relative Abundance	C	ko04150	pos	0	688	15278	37	1	1
Relative Abundance	C	ko04350	pos	3	688	15278	60	0.481431	1
Relative Abundance	C	ko04370	pos	1	688	15278	34	0.776692	1
Relative Abundance	C	ko04330	pos	0	688	15278	28	1	1
Relative Abundance	C	ko04075	pos	0	688	15278	41	1	1
Relative Abundance	C	ko02010	pos	6	688	15278	432	0.999859	1
Relative Abundance	C	ko02060	pos	1	688	15278	67	0.948048	1
Relative Abundance	C	ko03070	pos	3	688	15278	74	0.62381	1
Relative Abundance	C	ko04080	pos	3	688	15278	284	0.999676	1
Relative Abundance	C	ko04060	pos	5	688	15278	217	0.959925	1
Relative Abundance	C	ko04512	pos	1	688	15278	48	0.879665	1
Relative Abundance	C	ko04514	pos	1	688	15278	92	0.982824	1
Relative Abundance	C	ko04320	pos	0	688	15278	24	1	1
Relative Abundance	C	ko04380	pos	1	688	15278	98	0.986834	1
Relative Abundance	C	ko04360	pos	0	688	15278	81	1	1
Relative Abundance	C	ko04971	pos	0	688	15278	45	1	1
Relative Abundance	C	ko04970	pos	0	688	15278	57	1	1
Relative Abundance	C	ko04973	pos	1	688	15278	19	0.56716	1
Relative Abundance	C	ko04972	pos	1	688	15278	65	0.943243	1
Relative Abundance	C	ko04975	pos	0	688	15278	25	1	1
Relative Abundance	C	ko04974	pos	2	688	15278	51	0.651753	1
Relative Abundance	C	ko04977	pos	0	688	15278	21	1	1
Relative Abundance	C	ko04976	pos	0	688	15278	59	1	1
Relative Abundance	C	ko04978	pos	0	688	15278	30	1	1
Relative Abundance	C	ko04919	pos	0	688	15278	74	1	1
Relative Abundance	C	ko04918	pos	2	688	15278	45	0.583396	1
Relative Abundance	C	ko04913	pos	1	688	15278	36	0.795562	1
Relative Abundance	C	ko04912	pos	0	688	15278	58	1	1
Relative Abundance	C	ko04911	pos	1	688	15278	63	0.937994	1
Relative Abundance	C	ko04910	pos	3	688	15278	82	0.69217	1
Relative Abundance	C	ko04917	pos	0	688	15278	54	1	1
Relative Abundance	C	ko03320	pos	0	688	15278	55	1	1
Relative Abundance	C	ko04915	pos	0	688	15278	64	1	1
Relative Abundance	C	ko04914	pos	2	688	15278	59	0.728628	1
Relative Abundance	C	ko04920	pos	1	688	15278	49	0.884866	1
Relative Abundance	C	ko04921	pos	2	688	15278	106	0.946381	1
Relative Abundance	C	ko04614	pos	0	688	15278	17	1	1
Relative Abundance	C	ko04916	pos	0	688	15278	64	1	1
Relative Abundance	C	ko04966	pos	0	688	15278	17	1	1
Relative Abundance	C	ko04964	pos	1	688	15278	14	0.460398	1
Relative Abundance	C	ko04962	pos	0	688	15278	32	1	1
Relative Abundance	C	ko04960	pos	0	688	15278	24	1	1
Relative Abundance	C	ko04961	pos	0	688	15278	27	1	1
Relative Abundance	C	ko04711	pos	0	688	15278	8	1	1
Relative Abundance	C	ko04710	pos	0	688	15278	22	1	1
Relative Abundance	C	ko04713	pos	2	688	15278	69	0.804031	1
Relative Abundance	C	ko04712	pos	0	688	15278	24	1	1
Relative Abundance	C	ko04626	pos	1	688	15278	44	0.856406	1
Relative Abundance	C	ko04742	pos	0	688	15278	22	1	1
Relative Abundance	C	ko04740	pos	0	688	15278	15	1	1
Relative Abundance	C	ko04750	pos	0	688	15278	64	1	1
Relative Abundance	C	ko04744	pos	0	688	15278	16	1	1
Relative Abundance	C	ko04745	pos	0	688	15278	17	1	1
Relative Abundance	C	ko04650	pos	2	688	15278	76	0.845131	1
Relative Abundance	C	ko04640	pos	0	688	15278	72	1	1
Relative Abundance	C	ko04672	pos	0	688	15278	36	1	1
Relative Abundance	C	ko04664	pos	0	688	15278	40	1	1
Relative Abundance	C	ko04670	pos	1	688	15278	65	0.943243	1
Relative Abundance	C	ko04666	pos	2	688	15278	55	0.692164	1
Relative Abundance	C	ko04660	pos	0	688	15278	82	1	1
Relative Abundance	C	ko04662	pos	0	688	15278	51	1	1
Relative Abundance	C	ko04062	pos	1	688	15278	130	0.996817	1
Relative Abundance	C	ko04621	pos	0	688	15278	48	1	1
Relative Abundance	C	ko04620	pos	0	688	15278	73	1	1
Relative Abundance	C	ko04623	pos	0	688	15278	45	1	1
Relative Abundance	C	ko04622	pos	1	688	15278	52	0.89916	1
Relative Abundance	C	ko04610	pos	0	688	15278	69	1	1
Relative Abundance	C	ko04611	pos	0	688	15278	79	1	1
Relative Abundance	C	ko04612	pos	0	688	15278	40	1	1
Relative Abundance	C	ko04723	pos	1	688	15278	68	0.950296	1
Relative Abundance	C	ko04728	pos	2	688	15278	77	0.850319	1
Relative Abundance	C	ko04724	pos	1	688	15278	79	0.969453	1
Relative Abundance	C	ko04725	pos	0	688	15278	81	1	1
Relative Abundance	C	ko04726	pos	1	688	15278	75	0.963536	1
Relative Abundance	C	ko04727	pos	2	688	15278	59	0.728628	1
Relative Abundance	C	ko04720	pos	0	688	15278	40	1	1
Relative Abundance	C	ko04721	pos	1	688	15278	39	0.820925	1
Relative Abundance	C	ko04722	pos	1	688	15278	88	0.979494	1
Relative Abundance	C	ko04730	pos	3	688	15278	40	0.247247	1
Relative Abundance	C	ko04261	pos	3	688	15278	89	0.743942	1
Relative Abundance	C	ko04260	pos	1	688	15278	59	0.925997	1
Relative Abundance	C	ko04270	pos	2	688	15278	89	0.901302	1
Relative Abundance	C	ko00240	pos	7	688	15278	164	0.564501	1
Relative Abundance	C	ko00230	pos	14	688	15278	254	0.207907	1
Relative Abundance	C	ko01051	pos	0	688	15278	15	1	1
Relative Abundance	C	ko01054	pos	0	688	15278	26	1	1
Relative Abundance	C	ko01053	pos	1	688	15278	29	0.721553	1
Relative Abundance	C	ko01052	pos	0	688	15278	22	1	1
Relative Abundance	C	ko01055	pos	0	688	15278	4	1	1
Relative Abundance	C	ko00981	pos	0	688	15278	12	1	1
Relative Abundance	C	ko01057	pos	0	688	15278	6	1	1
Relative Abundance	C	ko01056	pos	0	688	15278	5	1	1
Relative Abundance	C	ko00522	pos	0	688	15278	11	1	1
Relative Abundance	C	ko00523	pos	1	688	15278	8	0.297043	1
Relative Abundance	C	ko00253	pos	1	688	15278	6	0.232278	1
Relative Abundance	C	ko00908	pos	0	688	15278	6	1	1
Relative Abundance	C	ko00909	pos	0	688	15278	26	1	1
Relative Abundance	C	ko00281	pos	1	688	15278	16	0.505941	1
Relative Abundance	C	ko00904	pos	0	688	15278	16	1	1
Relative Abundance	C	ko00905	pos	0	688	15278	8	1	1
Relative Abundance	C	ko00906	pos	0	688	15278	39	1	1
Relative Abundance	C	ko00900	pos	3	688	15278	49	0.354127	1
Relative Abundance	C	ko00902	pos	0	688	15278	5	1	1
Relative Abundance	C	ko00903	pos	1	688	15278	14	0.460398	1
Relative Abundance	C	ko00513	pos	2	688	15278	48	0.618752	1
Relative Abundance	C	ko00512	pos	0	688	15278	11	1	1
Relative Abundance	C	ko00510	pos	3	688	15278	42	0.270749	1
Relative Abundance	C	ko00563	pos	1	688	15278	25	0.667806	1
Relative Abundance	C	ko00514	pos	1	688	15278	30	0.733573	1
Relative Abundance	C	ko00534	pos	0	688	15278	22	1	1
Relative Abundance	C	ko00601	pos	2	688	15278	25	0.293233	1
Relative Abundance	C	ko00532	pos	0	688	15278	18	1	1
Relative Abundance	C	ko00550	pos	3	688	15278	38	0.224087	1
Relative Abundance	C	ko00071	pos	0	688	15278	49	1	1
Relative Abundance	C	ko00564	pos	4	688	15278	100	0.630396	1
Relative Abundance	C	ko00565	pos	2	688	15278	25	0.293233	1
Relative Abundance	C	ko00100	pos	1	688	15278	30	0.733573	1
Relative Abundance	C	ko00561	pos	2	688	15278	66	0.783619	1
Relative Abundance	C	ko00140	pos	3	688	15278	41	0.258963	1
Relative Abundance	C	ko00592	pos	0	688	15278	21	1	1
Relative Abundance	C	ko00591	pos	1	688	15278	22	0.620803	1
Relative Abundance	C	ko00062	pos	0	688	15278	22	1	1
Relative Abundance	C	ko00072	pos	0	688	15278	8	1	1
Relative Abundance	C	ko00073	pos	0	688	15278	10	1	1
Relative Abundance	C	ko01040	pos	0	688	15278	30	1	1
Relative Abundance	C	ko00590	pos	2	688	15278	39	0.505639	1
Relative Abundance	C	ko00120	pos	1	688	15278	17	0.527252	1
Relative Abundance	C	ko01212	pos	3	688	15278	68	0.566143	1
Relative Abundance	C	ko01220	pos	2	688	15278	147	0.988511	1
Relative Abundance	C	ko01210	pos	4	688	15278	68	0.3367	1
Relative Abundance	C	ko00680	pos	8	688	15278	153	0.339203	1
Relative Abundance	C	ko00920	pos	4	688	15278	68	0.3367	1
Relative Abundance	C	ko00710	pos	3	688	15278	37	0.212673	1
Relative Abundance	C	ko00196	pos	1	688	15278	39	0.820925	1
Relative Abundance	C	ko00195	pos	1	688	15278	58	0.922651	1
Relative Abundance	C	ko00910	pos	4	688	15278	56	0.221009	1
Relative Abundance	C	ko00190	pos	10	688	15278	212	0.430885	1
Relative Abundance	C	ko00471	pos	1	688	15278	6	0.232278	1
Relative Abundance	C	ko00472	pos	0	688	15278	3	1	1
Relative Abundance	C	ko00460	pos	2	688	15278	18	0.180568	1
Relative Abundance	C	ko00410	pos	1	688	15278	39	0.820925	1
Relative Abundance	C	ko00473	pos	0	688	15278	5	1	1
Relative Abundance	C	ko00430	pos	1	688	15278	21	0.603703	1
Relative Abundance	C	ko00760	pos	2	688	15278	50	0.641012	1
Relative Abundance	C	ko00770	pos	1	688	15278	33	0.766614	1
Relative Abundance	C	ko00730	pos	2	688	15278	23	0.260822	1
Relative Abundance	C	ko00740	pos	1	688	15278	31	0.745076	1
Relative Abundance	C	ko00860	pos	4	688	15278	104	0.660935	1
Relative Abundance	C	ko00625	pos	1	688	15278	26	0.682143	1
Relative Abundance	C	ko00624	pos	0	688	15278	23	1	1
Relative Abundance	C	ko00627	pos	2	688	15278	63	0.761364	1
Relative Abundance	C	ko00626	pos	2	688	15278	21	0.228445	1
Relative Abundance	C	ko00621	pos	0	688	15278	18	1	1
Relative Abundance	C	ko00623	pos	0	688	15278	37	1	1
Relative Abundance	C	ko00622	pos	1	688	15278	28	0.708991	1
Relative Abundance	C	ko00351	pos	0	688	15278	4	1	1
Relative Abundance	C	ko00643	pos	1	688	15278	17	0.527252	1
Relative Abundance	C	ko00642	pos	0	688	15278	15	1	1
Relative Abundance	C	ko00984	pos	0	688	15278	14	1	1
Relative Abundance	C	ko00980	pos	0	688	15278	28	1	1
Relative Abundance	C	ko00982	pos	0	688	15278	19	1	1
Relative Abundance	C	ko00983	pos	2	688	15278	21	0.228445	1
Relative Abundance	C	ko00791	pos	0	688	15278	12	1	1
Relative Abundance	C	ko00633	pos	0	688	15278	17	1	1
Relative Abundance	C	ko00362	pos	3	688	15278	86	0.722659	1
Relative Abundance	C	ko00364	pos	1	688	15278	13	0.436078	1
Relative Abundance	C	ko00365	pos	0	688	15278	2	1	1
Relative Abundance	C	ko00361	pos	0	688	15278	36	1	1
Relative Abundance	C	ko00930	pos	0	688	15278	14	1	1
Relative Abundance	C	ko00360	pos	4	688	15278	69	0.346586	1
Relative Abundance	C	ko00350	pos	4	688	15278	64	0.297338	1
Relative Abundance	C	ko00310	pos	2	688	15278	63	0.761364	1
Relative Abundance	C	ko00330	pos	8	688	15278	131	0.204131	1
Relative Abundance	C	ko00290	pos	1	688	15278	17	0.527252	1
Relative Abundance	C	ko00300	pos	1	688	15278	47	0.874229	1
Relative Abundance	C	ko00380	pos	3	688	15278	63	0.514161	1
Relative Abundance	C	ko00232	pos	0	688	15278	5	1	1
Relative Abundance	C	ko00231	pos	0	688	15278	0	1	1
Relative Abundance	C	ko00403	pos	0	688	15278	2	1	1
Relative Abundance	C	ko00402	pos	0	688	15278	4	1	1
Relative Abundance	C	ko00940	pos	1	688	15278	23	0.637166	1
Relative Abundance	C	ko00941	pos	0	688	15278	14	1	1
Relative Abundance	C	ko00942	pos	0	688	15278	2	1	1
Relative Abundance	C	ko00943	pos	0	688	15278	5	1	1
Relative Abundance	C	ko00944	pos	1	688	15278	6	0.232278	1
Relative Abundance	C	ko00945	pos	0	688	15278	5	1	1
Relative Abundance	C	ko01058	pos	0	688	15278	0	1	1
Relative Abundance	C	ko00960	pos	2	688	15278	19	0.196381	1
Relative Abundance	C	ko00966	pos	0	688	15278	9	1	1
Relative Abundance	C	ko00332	pos	0	688	15278	5	1	1
Relative Abundance	C	ko00331	pos	0	688	15278	1	1	1
Relative Abundance	C	ko00965	pos	0	688	15278	4	1	1
Relative Abundance	C	ko00901	pos	0	688	15278	2	1	1
Relative Abundance	C	ko00950	pos	1	688	15278	17	0.527252	1
Relative Abundance	C	ko00254	pos	0	688	15278	2	1	1
Relative Abundance	C	ko00660	pos	2	688	15278	20	0.212354	1
Relative Abundance	C	ko00650	pos	5	688	15278	77	0.237568	1
Relative Abundance	C	ko00053	pos	2	688	15278	37	0.477702	1
Relative Abundance	C	ko00562	pos	3	688	15278	53	0.401424	1
Relative Abundance	C	ko00010	pos	6	688	15278	87	0.172385	1
